# Supplementary material for: Single-cell analysis of human glioma and immune cells identifies S100A4 as an immunotherapy target
Source: Nat Commun. 2022 Feb 9;13:767. doi: 10.1038/s41467-022-28372-y (PMC8828877; doi:10.1038/s41467-022-28372-y)
Supplement: Supplementary file 5 — Supplementary Data 2 [file 41467_2022_28372_MOESM5_ESM.xlsx]

## Sheet: Sheet1
	Supplementary table 2 : Number of cells in all clusters
	# of cells per patient																		Total Cells
	LGG-03	LGG-04	ndGBM-01	ndGBM-02	ndGBM-03	ndGBM-04	ndGBM-05	ndGBM-06	ndGBM-07	ndGBM-08	ndGBM-09	ndGBM-10	ndGBM-11	rGBM-01	rGBM-02	rGBM-03	rGBM-04	rGBM-05
C1	3961	3130	4032	6051	4155	2169	2116	73	4312	3440	2401	9700	3815	15771	3746	2394	4772	3002	79040
C2	2658	8149	15414	6067	3464	4283	2874	2747	745	805	1038	1	21	1076	1253	5837	14984	4662	76078
C3	64	166	130	400	765	111	249	47	2223	134	1041	152	87	576	10891	447	1122	965	19570
C4	20	17	74	452	124	28	68	5	454	92	277	8	8	972	4740	114	283	236	7972
C5	740	244	385	26	49	10	109	183	117	15	0	0	42	422	34	252	1992	8	4628
C6	18	24	38	35	377	538	499	9	36	69	17	0	0	2	3	41	2446	113	4265
C7	15	11	33	135	60	132	45	2	377	64	23	4	0	2272	80	15	289	385	3942
C8	21	24	33	1223	10	28	237	59	28	98	12	0	3	3	373	16	44	66	2278
C9	15	229	203	34	16	59	33	32	2	556	7	0	0	5	65	21	118	26	1421
C10	92	51	11	90	3	46	493	8	3	222	9	3	3	7	157	42	5	57	1302
C11	0	3	7	18	4	4	4	2	449	2	109	5	0	44	481	45	14	14	1205
C12	4	0	0	3	0	3	0	0	190	0	5	0	0	2	76	0	0	2	285
Total Cells	7608	12048	20360	14534	9027	7411	6727	3167	8936	5497	4939	9873	3979	21152	21899	9224	26069	9536	201986
	# of cells per Sex		# of cells per Tumor Type				# of cells per Grade
	Female	Male	Astrocytoma	GBM	Oligodendroglioma	Recurrent GBM	II	IV
C1	42924	36116	3961	42264	3130	29685	7091	71949
C2	14252	61826	2658	37459	8149	27812	10807	65271
C3	4879	14691	64	5339	166	14001	230	19340
C4	1830	6142	20	1590	17	6345	37	7935
C5	648	3980	740	936	244	2708	984	3644
C6	1066	3199	18	1618	24	2605	42	4223
C7	3230	712	15	875	11	3041	26	3916
C8	138	2140	21	1731	24	502	45	2233
C9	108	1313	15	942	229	235	244	1177
C10	122	1180	92	891	51	268	143	1159
C11	520	685	0	604	3	598	3	1202
C12	197	88	4	201	0	80	4	281
Total Cells	69914	132072	7608	94450	12048	87880	19656	182330
