# Supplementary material for: Single-cell analysis of human glioma and immune cells identifies S100A4 as an immunotherapy target
Source: Nat Commun. 2022 Feb 9;13:767. doi: 10.1038/s41467-022-28372-y (PMC8828877; doi:10.1038/s41467-022-28372-y)
Supplement: Supplementary file 6 — Supplementary Data 3 [file 41467_2022_28372_MOESM6_ESM.xlsx]

## Sheet: Sheet1
Supplementary table 3: Differentially expressed genes in all clusters
	p_val	avg_log2FC	pct.1	pct.2	p_val_adj	cluster	gene
CCL3	0	3.66473	0.849	0.265	0	C1	CCL3
APOC1	0	3.65443	0.963	0.36	0	C1	APOC1
C1QB	0	3.58175	0.96	0.24	0	C1	C1QB
C1QA	0	3.37167	0.952	0.205	0	C1	C1QA
C1QC	0	3.26289	0.942	0.128	0	C1	C1QC
CCL3L1	0	3.21858	0.562	0.128	0	C1	CCL3L1
SPP1	0	3.0602	0.969	0.625	0	C1	SPP1
APOC2	0	3.04823	0.652	0.081	0	C1	APOC2
CD74	0	2.9709	0.991	0.403	0	C1	CD74
HLA-DRA	0	2.93468	0.985	0.342	0	C1	HLA-DRA
CCL4L2	0	2.93412	0.548	0.146	0	C1	CCL4L2
TYROBP	0	2.91628	0.981	0.219	0	C1	TYROBP
APOE	0	2.88891	0.984	0.679	0	C1	APOE
FTL	0	2.75462	0.999	0.985	0	C1	FTL
C3	0	2.74388	0.814	0.155	0	C1	C3
HLA-DPA1	0	2.72216	0.944	0.259	0	C1	HLA-DPA1
RNASET2	0	2.62273	0.939	0.35	0	C1	RNASET2
HLA-DPB1	0	2.60144	0.925	0.273	0	C1	HLA-DPB1
HLA-DRB1	0	2.52284	0.957	0.277	0	C1	HLA-DRB1
MS4A7	0	2.51034	0.831	0.111	0	C1	MS4A7
AIF1	0	2.45089	0.932	0.186	0	C1	AIF1
TREM2	0	2.41327	0.824	0.084	0	C1	TREM2
FCER1G	0	2.3791	0.918	0.177	0	C1	FCER1G
RGS1	0	2.32039	0.919	0.263	0	C1	RGS1
CD14	0	2.30025	0.799	0.148	0	C1	CD14
NPC2	0	2.29873	0.915	0.418	0	C1	NPC2
GPR34	0	2.27275	0.773	0.073	0	C1	GPR34
SAT1	0	2.22213	0.991	0.724	0	C1	SAT1
FCGBP	0	2.21319	0.561	0.09	0	C1	FCGBP
FCGR3A	0	2.20902	0.748	0.108	0	C1	FCGR3A
IER3	0	2.19994	0.724	0.165	0	C1	IER3
CCL4	0	2.14422	0.767	0.295	0	C1	CCL4
CTSB	0	2.11026	0.921	0.575	0	C1	CTSB
MS4A6A	0	2.07276	0.759	0.11	0	C1	MS4A6A
CSF1R	0	2.06343	0.782	0.099	0	C1	CSF1R
IL1B	0	2.05002	0.488	0.118	0	C1	IL1B
RGS10	0	2.03806	0.869	0.209	0	C1	RGS10
PLXDC2	0	2.03598	0.783	0.144	0	C1	PLXDC2
HLA-DMA	0	2.00228	0.805	0.143	0	C1	HLA-DMA
HLA-DQB1	0	1.99659	0.768	0.141	0	C1	HLA-DQB1
IFI30	0	1.97917	0.698	0.124	0	C1	IFI30
CD68	0	1.97557	0.807	0.153	0	C1	CD68
VSIG4	0	1.97365	0.705	0.089	0	C1	VSIG4
GPNMB	0	1.94541	0.583	0.141	0	C1	GPNMB
LAPTM5	0	1.93072	0.913	0.287	0	C1	LAPTM5
FCGRT	0	1.90806	0.839	0.33	0	C1	FCGRT
MAFB	0	1.90711	0.763	0.189	0	C1	MAFB
RNASE1	0	1.89568	0.433	0.166	0	C1	RNASE1
SLCO2B1	0	1.88885	0.727	0.08	0	C1	SLCO2B1
OLR1	0	1.88401	0.672	0.093	0	C1	OLR1
A2M	0	1.86029	0.801	0.252	0	C1	A2M
TMIGD3	0	1.85957	0.598	0.07	0	C1	TMIGD3
ALOX5AP	0	1.85841	0.842	0.207	0	C1	ALOX5AP
MSR1	0	1.84166	0.672	0.071	0	C1	MSR1
HMOX1	0	1.83271	0.657	0.174	0	C1	HMOX1
SGK1	0	1.82547	0.808	0.388	0	C1	SGK1
CXCL8	0	1.80011	0.501	0.142	0	C1	CXCL8
S100A11	0	1.79725	0.948	0.567	0	C1	S100A11
SLC11A1	0	1.7906	0.761	0.128	0	C1	SLC11A1
CYBA	0	1.78888	0.95	0.371	0	C1	CYBA
CD163	0	1.78549	0.602	0.123	0	C1	CD163
IL18	0	1.78394	0.699	0.077	0	C1	IL18
DUSP1	0	1.76019	0.923	0.573	0	C1	DUSP1
MEF2C	0	1.74964	0.77	0.268	0	C1	MEF2C
CD83	0	1.74623	0.595	0.159	0	C1	CD83
FCGR2A	0	1.74034	0.742	0.139	0	C1	FCGR2A
CTSD	0	1.72248	0.851	0.615	0	C1	CTSD
PSAP	0	1.7107	0.925	0.736	0	C1	PSAP
CPM	0	1.7103	0.627	0.161	0	C1	CPM
FCGR1A	0	1.69684	0.651	0.076	0	C1	FCGR1A
KCTD12	0	1.69083	0.778	0.246	0	C1	KCTD12
ITGB2	0	1.68565	0.818	0.197	0	C1	ITGB2
CAPG	0	1.66297	0.762	0.246	0	C1	CAPG
PDK4	0	1.6532	0.472	0.094	0	C1	PDK4
CTSZ	0	1.64362	0.76	0.315	0	C1	CTSZ
HLA-DMB	0	1.61681	0.673	0.095	0	C1	HLA-DMB
CYBB	0	1.61256	0.677	0.104	0	C1	CYBB
GRN	0	1.60347	0.802	0.435	0	C1	GRN
CTSS	0	1.58512	0.805	0.193	0	C1	CTSS
HLA-DQA1	0	1.56546	0.594	0.092	0	C1	HLA-DQA1
SRGN	0	1.54252	0.948	0.349	0	C1	SRGN
BHLHE41	0	1.54107	0.552	0.166	0	C1	BHLHE41
NFKBIA	0	1.54094	0.841	0.524	0	C1	NFKBIA
HLA-DRB5	0	1.53652	0.294	0.023	0	C1	HLA-DRB5
LTC4S	0	1.52719	0.595	0.073	0	C1	LTC4S
LST1	0	1.52483	0.758	0.163	0	C1	LST1
CEBPD	0	1.5202	0.861	0.539	0	C1	CEBPD
DAB2	0	1.50784	0.644	0.116	0	C1	DAB2
LY86	0	1.49936	0.652	0.074	0	C1	LY86
MS4A4A	0	1.49635	0.588	0.068	0	C1	MS4A4A
LILRB4	0	1.4802	0.623	0.066	0	C1	LILRB4
HSPA1A	0	1.47944	0.878	0.636	0	C1	HSPA1A
KLF6	0	1.47892	0.865	0.622	0	C1	KLF6
VAMP8	0	1.47033	0.779	0.217	0	C1	VAMP8
IFNGR1	0	1.46722	0.742	0.319	0	C1	IFNGR1
IGSF6	0	1.46333	0.54	0.074	0	C1	IGSF6
GLDN	0	1.44769	0.424	0.066	0	C1	GLDN
SORL1	0	1.44565	0.664	0.245	0	C1	SORL1
USP53	0	1.43667	0.562	0.149	0	C1	USP53
CEBPB	0	1.42035	0.815	0.378	0	C1	CEBPB
CXCL16	0	1.41369	0.693	0.2	0	C1	CXCL16
NR4A1	0	1.39679	0.544	0.182	0	C1	NR4A1
PYCARD	0	1.39049	0.715	0.163	0	C1	PYCARD
SCIN	0	1.38942	0.455	0.044	0	C1	SCIN
CH25H	0	1.38235	0.315	0.049	0	C1	CH25H
ASAH1	0	1.376	0.813	0.552	0	C1	ASAH1
GPR183	0	1.35841	0.57	0.149	0	C1	GPR183
ARPC1B	0	1.35403	0.844	0.406	0	C1	ARPC1B
C3AR1	0	1.35353	0.598	0.079	0	C1	C3AR1
CD84	0	1.35112	0.633	0.117	0	C1	CD84
LPCAT2	0	1.34947	0.568	0.081	0	C1	LPCAT2
IBSP	0	1.3485	0.122	0.027	0	C1	IBSP
AC020916.1	0	1.33784	0.506	0.166	0	C1	AC020916.1
CREG1	0	1.33367	0.641	0.169	0	C1	CREG1
FYB1	0	1.32981	0.751	0.217	0	C1	FYB1
NR4A2	0	1.32326	0.544	0.178	0	C1	NR4A2
CYFIP1	0	1.31711	0.654	0.307	0	C1	CYFIP1
CSF2RA	0	1.30663	0.554	0.055	0	C1	CSF2RA
CX3CR1	0	1.3018	0.39	0.034	0	C1	CX3CR1
AC253572.2	0	1.30048	0.3	0.042	0	C1	AC253572.2
FOS	0	1.29335	0.944	0.844	0	C1	FOS
CLEC7A	0	1.2909	0.63	0.101	0	C1	CLEC7A
ADAP2	0	1.29013	0.586	0.079	0	C1	ADAP2
MEF2A	0	1.28934	0.691	0.344	0	C1	MEF2A
VSIR	0	1.28595	0.616	0.133	0	C1	VSIR
CFD	0	1.28542	0.486	0.077	0	C1	CFD
FOLR2	0	1.28327	0.412	0.031	0	C1	FOLR2
APBB1IP	0	1.27859	0.631	0.149	0	C1	APBB1IP
PLAUR	0	1.27188	0.544	0.154	0	C1	PLAUR
SLC2A5	0	1.26621	0.5	0.052	0	C1	SLC2A5
CTSL	0	1.26521	0.625	0.354	0	C1	CTSL
STAB1	0	1.26512	0.511	0.091	0	C1	STAB1
OTUD1	0	1.25815	0.445	0.111	0	C1	OTUD1
PDGFB	0	1.2553	0.374	0.027	0	C1	PDGFB
SPI1	0	1.25157	0.654	0.113	0	C1	SPI1
TMSB4X	0	1.2495	0.999	0.986	0	C1	TMSB4X
PLTP	0	1.24909	0.547	0.308	0	C1	PLTP
LIPA	0	1.24665	0.594	0.212	0	C1	LIPA
CPVL	0	1.2464	0.583	0.192	0	C1	CPVL
EPB41L2	0	1.23843	0.668	0.391	0	C1	EPB41L2
LGMN	0	1.23672	0.503	0.195	0	C1	LGMN
YWHAH	0	1.23672	0.767	0.522	0	C1	YWHAH
C1orf162	0	1.23534	0.642	0.128	0	C1	C1orf162
AC103591.3	0	1.22921	0.389	0.095	0	C1	AC103591.3
HERPUD1	0	1.22487	0.787	0.464	0	C1	HERPUD1
PLD4	0	1.22187	0.421	0.03	0	C1	PLD4
LGALS9	0	1.21353	0.609	0.105	0	C1	LGALS9
ITM2B	0	1.20979	0.968	0.907	0	C1	ITM2B
TGFBI	0	1.20746	0.455	0.135	0	C1	TGFBI
KLF2	0	1.20296	0.55	0.23	0	C1	KLF2
OLFML3	0	1.20194	0.481	0.063	0	C1	OLFML3
HAVCR2	0	1.20119	0.588	0.092	0	C1	HAVCR2
ZFP36L1	0	1.20114	0.806	0.545	0	C1	ZFP36L1
LHFPL2	0	1.19979	0.558	0.145	0	C1	LHFPL2
RNASE6	0	1.19348	0.578	0.081	0	C1	RNASE6
TYMP	0	1.19172	0.702	0.242	0	C1	TYMP
PPP1R15A	0	1.19105	0.693	0.466	0	C1	PPP1R15A
PLIN2	0	1.18871	0.525	0.256	0	C1	PLIN2
OGFRL1	0	1.18674	0.675	0.319	0	C1	OGFRL1
CD302	0	1.18593	0.587	0.18	0	C1	CD302
ADORA3	0	1.17589	0.517	0.045	0	C1	ADORA3
ADAM28	0	1.17485	0.506	0.052	0	C1	ADAM28
ZFP36	0	1.17364	0.79	0.449	0	C1	ZFP36
FTH1	0	1.16792	0.998	0.984	0	C1	FTH1
P2RY13	0	1.1632	0.394	0.037	0	C1	P2RY13
HCLS1	0	1.16222	0.689	0.184	0	C1	HCLS1
EGR3	0	1.16023	0.358	0.126	0	C1	EGR3
FPR1	0	1.1602	0.564	0.083	0	C1	FPR1
CTSC	0	1.15905	0.714	0.302	0	C1	CTSC
TBXAS1	0	1.14757	0.555	0.086	0	C1	TBXAS1
NEAT1	0	1.14698	0.977	0.794	0	C1	NEAT1
RHOB	0	1.13705	0.728	0.526	0	C1	RHOB
HAMP	0	1.13673	0.33	0.039	0	C1	HAMP
ST6GAL1	0	1.13541	0.5	0.123	0	C1	ST6GAL1
TSPO	0	1.12936	0.806	0.549	0	C1	TSPO
PLEK	0	1.12808	0.548	0.114	0	C1	PLEK
CTSH	0	1.12246	0.611	0.142	0	C1	CTSH
BMP2K	0	1.11583	0.584	0.187	0	C1	BMP2K
LAIR1	0	1.11473	0.576	0.091	0	C1	LAIR1
SNHG5	0	1.11421	0.614	0.343	0	C1	SNHG5
DOCK4	0	1.11207	0.594	0.234	0	C1	DOCK4
LPAR6	0	1.10698	0.54	0.12	0	C1	LPAR6
MERTK	0	1.10447	0.497	0.085	0	C1	MERTK
MFSD1	0	1.10301	0.632	0.266	0	C1	MFSD1
LIMS1	0	1.10147	0.753	0.503	0	C1	LIMS1
AXL	0	1.09422	0.471	0.071	0	C1	AXL
IL13RA1	0	1.09356	0.595	0.203	0	C1	IL13RA1
SERPINA1	0	1.08962	0.591	0.106	0	C1	SERPINA1
CD37	0	1.08884	0.715	0.2	0	C1	CD37
NUPR1	0	1.08801	0.435	0.253	0	C1	NUPR1
BCL2A1	0	1.08698	0.447	0.104	0	C1	BCL2A1
FGL2	0	1.08619	0.505	0.084	0	C1	FGL2
EGR2	0	1.08419	0.345	0.132	0	C1	EGR2
FRMD4A	0	1.08376	0.522	0.145	0	C1	FRMD4A
RHBDF2	0	1.08258	0.508	0.08	0	C1	RHBDF2
C5AR1	0	1.07707	0.491	0.076	0	C1	C5AR1
CSF3R	0	1.07373	0.502	0.064	0	C1	CSF3R
BIN1	0	1.06926	0.574	0.297	0	C1	BIN1
LINC01736	0	1.06823	0.372	0.025	0	C1	LINC01736
BTG2	0	1.06808	0.67	0.489	0	C1	BTG2
LY96	0	1.0648	0.567	0.161	0	C1	LY96
MAF	0	1.06473	0.625	0.246	0	C1	MAF
ATF3	0	1.06274	0.455	0.263	0	C1	ATF3
SIGLEC10	0	1.06188	0.44	0.054	0	C1	SIGLEC10
CD53	0	1.06125	0.731	0.211	0	C1	CD53
IER2	0	1.05594	0.837	0.714	0	C1	IER2
AP1B1	0	1.05368	0.579	0.225	0	C1	AP1B1
ZFHX3	0	1.04809	0.576	0.221	0	C1	ZFHX3
IER5	0	1.04124	0.563	0.367	0	C1	IER5
CSTB	0	1.03494	0.769	0.692	0	C1	CSTB
LINC01094	0	1.02794	0.488	0.065	0	C1	LINC01094
GLUL	0	1.02615	0.848	0.632	0	C1	GLUL
FOSB	0	1.02583	0.758	0.566	0	C1	FOSB
SLC16A3	0	1.02299	0.563	0.151	0	C1	SLC16A3
MNDA	0	1.02229	0.53	0.086	0	C1	MNDA
CD86	0	1.01738	0.508	0.06	0	C1	CD86
HLA-E	0	1.01212	0.889	0.518	0	C1	HLA-E
GLRX	0	1.00915	0.631	0.267	0	C1	GLRX
HSPA1B	0	0.995932	0.742	0.529	0	C1	HSPA1B
CEBPA	0	0.991076	0.423	0.05	0	C1	CEBPA
ELL2	0	0.985733	0.553	0.234	0	C1	ELL2
EVI2B	0	0.98484	0.596	0.142	0	C1	EVI2B
KLF4	0	0.979605	0.447	0.137	0	C1	KLF4
GADD45B	0	0.977617	0.643	0.458	0	C1	GADD45B
NINJ1	0	0.97565	0.614	0.287	0	C1	NINJ1
RGS2	0	0.974335	0.563	0.283	0	C1	RGS2
MCL1	0	0.967944	0.805	0.631	0	C1	MCL1
SRGAP2	0	0.966698	0.501	0.279	0	C1	SRGAP2
CD4	0	0.963343	0.541	0.106	0	C1	CD4
SMAP2	0	0.948407	0.642	0.397	0	C1	SMAP2
SAMSN1	0	0.94149	0.631	0.172	0	C1	SAMSN1
LYN	0	0.936723	0.547	0.118	0	C1	LYN
ARRB2	0	0.930992	0.623	0.236	0	C1	ARRB2
TGFBR1	0	0.928522	0.507	0.215	0	C1	TGFBR1
ETS2	0	0.928237	0.529	0.137	0	C1	ETS2
TPT1	0	0.926485	0.997	0.979	0	C1	TPT1
ARHGAP18	0	0.920471	0.559	0.17	0	C1	ARHGAP18
MGAT4A	0	0.919836	0.586	0.217	0	C1	MGAT4A
GAA	0	0.913135	0.512	0.194	0	C1	GAA
LAT2	0	0.912672	0.483	0.085	0	C1	LAT2
CXCL2	0	0.910393	0.173	0.081	0	C1	CXCL2
OTULINL	0	0.90703	0.44	0.081	0	C1	OTULINL
SKAP2	0	0.90654	0.598	0.221	0	C1	SKAP2
XIST	0	0.904955	0.384	0.137	0	C1	XIST
CD81	0	0.904899	0.876	0.781	0	C1	CD81
REL	0	0.903785	0.583	0.249	0	C1	REL
SYNGR2	0	0.893212	0.548	0.168	0	C1	SYNGR2
FN1	0	0.893209	0.308	0.217	0	C1	FN1
CNPY3	0	0.891951	0.622	0.338	0	C1	CNPY3
TMEM176B	0	0.890774	0.448	0.176	0	C1	TMEM176B
PADI2	0	0.890039	0.36	0.071	0	C1	PADI2
GSN	0	0.88893	0.763	0.326	0	C1	GSN
NCKAP1L	0	0.888327	0.528	0.114	0	C1	NCKAP1L
ACSL1	0	0.888156	0.524	0.147	0	C1	ACSL1
CXCL3	0	0.884331	0.135	0.058	0	C1	CXCL3
TNFSF13B	0	0.883996	0.476	0.14	0	C1	TNFSF13B
ITGAX	0	0.881689	0.417	0.061	0	C1	ITGAX
MIS18BP1	0	0.879384	0.521	0.249	0	C1	MIS18BP1
PCED1B-AS1	0	0.876638	0.414	0.069	0	C1	PCED1B-AS1
SELPLG	0	0.875102	0.426	0.088	0	C1	SELPLG
SERPINF1	0	0.874815	0.472	0.157	0	C1	SERPINF1
GYPC	0	0.872481	0.639	0.331	0	C1	GYPC
ARHGAP24	0	0.872142	0.406	0.072	0	C1	ARHGAP24
RNF130	0	0.87041	0.662	0.378	0	C1	RNF130
TM6SF1	0	0.86921	0.427	0.045	0	C1	TM6SF1
FGD4	0	0.867814	0.47	0.132	0	C1	FGD4
SLA	0	0.866932	0.669	0.203	0	C1	SLA
FAM49B	0	0.86613	0.733	0.483	0	C1	FAM49B
SLC16A10	0	0.864065	0.275	0.067	0	C1	SLC16A10
DNASE2	0	0.863925	0.494	0.239	0	C1	DNASE2
AC007952.4	0	0.860831	0.45	0.24	0	C1	AC007952.4
PPT1	0	0.855765	0.657	0.424	0	C1	PPT1
SCPEP1	0	0.844238	0.494	0.177	0	C1	SCPEP1
ARHGDIB	0	0.840615	0.789	0.278	0	C1	ARHGDIB
FCGR1B	0	0.840021	0.368	0.036	0	C1	FCGR1B
TCOF1	0	0.836963	0.339	0.204	0	C1	TCOF1
SKIL	0	0.83518	0.626	0.414	0	C1	SKIL
THEMIS2	0	0.83495	0.465	0.089	0	C1	THEMIS2
NPL	0	0.833658	0.436	0.093	0	C1	NPL
ARPC3	0	0.830517	0.897	0.816	0	C1	ARPC3
MGST2	0	0.829396	0.475	0.136	0	C1	MGST2
PABPC1	0	0.82884	0.892	0.786	0	C1	PABPC1
PNRC1	0	0.828266	0.825	0.663	0	C1	PNRC1
CALHM6	0	0.827715	0.389	0.064	0	C1	CALHM6
GABARAP	0	0.826096	0.843	0.628	0	C1	GABARAP
G0S2	0	0.823158	0.188	0.129	0	C1	G0S2
PALD1	0	0.819564	0.373	0.055	0	C1	PALD1
SERPINE1	0	0.816905	0.279	0.119	0	C1	SERPINE1
HSPH1	0	0.816741	0.596	0.523	0	C1	HSPH1
CLEC5A	0	0.816411	0.336	0.066	0	C1	CLEC5A
RASGEF1B	0	0.812928	0.397	0.105	0	C1	RASGEF1B
DENND3	0	0.812201	0.405	0.073	0	C1	DENND3
2021-03-01	0	0.811718	0.502	0.193	0	C1	2021-03-01
FKBP5	0	0.811666	0.726	0.507	0	C1	FKBP5
RB1	0	0.80936	0.598	0.362	0	C1	RB1
CHCHD10	0	0.808941	0.629	0.401	0	C1	CHCHD10
S100A4	0	0.806683	0.647	0.291	0	C1	S100A4
SLC31A2	0	0.805971	0.432	0.101	0	C1	SLC31A2
PABPC4	0	0.805701	0.61	0.383	0	C1	PABPC4
EVI2A	0	0.800059	0.533	0.152	0	C1	EVI2A
TLR2	0	0.798621	0.428	0.069	0	C1	TLR2
PILRA	0	0.794079	0.383	0.037	0	C1	PILRA
POU2F2	0	0.792355	0.409	0.108	0	C1	POU2F2
TPP1	0	0.792153	0.62	0.346	0	C1	TPP1
SLC7A7	0	0.792028	0.425	0.055	0	C1	SLC7A7
SIGLEC8	0	0.791852	0.302	0.015	0	C1	SIGLEC8
GMFG	0	0.789113	0.69	0.237	0	C1	GMFG
NFKBID	0	0.788338	0.321	0.07	0	C1	NFKBID
PTAFR	0	0.784526	0.393	0.048	0	C1	PTAFR
CCL20	0	0.781063	0.132	0.048	0	C1	CCL20
RNF149	0	0.778758	0.543	0.206	0	C1	RNF149
TGFBR2	0	0.77829	0.502	0.143	0	C1	TGFBR2
GIMAP4	0	0.768958	0.521	0.135	0	C1	GIMAP4
DOCK8	0	0.768248	0.515	0.139	0	C1	DOCK8
TFEC	0	0.768036	0.397	0.05	0	C1	TFEC
CD300A	0	0.762692	0.407	0.058	0	C1	CD300A
MGAT1	0	0.762134	0.549	0.279	0	C1	MGAT1
NR4A3	0	0.760929	0.291	0.075	0	C1	NR4A3
UNC93B1	0	0.760799	0.428	0.133	0	C1	UNC93B1
ABI3	0	0.754055	0.414	0.076	0	C1	ABI3
SRGAP2B	0	0.751767	0.433	0.277	0	C1	SRGAP2B
RPS24	0	0.751563	0.99	0.964	0	C1	RPS24
NFKBIZ	0	0.750449	0.418	0.209	0	C1	NFKBIZ
HNMT	0	0.749947	0.489	0.196	0	C1	HNMT
EGR1	0	0.746402	0.717	0.621	0	C1	EGR1
HSPB1	0	0.746148	0.649	0.574	0	C1	HSPB1
RHOG	0	0.746044	0.598	0.304	0	C1	RHOG
MRC1	0	0.745785	0.223	0.043	0	C1	MRC1
AZIN1-AS1	0	0.745088	0.206	0.084	0	C1	AZIN1-AS1
FCGR2B	0	0.744573	0.277	0.043	0	C1	FCGR2B
HSPA6	0	0.744423	0.251	0.116	0	C1	HSPA6
GPSM3	0	0.744217	0.578	0.174	0	C1	GPSM3
F13A1	0	0.743987	0.249	0.047	0	C1	F13A1
TMEM119	0	0.743525	0.295	0.017	0	C1	TMEM119
SDCBP	0	0.743019	0.765	0.635	0	C1	SDCBP
ATP2B1-AS1	0	0.741777	0.385	0.17	0	C1	ATP2B1-AS1
POLD4	0	0.740346	0.48	0.219	0	C1	POLD4
PTGS2	0	0.740264	0.22	0.059	0	C1	PTGS2
IRF8	0	0.739002	0.367	0.05	0	C1	IRF8
ID2	0	0.738996	0.756	0.603	0	C1	ID2
SERPINB9	0	0.736729	0.432	0.116	0	C1	SERPINB9
ABL2	0	0.7363	0.359	0.25	0	C1	ABL2
SAMHD1	0	0.73588	0.582	0.322	0	C1	SAMHD1
TNFSF13	0	0.734794	0.305	0.039	0	C1	TNFSF13
SERPINB1	0	0.734512	0.598	0.239	0	C1	SERPINB1
WASF2	0	0.732815	0.687	0.532	0	C1	WASF2
OAZ1	0	0.729348	0.946	0.908	0	C1	OAZ1
NLRP3	0	0.729124	0.298	0.054	0	C1	NLRP3
MYO1F	0	0.727292	0.478	0.119	0	C1	MYO1F
GRB2	0	0.723119	0.67	0.517	0	C1	GRB2
AC245014.3	0	0.722099	0.217	0.041	0	C1	AC245014.3
TGFB1	0	0.72059	0.526	0.198	0	C1	TGFB1
SOD2	0	0.718185	0.658	0.428	0	C1	SOD2
DSE	0	0.716767	0.45	0.171	0	C1	DSE
JDP2	0	0.708604	0.397	0.108	0	C1	JDP2
SYK	0	0.70678	0.415	0.07	0	C1	SYK
GLIPR1	0	0.706684	0.575	0.253	0	C1	GLIPR1
SFMBT2	0	0.70641	0.361	0.081	0	C1	SFMBT2
PICALM	0	0.706406	0.58	0.335	0	C1	PICALM
RASSF4	0	0.706217	0.565	0.33	0	C1	RASSF4
GSTO1	0	0.706076	0.654	0.472	0	C1	GSTO1
TNF	0	0.704593	0.236	0.064	0	C1	TNF
RCSD1	0	0.702933	0.433	0.102	0	C1	RCSD1
INPP5D	0	0.699936	0.417	0.093	0	C1	INPP5D
CAPZB	0	0.698866	0.768	0.652	0	C1	CAPZB
ENG	0	0.698661	0.427	0.107	0	C1	ENG
SLC8A1	0	0.695054	0.491	0.239	0	C1	SLC8A1
ENTPD1	0	0.694313	0.4	0.097	0	C1	ENTPD1
SH3BGRL	0	0.688875	0.754	0.628	0	C1	SH3BGRL
RGS19	0	0.687654	0.483	0.208	0	C1	RGS19
PARVG	0	0.687247	0.446	0.102	0	C1	PARVG
MAN2B1	0	0.686299	0.369	0.112	0	C1	MAN2B1
FUCA1	0	0.686245	0.332	0.097	0	C1	FUCA1
AL021155.5	0	0.686147	0.216	0.053	0	C1	AL021155.5
P2RY12	0	0.684542	0.23	0.011	0	C1	P2RY12
KDM6B	0	0.681728	0.391	0.237	0	C1	KDM6B
C1orf54	0	0.680355	0.39	0.129	0	C1	C1orf54
DHRS7	0	0.680096	0.602	0.437	0	C1	DHRS7
ARL5A	0	0.679891	0.611	0.459	0	C1	ARL5A
MAP3K8	0	0.679784	0.401	0.103	0	C1	MAP3K8
RBM47	0	0.678252	0.411	0.088	0	C1	RBM47
IL1A	0	0.677716	0.127	0.015	0	C1	IL1A
BRI3	0	0.675988	0.755	0.651	0	C1	BRI3
SPTLC2	0	0.675796	0.446	0.236	0	C1	SPTLC2
LPAR5	0	0.675397	0.315	0.026	0	C1	LPAR5
HCST	0	0.67458	0.689	0.245	0	C1	HCST
GAS6	0	0.672328	0.362	0.1	0	C1	GAS6
LGALS1	0	0.670506	0.801	0.72	0	C1	LGALS1
PRKAG2	0	0.670025	0.403	0.142	0	C1	PRKAG2
FXYD5	0	0.668843	0.635	0.287	0	C1	FXYD5
CDKN1A	0	0.666691	0.415	0.217	0	C1	CDKN1A
SHTN1	0	0.664203	0.478	0.216	0	C1	SHTN1
RPL36A	0	0.664115	0.952	0.845	0	C1	RPL36A
HSD17B11	0	0.663675	0.509	0.268	0	C1	HSD17B11
SWAP70	0	0.662671	0.468	0.228	0	C1	SWAP70
ATP6V0C	0	0.662342	0.602	0.429	0	C1	ATP6V0C
BST2	0	0.661538	0.681	0.366	0	C1	BST2
EPB41L3	0	0.658988	0.4	0.109	0	C1	EPB41L3
SOAT1	0	0.656552	0.434	0.199	0	C1	SOAT1
TRIB1	0	0.656531	0.34	0.13	0	C1	TRIB1
IL10RA	0	0.651331	0.441	0.109	0	C1	IL10RA
SLC1A3	0	0.649658	0.791	0.55	0	C1	SLC1A3
B4GALT1	0	0.645081	0.385	0.124	0	C1	B4GALT1
MIR29B2CHG	0	0.644211	0.272	0.064	0	C1	MIR29B2CHG
COTL1	0	0.642494	0.782	0.536	0	C1	COTL1
IFI44L	0	0.641379	0.278	0.13	0	C1	IFI44L
TNFAIP3	0	0.641355	0.504	0.233	0	C1	TNFAIP3
TLN1	0	0.640621	0.628	0.487	0	C1	TLN1
TNFRSF1B	0	0.639179	0.498	0.145	0	C1	TNFRSF1B
TLR4	0	0.63681	0.345	0.087	0	C1	TLR4
SOCS6	0	0.632963	0.384	0.246	0	C1	SOCS6
FPR3	0	0.632277	0.297	0.039	0	C1	FPR3
SUSD6	0	0.631308	0.41	0.165	0	C1	SUSD6
MAN1A1	0	0.630419	0.356	0.079	0	C1	MAN1A1
RPS6	0	0.628559	0.985	0.951	0	C1	RPS6
C2	0	0.627673	0.29	0.036	0	C1	C2
RPL21	0	0.627563	0.985	0.96	0	C1	RPL21
MKNK1	0	0.626907	0.392	0.136	0	C1	MKNK1
SLC15A3	0	0.626485	0.338	0.057	0	C1	SLC15A3
IL17RA	0	0.625942	0.387	0.127	0	C1	IL17RA
ALDH2	0	0.624772	0.475	0.296	0	C1	ALDH2
NAIP	0	0.623835	0.404	0.162	0	C1	NAIP
PKIB	0	0.621803	0.316	0.176	0	C1	PKIB
FGD2	0	0.62088	0.278	0.035	0	C1	FGD2
PHACTR1	0	0.620328	0.316	0.144	0	C1	PHACTR1
DNAJA4	0	0.620328	0.243	0.089	0	C1	DNAJA4
TNFAIP2	0	0.620277	0.314	0.064	0	C1	TNFAIP2
DRAM2	0	0.62017	0.443	0.218	0	C1	DRAM2
SPINT2	0	0.618866	0.379	0.069	0	C1	SPINT2
HLA-DOA	0	0.618371	0.3	0.033	0	C1	HLA-DOA
RNASEK	0	0.617061	0.726	0.54	0	C1	RNASEK
DOCK2	0	0.616635	0.417	0.099	0	C1	DOCK2
GNA13	0	0.616274	0.474	0.263	0	C1	GNA13
RPL31	0	0.615199	0.911	0.881	0	C1	RPL31
FBP1	0	0.614524	0.31	0.066	0	C1	FBP1
ZNF331	0	0.612696	0.406	0.259	0	C1	ZNF331
GM2A	0	0.61235	0.358	0.141	0	C1	GM2A
RIN3	0	0.609727	0.371	0.087	0	C1	RIN3
LYL1	0	0.606449	0.315	0.053	0	C1	LYL1
ATP6V1F	0	0.603523	0.782	0.713	0	C1	ATP6V1F
UCP2	0	0.60277	0.488	0.212	0	C1	UCP2
SP100	0	0.602676	0.577	0.268	0	C1	SP100
SIRPA	0	0.601237	0.46	0.221	0	C1	SIRPA
EEF1G	0	0.599128	0.749	0.537	0	C1	EEF1G
KLHL6	0	0.597959	0.292	0.047	0	C1	KLHL6
ATP6V1B2	0	0.59644	0.524	0.346	0	C1	ATP6V1B2
RAB32	0	0.596147	0.39	0.168	0	C1	RAB32
ISCU	0	0.593531	0.61	0.501	0	C1	ISCU
ITGAM	0	0.592285	0.349	0.065	0	C1	ITGAM
LCP2	0	0.591605	0.454	0.146	0	C1	LCP2
ST8SIA4	0	0.587404	0.392	0.113	0	C1	ST8SIA4
WAS	0	0.586988	0.438	0.122	0	C1	WAS
AKAP13	0	0.585677	0.636	0.451	0	C1	AKAP13
TMEM107	0	0.585662	0.325	0.25	0	C1	TMEM107
AKR1B1	0	0.585506	0.555	0.422	0	C1	AKR1B1
CREBL2	0	0.582046	0.394	0.168	0	C1	CREBL2
B3GNT5	0	0.579767	0.329	0.166	0	C1	B3GNT5
IRAK3	0	0.579678	0.362	0.079	0	C1	IRAK3
RIN2	0	0.579559	0.381	0.186	0	C1	RIN2
PLK3	0	0.578645	0.371	0.161	0	C1	PLK3
VMO1	0	0.577638	0.255	0.038	0	C1	VMO1
MOB1A	0	0.577468	0.603	0.414	0	C1	MOB1A
STX7	0	0.576013	0.463	0.256	0	C1	STX7
OSTF1	0	0.575941	0.487	0.207	0	C1	OSTF1
GNB4	0	0.575834	0.583	0.446	0	C1	GNB4
IFNGR2	0	0.57544	0.549	0.352	0	C1	IFNGR2
ITPR2	0	0.575067	0.49	0.295	0	C1	ITPR2
HBEGF	0	0.574717	0.304	0.152	0	C1	HBEGF
ATP6V0E1	0	0.574666	0.814	0.753	0	C1	ATP6V0E1
BAG3	0	0.573743	0.231	0.124	0	C1	BAG3
CELF2	0	0.573504	0.724	0.579	0	C1	CELF2
TLR7	0	0.573387	0.275	0.022	0	C1	TLR7
GAL3ST4	0	0.573032	0.318	0.093	0	C1	GAL3ST4
RAP1A	0	0.572944	0.641	0.465	0	C1	RAP1A
HTRA1	0	0.570131	0.686	0.533	0	C1	HTRA1
RPL26	0	0.56993	0.985	0.963	0	C1	RPL26
OSM	0	0.569013	0.196	0.043	0	C1	OSM
PLSCR1	0	0.566266	0.494	0.27	0	C1	PLSCR1
RGS16	0	0.56528	0.257	0.171	0	C1	RGS16
VASH1	0	0.564644	0.35	0.148	0	C1	VASH1
NCF4	0	0.56284	0.356	0.072	0	C1	NCF4
RPL37	0	0.562658	0.989	0.965	0	C1	RPL37
RILPL2	0	0.561471	0.436	0.18	0	C1	RILPL2
TRIM38	0	0.561297	0.398	0.122	0	C1	TRIM38
PLEKHO1	0	0.560455	0.501	0.358	0	C1	PLEKHO1
HCK	0	0.556566	0.345	0.061	0	C1	HCK
LINC01480	0	0.556264	0.179	0.015	0	C1	LINC01480
CSTA	0	0.555025	0.336	0.068	0	C1	CSTA
JUN	0	0.554293	0.894	0.867	0	C1	JUN
CCR1	0	0.552379	0.321	0.062	0	C1	CCR1
KCNMB1	0	0.550865	0.244	0.045	0	C1	KCNMB1
GPR65	0	0.550131	0.393	0.102	0	C1	GPR65
SERP1	0	0.549603	0.783	0.684	0	C1	SERP1
SH3TC1	0	0.549516	0.291	0.044	0	C1	SH3TC1
AL136987.1	0	0.548837	0.172	0.021	0	C1	AL136987.1
STOM	0	0.548596	0.451	0.187	0	C1	STOM
PTPN6	0	0.545678	0.396	0.102	0	C1	PTPN6
ALOX5	0	0.544342	0.328	0.059	0	C1	ALOX5
GPRIN3	0	0.542678	0.4	0.126	0	C1	GPRIN3
SCAMP2	0	0.542433	0.491	0.313	0	C1	SCAMP2
CD164	0	0.541492	0.648	0.503	0	C1	CD164
HEXA	0	0.539271	0.484	0.332	0	C1	HEXA
LUCAT1	0	0.539153	0.173	0.057	0	C1	LUCAT1
PARP14	0	0.538877	0.465	0.293	0	C1	PARP14
MPP1	0	0.538808	0.384	0.145	0	C1	MPP1
CKLF	0	0.536445	0.652	0.514	0	C1	CKLF
RPL27A	0	0.535748	0.981	0.964	0	C1	RPL27A
ARHGAP26	0	0.535716	0.378	0.161	0	C1	ARHGAP26
FMN1	0	0.535684	0.274	0.043	0	C1	FMN1
ABCA1	0	0.53375	0.515	0.354	0	C1	ABCA1
ACTR2	0	0.533308	0.741	0.659	0	C1	ACTR2
DHRS3	0	0.533187	0.375	0.122	0	C1	DHRS3
B2M	0	0.532425	0.998	0.968	0	C1	B2M
SRGAP2C	0	0.532111	0.438	0.335	0	C1	SRGAP2C
IL1RN	0	0.531524	0.146	0.039	0	C1	IL1RN
HIF1A	0	0.530912	0.688	0.589	0	C1	HIF1A
CIITA	0	0.529387	0.257	0.048	0	C1	CIITA
RPL17	0	0.52914	0.925	0.789	0	C1	RPL17
RGS18	0	0.529107	0.274	0.041	0	C1	RGS18
AL499604.1	0	0.528643	0.199	0.063	0	C1	AL499604.1
SSH2	0	0.526101	0.416	0.224	0	C1	SSH2
RPL12	0	0.525704	0.986	0.962	0	C1	RPL12
HPGDS	0	0.524533	0.254	0.021	0	C1	HPGDS
DDIT4	0	0.523626	0.642	0.471	0	C1	DDIT4
TLR1	0	0.523129	0.289	0.04	0	C1	TLR1
GRASP	0	0.52251	0.253	0.064	0	C1	GRASP
HK2	0	0.52235	0.23	0.077	0	C1	HK2
GNG10	0	0.521687	0.519	0.389	0	C1	GNG10
TREM1	0	0.520721	0.267	0.075	0	C1	TREM1
WNT5A	0	0.519745	0.278	0.069	0	C1	WNT5A
CLIC1	0	0.517502	0.8	0.646	0	C1	CLIC1
FOXN3	0	0.5168	0.476	0.313	0	C1	FOXN3
BTK	0	0.514395	0.305	0.046	0	C1	BTK
FUOM	0	0.513834	0.339	0.115	0	C1	FUOM
RNF144B	0	0.513666	0.286	0.056	0	C1	RNF144B
LILRB1	0	0.513278	0.316	0.053	0	C1	LILRB1
PELI1	0	0.512156	0.374	0.203	0	C1	PELI1
LRMDA	0	0.511308	0.279	0.049	0	C1	LRMDA
PFKFB3	0	0.508052	0.369	0.182	0	C1	PFKFB3
NUDT16	0	0.507966	0.382	0.217	0	C1	NUDT16
PLXND1	0	0.506878	0.333	0.119	0	C1	PLXND1
PDXK	0	0.50679	0.497	0.361	0	C1	PDXK
RPS23	0	0.50619	0.989	0.973	0	C1	RPS23
NAGK	0	0.506062	0.48	0.355	0	C1	NAGK
IGF1	0	0.50533	0.215	0.016	0	C1	IGF1
EEF1B2	0	0.504469	0.919	0.864	0	C1	EEF1B2
SLC25A37	0	0.503503	0.489	0.358	0	C1	SLC25A37
DNAJB1	0	0.500265	0.709	0.668	0	C1	DNAJB1
MT1G	5.2003e-06	1.08729	0.104	0.1	0.198776	C1	MT1G
PTPRZ1	0	3.53433	0.962	0.191	0	C2	PTPRZ1
CLU	0	3.37906	0.92	0.287	0	C2	CLU
MT3	0	3.13586	0.876	0.288	0	C2	MT3
PTN	0	3.00843	0.962	0.217	0	C2	PTN
BCAN	0	3.00454	0.81	0.106	0	C2	BCAN
SEC61G	0	2.91654	0.892	0.651	0	C2	SEC61G
IGFBP2	0	2.91558	0.805	0.154	0	C2	IGFBP2
FABP7	0	2.90745	0.82	0.107	0	C2	FABP7
CHI3L1	0	2.8374	0.3	0.119	0	C2	CHI3L1
C1orf61	0	2.73477	0.938	0.211	0	C2	C1orf61
PMP2	0	2.70797	0.853	0.118	0	C2	PMP2
EGFR	0	2.67099	0.511	0.074	0	C2	EGFR
PDGFRA	0	2.67053	0.553	0.052	0	C2	PDGFRA
GAP43	0	2.6157	0.804	0.094	0	C2	GAP43
TUBB2B	0	2.58347	0.908	0.134	0	C2	TUBB2B
GPM6A	0	2.57778	0.866	0.083	0	C2	GPM6A
GFAP	0	2.56898	0.694	0.15	0	C2	GFAP
SCRG1	0	2.55402	0.82	0.124	0	C2	SCRG1
PCSK1N	0	2.52094	0.807	0.094	0	C2	PCSK1N
NOVA1	0	2.52091	0.923	0.119	0	C2	NOVA1
METRN	0	2.50982	0.89	0.231	0	C2	METRN
IGFBP5	0	2.50306	0.599	0.068	0	C2	IGFBP5
TUBA1A	0	2.502	0.977	0.526	0	C2	TUBA1A
SOX2	0	2.41605	0.897	0.1	0	C2	SOX2
GPM6B	0	2.30399	0.955	0.188	0	C2	GPM6B
OLIG1	0	2.20874	0.686	0.096	0	C2	OLIG1
CKB	0	2.2044	0.892	0.277	0	C2	CKB
S100B	0	2.18467	0.895	0.275	0	C2	S100B
BEX3	0	2.17458	0.921	0.236	0	C2	BEX3
SPARCL1	0	2.15094	0.643	0.136	0	C2	SPARCL1
MARCKSL1	0	2.10667	0.892	0.207	0	C2	MARCKSL1
ETV1	0	2.08303	0.77	0.081	0	C2	ETV1
SCD5	0	2.08039	0.774	0.113	0	C2	SCD5
AGT	0	2.052	0.543	0.058	0	C2	AGT
DLL3	0	2.01694	0.38	0.047	0	C2	DLL3
MAP2	0	1.99991	0.789	0.082	0	C2	MAP2
SCG3	0	1.9349	0.677	0.055	0	C2	SCG3
DBI	0	1.92898	0.967	0.788	0	C2	DBI
GRIA2	0	1.91082	0.642	0.064	0	C2	GRIA2
BAALC	0	1.86836	0.803	0.09	0	C2	BAALC
FXYD6	0	1.86815	0.726	0.102	0	C2	FXYD6
BEX1	0	1.86758	0.692	0.076	0	C2	BEX1
H19	0	1.86702	0.199	0.008	0	C2	H19
MAP1B	0	1.84471	0.848	0.158	0	C2	MAP1B
NES	0	1.84102	0.726	0.101	0	C2	NES
TNR	0	1.8177	0.381	0.024	0	C2	TNR
TSC22D1	0	1.81364	0.785	0.177	0	C2	TSC22D1
AQP4	0	1.78205	0.343	0.043	0	C2	AQP4
TTYH1	0	1.76052	0.743	0.092	0	C2	TTYH1
RBP1	0	1.7594	0.613	0.108	0	C2	RBP1
SOX4	0	1.75034	0.737	0.206	0	C2	SOX4
MDK	0	1.74419	0.689	0.114	0	C2	MDK
C1QL1	0	1.7385	0.604	0.052	0	C2	C1QL1
CNN3	0	1.7269	0.747	0.104	0	C2	CNN3
SERPINE2	0	1.70751	0.671	0.062	0	C2	SERPINE2
HOPX	0	1.69117	0.533	0.148	0	C2	HOPX
ATP1B2	0	1.65186	0.648	0.061	0	C2	ATP1B2
NRCAM	0	1.64541	0.704	0.066	0	C2	NRCAM
ITGB8	0	1.63378	0.689	0.095	0	C2	ITGB8
S100A16	0	1.62545	0.654	0.089	0	C2	S100A16
HES6	0	1.62055	0.576	0.116	0	C2	HES6
TSC22D4	0	1.61977	0.831	0.302	0	C2	TSC22D4
CCND2	0	1.60332	0.723	0.249	0	C2	CCND2
PHLDA1	0	1.59997	0.767	0.28	0	C2	PHLDA1
PRDX2	0	1.59471	0.902	0.433	0	C2	PRDX2
SRI	0	1.59156	0.903	0.47	0	C2	SRI
SOX2-OT	0	1.59027	0.515	0.053	0	C2	SOX2-OT
LIMA1	0	1.58908	0.754	0.185	0	C2	LIMA1
RHOBTB3	0	1.58833	0.806	0.236	0	C2	RHOBTB3
CPE	0	1.58513	0.615	0.075	0	C2	CPE
CDH2	0	1.57884	0.748	0.07	0	C2	CDH2
DSEL	0	1.57556	0.709	0.086	0	C2	DSEL
AKAP12	0	1.53871	0.439	0.053	0	C2	AKAP12
NRXN1	0	1.50212	0.545	0.044	0	C2	NRXN1
LINC00461	0	1.49981	0.708	0.061	0	C2	LINC00461
NCAM1	0	1.4996	0.744	0.099	0	C2	NCAM1
SOX9	0	1.47948	0.552	0.059	0	C2	SOX9
ID4	0	1.47621	0.454	0.046	0	C2	ID4
ZBTB20	0	1.47135	0.753	0.296	0	C2	ZBTB20
SEMA5A	0	1.46985	0.609	0.058	0	C2	SEMA5A
OLIG2	0	1.45652	0.545	0.061	0	C2	OLIG2
RAMP1	0	1.44974	0.731	0.169	0	C2	RAMP1
NKAIN4	0	1.44385	0.479	0.038	0	C2	NKAIN4
SOX8	0	1.42416	0.464	0.061	0	C2	SOX8
PTMS	0	1.42094	0.909	0.508	0	C2	PTMS
MT2A	0	1.40357	0.899	0.702	0	C2	MT2A
FAM181B	0	1.3994	0.603	0.062	0	C2	FAM181B
NFIB	0	1.37957	0.725	0.088	0	C2	NFIB
SLC1A2	0	1.37067	0.498	0.057	0	C2	SLC1A2
CHIC2	0	1.36944	0.395	0.188	0	C2	CHIC2
ZNF428	0	1.3582	0.836	0.323	0	C2	ZNF428
SMOC1	0	1.33991	0.315	0.039	0	C2	SMOC1
RAB3IP	0	1.33952	0.557	0.097	0	C2	RAB3IP
LSAMP	0	1.33586	0.621	0.058	0	C2	LSAMP
CHL1	0	1.33496	0.547	0.037	0	C2	CHL1
TSPAN7	0	1.33154	0.604	0.064	0	C2	TSPAN7
NMB	0	1.32585	0.412	0.131	0	C2	NMB
TCF4	0	1.32478	0.873	0.429	0	C2	TCF4
AC009041.2	0	1.31897	0.454	0.067	0	C2	AC009041.2
NTRK2	0	1.30148	0.407	0.04	0	C2	NTRK2
TTC3	0	1.29458	0.862	0.471	0	C2	TTC3
CALD1	0	1.29364	0.795	0.115	0	C2	CALD1
MAGED1	0	1.29219	0.7	0.113	0	C2	MAGED1
FHL1	0	1.2878	0.664	0.066	0	C2	FHL1
SOX6	0	1.28568	0.524	0.044	0	C2	SOX6
PGRMC1	0	1.28115	0.765	0.256	0	C2	PGRMC1
CSPG5	0	1.28003	0.515	0.04	0	C2	CSPG5
EPN2	0	1.26656	0.646	0.156	0	C2	EPN2
SYT11	0	1.2651	0.759	0.201	0	C2	SYT11
DPYSL3	0	1.26161	0.64	0.074	0	C2	DPYSL3
TUBB2A	0	1.26003	0.624	0.168	0	C2	TUBB2A
PCDH9	0	1.25685	0.699	0.096	0	C2	PCDH9
UCHL1	0	1.24889	0.602	0.077	0	C2	UCHL1
SCG2	0	1.24458	0.385	0.036	0	C2	SCG2
TMEM158	0	1.24186	0.538	0.073	0	C2	TMEM158
PON2	0	1.23919	0.718	0.258	0	C2	PON2
VGF	0	1.23837	0.278	0.023	0	C2	VGF
FABP5	0	1.23744	0.663	0.519	0	C2	FABP5
VEGFA	0	1.23023	0.479	0.241	0	C2	VEGFA
ID3	0	1.22861	0.328	0.126	0	C2	ID3
NPDC1	0	1.22219	0.658	0.111	0	C2	NPDC1
PFN2	0	1.22127	0.59	0.069	0	C2	PFN2
2021-09-07	0	1.22004	0.377	0.291	0	C2	2021-09-07
LINC02283	0	1.2075	0.21	0.004	0	C2	LINC02283
TRIM9	0	1.20686	0.61	0.071	0	C2	TRIM9
POLR2F	0	1.20596	0.782	0.379	0	C2	POLR2F
FJX1	0	1.20539	0.443	0.051	0	C2	FJX1
LDHB	0	1.20495	0.905	0.592	0	C2	LDHB
NDUFA4	0	1.20415	0.958	0.802	0	C2	NDUFA4
PHPT1	0	1.19502	0.885	0.51	0	C2	PHPT1
RCAN1	0	1.19466	0.552	0.177	0	C2	RCAN1
TSPAN3	0	1.19321	0.798	0.323	0	C2	TSPAN3
DSTN	0	1.18998	0.892	0.466	0	C2	DSTN
NME1	0	1.18931	0.787	0.346	0	C2	NME1
NFIX	0	1.18887	0.683	0.107	0	C2	NFIX
SOX11	0	1.1832	0.549	0.048	0	C2	SOX11
C11orf96	0	1.1815	0.409	0.056	0	C2	C11orf96
PEG10	0	1.1793	0.405	0.053	0	C2	PEG10
RCN2	0	1.17328	0.777	0.281	0	C2	RCN2
TNC	0	1.17237	0.417	0.042	0	C2	TNC
YWHAE	0	1.1531	0.952	0.688	0	C2	YWHAE
CADM2	0	1.1499	0.498	0.065	0	C2	CADM2
TCEAL9	0	1.14935	0.712	0.211	0	C2	TCEAL9
ATP6V0E2	0	1.14016	0.708	0.178	0	C2	ATP6V0E2
APP	0	1.1366	0.8	0.287	0	C2	APP
KCNQ1OT1	0	1.12517	0.557	0.199	0	C2	KCNQ1OT1
LMO4	0	1.12371	0.781	0.368	0	C2	LMO4
PCDH17	0	1.11725	0.581	0.066	0	C2	PCDH17
MLLT11	0	1.11145	0.565	0.127	0	C2	MLLT11
MYO10	0	1.11106	0.577	0.095	0	C2	MYO10
POU3F2	0	1.1096	0.541	0.055	0	C2	POU3F2
CST3	0	1.10281	0.95	0.828	0	C2	CST3
MMP16	0	1.09966	0.478	0.035	0	C2	MMP16
ADGRL3	0	1.09793	0.538	0.046	0	C2	ADGRL3
HEY1	0	1.09608	0.51	0.047	0	C2	HEY1
KIF21A	0	1.09132	0.604	0.086	0	C2	KIF21A
LAPTM4B	0	1.08982	0.619	0.092	0	C2	LAPTM4B
GADD45A	0	1.08415	0.543	0.183	0	C2	GADD45A
THY1	0	1.07978	0.483	0.046	0	C2	THY1
ITM2C	0	1.07917	0.69	0.198	0	C2	ITM2C
CAMK2N1	0	1.07447	0.682	0.111	0	C2	CAMK2N1
VOPP1	0	1.07442	0.416	0.304	0	C2	VOPP1
GAPDH	0	1.07161	0.989	0.944	0	C2	GAPDH
GCSH	0	1.0707	0.733	0.221	0	C2	GCSH
NCAN	0	1.06796	0.342	0.042	0	C2	NCAN
SPARC	0	1.06784	0.684	0.178	0	C2	SPARC
APOD	0	1.06631	0.428	0.08	0	C2	APOD
PEBP1	0	1.06132	0.934	0.631	0	C2	PEBP1
EID1	0	1.05923	0.913	0.605	0	C2	EID1
CBX5	0	1.05515	0.759	0.28	0	C2	CBX5
TRIM24	0	1.05015	0.584	0.142	0	C2	TRIM24
GNAS	0	1.0468	0.954	0.832	0	C2	GNAS
CCT2	0	1.0444	0.757	0.382	0	C2	CCT2
SERPINA3	0	1.0398	0.208	0.03	0	C2	SERPINA3
SDC3	0	1.03596	0.62	0.215	0	C2	SDC3
ENAH	0	1.03534	0.611	0.08	0	C2	ENAH
NFIA	0	1.03128	0.767	0.312	0	C2	NFIA
DDR1	0	1.02807	0.641	0.096	0	C2	DDR1
TRIB2	0	1.02622	0.553	0.087	0	C2	TRIB2
RDX	0	1.02499	0.813	0.408	0	C2	RDX
LANCL2	0	1.02366	0.309	0.066	0	C2	LANCL2
MYL6B	0	1.02223	0.718	0.205	0	C2	MYL6B
CITED1	0	1.02176	0.335	0.03	0	C2	CITED1
MORF4L2	0	1.02128	0.731	0.353	0	C2	MORF4L2
LINC00632	0	1.02007	0.299	0.039	0	C2	LINC00632
PPP1R14B	0	1.01901	0.762	0.435	0	C2	PPP1R14B
GPC1	0	1.01713	0.503	0.05	0	C2	GPC1
DNER	0	1.01495	0.431	0.052	0	C2	DNER
PDLIM4	0	1.01368	0.414	0.052	0	C2	PDLIM4
COL9A3	0	1.01357	0.431	0.054	0	C2	COL9A3
TCF12	0	1.00871	0.669	0.329	0	C2	TCF12
FEZ1	0	1.00833	0.717	0.106	0	C2	FEZ1
HEPN1	0	1.00418	0.492	0.051	0	C2	HEPN1
ZNF462	0	1.00202	0.519	0.054	0	C2	ZNF462
DPP6	0	1.0006	0.5	0.046	0	C2	DPP6
NR2F1	0	1.00031	0.538	0.06	0	C2	NR2F1
BSG	0	0.999973	0.841	0.505	0	C2	BSG
POU3F3	0	0.999844	0.566	0.067	0	C2	POU3F3
MT1M	0	0.994962	0.436	0.056	0	C2	MT1M
FIBIN	0	0.993123	0.468	0.038	0	C2	FIBIN
ZEB1	0	0.990283	0.62	0.146	0	C2	ZEB1
FAM3C	0	0.989737	0.678	0.223	0	C2	FAM3C
MT1E	0	0.98687	0.518	0.209	0	C2	MT1E
RTL8C	0	0.985903	0.67	0.212	0	C2	RTL8C
ASCL1	0	0.985283	0.434	0.036	0	C2	ASCL1
SEPTIN7	0	0.982369	0.564	0.406	0	C2	SEPTIN7
ATCAY	0	0.978154	0.315	0.024	0	C2	ATCAY
KHDRBS3	0	0.975793	0.595	0.157	0	C2	KHDRBS3
STMN1	0	0.972278	0.806	0.323	0	C2	STMN1
NRN1	0	0.971796	0.38	0.032	0	C2	NRN1
BCHE	0	0.971218	0.511	0.039	0	C2	BCHE
TUBB3	0	0.97003	0.415	0.045	0	C2	TUBB3
MT1X	0	0.969366	0.656	0.37	0	C2	MT1X
GOLM1	0	0.967588	0.586	0.076	0	C2	GOLM1
SNTG1	0	0.964201	0.482	0.036	0	C2	SNTG1
TCEAL4	0	0.962325	0.825	0.425	0	C2	TCEAL4
PHYHIPL	0	0.962299	0.392	0.052	0	C2	PHYHIPL
GTF2I	0	0.962213	0.844	0.52	0	C2	GTF2I
KCNQ2	0	0.960816	0.454	0.042	0	C2	KCNQ2
CADM4	0	0.960459	0.569	0.065	0	C2	CADM4
CSRP2	0	0.960203	0.441	0.067	0	C2	CSRP2
CDK2AP1	0	0.960075	0.745	0.323	0	C2	CDK2AP1
TNFRSF12A	0	0.959476	0.387	0.155	0	C2	TNFRSF12A
CDK4	0	0.954192	0.668	0.242	0	C2	CDK4
RARRES2	0	0.952022	0.342	0.049	0	C2	RARRES2
DCLK2	0	0.94844	0.471	0.051	0	C2	DCLK2
DTNA	0	0.948311	0.52	0.119	0	C2	DTNA
MRFAP1	0	0.947397	0.865	0.516	0	C2	MRFAP1
FZD3	0	0.94576	0.531	0.049	0	C2	FZD3
MSI2	0	0.944669	0.67	0.226	0	C2	MSI2
ARL4A	0	0.944334	0.654	0.325	0	C2	ARL4A
MEG3	0	0.940169	0.371	0.05	0	C2	MEG3
CRYAB	0	0.935268	0.554	0.133	0	C2	CRYAB
PBX1	0	0.933484	0.554	0.066	0	C2	PBX1
SELENOW	0	0.931195	0.882	0.599	0	C2	SELENOW
CRISPLD1	0	0.929229	0.34	0.029	0	C2	CRISPLD1
DST	0	0.928554	0.771	0.412	0	C2	DST
GATM	0	0.919912	0.56	0.275	0	C2	GATM
MEST	0	0.917688	0.503	0.084	0	C2	MEST
DYNLL1	0	0.913771	0.934	0.738	0	C2	DYNLL1
ARL6IP1	0	0.911732	0.849	0.635	0	C2	ARL6IP1
PGM2L1	0	0.909795	0.468	0.105	0	C2	PGM2L1
SPTBN1	0	0.908366	0.657	0.163	0	C2	SPTBN1
LSM7	0	0.90682	0.848	0.52	0	C2	LSM7
PSIP1	0	0.900905	0.73	0.293	0	C2	PSIP1
SLC4A4	0	0.895509	0.327	0.032	0	C2	SLC4A4
QKI	0	0.894106	0.899	0.637	0	C2	QKI
F3	0	0.893159	0.38	0.046	0	C2	F3
HILPDA	0	0.891362	0.376	0.092	0	C2	HILPDA
SGCB	0	0.890451	0.601	0.096	0	C2	SGCB
NUCKS1	0	0.887044	0.913	0.656	0	C2	NUCKS1
NTM	0	0.886171	0.43	0.062	0	C2	NTM
CNPY2	0	0.883708	0.79	0.398	0	C2	CNPY2
MYEF2	0	0.882441	0.577	0.095	0	C2	MYEF2
SKP1	0	0.881098	0.937	0.748	0	C2	SKP1
MLF2	0	0.876629	0.756	0.355	0	C2	MLF2
DCX	0	0.875394	0.341	0.024	0	C2	DCX
CNTN1	0	0.874028	0.353	0.023	0	C2	CNTN1
MAGED2	0	0.872532	0.678	0.254	0	C2	MAGED2
C1orf122	0	0.871261	0.741	0.366	0	C2	C1orf122
NORAD	0	0.870126	0.786	0.444	0	C2	NORAD
TM4SF1	0	0.869593	0.296	0.032	0	C2	TM4SF1
WLS	0	0.868669	0.482	0.109	0	C2	WLS
VBP1	0	0.868298	0.704	0.286	0	C2	VBP1
NCKAP1	0	0.868018	0.561	0.079	0	C2	NCKAP1
CHCHD2	0	0.866874	0.951	0.816	0	C2	CHCHD2
POLR2J	0	0.865225	0.815	0.473	0	C2	POLR2J
ZFHX4	0	0.864502	0.419	0.045	0	C2	ZFHX4
TBCA	0	0.864225	0.892	0.626	0	C2	TBCA
PAFAH1B3	0	0.861883	0.609	0.175	0	C2	PAFAH1B3
RND2	0	0.85887	0.437	0.035	0	C2	RND2
MAPT	0	0.857788	0.474	0.061	0	C2	MAPT
HINT1	0	0.853738	0.925	0.772	0	C2	HINT1
SLC25A4	0	0.85294	0.562	0.132	0	C2	SLC25A4
ZNF667-AS1	0	0.851217	0.556	0.07	0	C2	ZNF667-AS1
PODXL2	0	0.851121	0.475	0.053	0	C2	PODXL2
NLGN1	0	0.848262	0.489	0.041	0	C2	NLGN1
MAGEH1	0	0.846594	0.464	0.104	0	C2	MAGEH1
RCN1	0	0.846023	0.594	0.141	0	C2	RCN1
CHPF	0	0.845482	0.47	0.059	0	C2	CHPF
PHF14	0	0.844398	0.707	0.28	0	C2	PHF14
MAP1A	0	0.842926	0.541	0.075	0	C2	MAP1A
CTNND2	0	0.842812	0.476	0.049	0	C2	CTNND2
THRA	0	0.841521	0.496	0.106	0	C2	THRA
ABI2	0	0.840638	0.664	0.233	0	C2	ABI2
CENPV	0	0.84043	0.399	0.055	0	C2	CENPV
ARC	0	0.837209	0.331	0.043	0	C2	ARC
GRIA4	0	0.836565	0.308	0.028	0	C2	GRIA4
TRAF4	0	0.835743	0.449	0.064	0	C2	TRAF4
CXCL14	0	0.834324	0.192	0.019	0	C2	CXCL14
PRDX4	0	0.833874	0.702	0.338	0	C2	PRDX4
NPAS3	0	0.832644	0.454	0.046	0	C2	NPAS3
APC	0	0.830152	0.612	0.247	0	C2	APC
MRPS26	0	0.82998	0.684	0.281	0	C2	MRPS26
EDNRB	0	0.827365	0.361	0.094	0	C2	EDNRB
FYN	0	0.827308	0.673	0.196	0	C2	FYN
TIMM13	0	0.826411	0.785	0.431	0	C2	TIMM13
KCNF1	0	0.824104	0.315	0.027	0	C2	KCNF1
PPDPF	0	0.823886	0.861	0.595	0	C2	PPDPF
CSNK1E	0	0.819913	0.559	0.204	0	C2	CSNK1E
CBX3	0	0.819699	0.85	0.542	0	C2	CBX3
COL6A1	0	0.818192	0.488	0.056	0	C2	COL6A1
CXXC5	0	0.81664	0.612	0.204	0	C2	CXXC5
FMC1	0	0.813709	0.627	0.178	0	C2	FMC1
FERMT2	0	0.81367	0.497	0.082	0	C2	FERMT2
MIR99AHG	0	0.813136	0.514	0.115	0	C2	MIR99AHG
ODC1	0	0.811177	0.611	0.232	0	C2	ODC1
KRT10	0	0.811027	0.841	0.517	0	C2	KRT10
LINC00511	0	0.810295	0.455	0.032	0	C2	LINC00511
SLC22A17	0	0.808127	0.495	0.07	0	C2	SLC22A17
RIC3	0	0.804745	0.493	0.065	0	C2	RIC3
CAV1	0	0.802871	0.273	0.035	0	C2	CAV1
PTPRA	0	0.801942	0.707	0.352	0	C2	PTPRA
NME4	0	0.801144	0.635	0.252	0	C2	NME4
CD320	0	0.800261	0.557	0.102	0	C2	CD320
HIP1	0	0.799691	0.483	0.125	0	C2	HIP1
TUBB	0	0.799077	0.845	0.585	0	C2	TUBB
PRKDC	0	0.798131	0.702	0.408	0	C2	PRKDC
CAMK2D	0	0.796996	0.584	0.236	0	C2	CAMK2D
PDCD5	0	0.796924	0.747	0.406	0	C2	PDCD5
COX6A1	0	0.796618	0.923	0.719	0	C2	COX6A1
CALU	0	0.79606	0.693	0.321	0	C2	CALU
OLFM1	0	0.795087	0.369	0.033	0	C2	OLFM1
TUBA1B	0	0.794368	0.925	0.782	0	C2	TUBA1B
S100A6	0	0.793916	0.863	0.713	0	C2	S100A6
RTN3	0	0.792718	0.797	0.47	0	C2	RTN3
ABAT	0	0.79254	0.453	0.088	0	C2	ABAT
RAB2A	0	0.792491	0.809	0.514	0	C2	RAB2A
TIMP1	0	0.792169	0.771	0.512	0	C2	TIMP1
PRMT1	0	0.791737	0.693	0.331	0	C2	PRMT1
ID1	0	0.791313	0.27	0.071	0	C2	ID1
GADD45GIP1	0	0.790417	0.813	0.514	0	C2	GADD45GIP1
APC2	0	0.79028	0.413	0.046	0	C2	APC2
EMP1	0	0.789587	0.367	0.1	0	C2	EMP1
TMEM132B	0	0.789432	0.346	0.02	0	C2	TMEM132B
TCEAL2	0	0.786607	0.383	0.047	0	C2	TCEAL2
LYPD1	0	0.779802	0.395	0.035	0	C2	LYPD1
SRP9	0	0.779756	0.827	0.493	0	C2	SRP9
LRRC4C	0	0.778317	0.394	0.032	0	C2	LRRC4C
NDUFS5	0	0.777833	0.898	0.701	0	C2	NDUFS5
YWHAQ	0	0.77728	0.825	0.461	0	C2	YWHAQ
FERMT1	0	0.777104	0.238	0.016	0	C2	FERMT1
LIFR	0	0.776787	0.404	0.055	0	C2	LIFR
AGPAT5	0	0.775824	0.598	0.201	0	C2	AGPAT5
MAGEF1	0	0.774167	0.585	0.148	0	C2	MAGEF1
CRMP1	0	0.77372	0.434	0.037	0	C2	CRMP1
GPR37L1	0	0.772082	0.376	0.036	0	C2	GPR37L1
OCIAD2	0	0.771175	0.455	0.195	0	C2	OCIAD2
GABPB1-AS1	0	0.7706	0.68	0.306	0	C2	GABPB1-AS1
SLC39A6	0	0.769723	0.592	0.187	0	C2	SLC39A6
TMEM106B	0	0.768625	0.627	0.233	0	C2	TMEM106B
PPP2CB	0	0.766741	0.647	0.27	0	C2	PPP2CB
NDFIP1	0	0.764248	0.815	0.501	0	C2	NDFIP1
BNIP3	0	0.76341	0.587	0.214	0	C2	BNIP3
POLR2I	0	0.762523	0.746	0.376	0	C2	POLR2I
HMGCS1	0	0.76239	0.372	0.108	0	C2	HMGCS1
ARMCX3	0	0.762119	0.678	0.324	0	C2	ARMCX3
PJA2	0	0.761351	0.772	0.464	0	C2	PJA2
STMN3	0	0.761065	0.49	0.062	0	C2	STMN3
IGFBP3	0	0.76076	0.181	0.032	0	C2	IGFBP3
GDI1	0	0.759232	0.662	0.253	0	C2	GDI1
COX6C	0	0.758702	0.933	0.782	0	C2	COX6C
CCND1	0	0.758666	0.38	0.272	0	C2	CCND1
SCG5	0	0.757893	0.415	0.06	0	C2	SCG5
AHCYL1	0	0.757444	0.623	0.332	0	C2	AHCYL1
RNF180	0	0.757002	0.421	0.043	0	C2	RNF180
GRIA3	0	0.75696	0.408	0.036	0	C2	GRIA3
ZKSCAN1	0	0.756566	0.651	0.275	0	C2	ZKSCAN1
RUFY3	0	0.7565	0.612	0.206	0	C2	RUFY3
TBCB	0	0.755168	0.777	0.419	0	C2	TBCB
UQCRQ	0	0.753589	0.9	0.672	0	C2	UQCRQ
CYP51A1	0	0.75276	0.363	0.097	0	C2	CYP51A1
COPS6	0	0.751981	0.74	0.372	0	C2	COPS6
LGALS3	0	0.751864	0.581	0.455	0	C2	LGALS3
SUB1	0	0.750489	0.918	0.726	0	C2	SUB1
NDUFB7	0	0.74986	0.862	0.601	0	C2	NDUFB7
MARCKS	0	0.747716	0.936	0.721	0	C2	MARCKS
ANAPC11	0	0.746798	0.843	0.547	0	C2	ANAPC11
OLFM2	0	0.746627	0.396	0.065	0	C2	OLFM2
AP1S1	0	0.744293	0.623	0.224	0	C2	AP1S1
ERH	0	0.740928	0.833	0.538	0	C2	ERH
C7orf50	0	0.74065	0.678	0.331	0	C2	C7orf50
NGRN	0	0.740571	0.552	0.179	0	C2	NGRN
SLC35F1	0	0.740423	0.398	0.028	0	C2	SLC35F1
KIF3A	0	0.740406	0.48	0.112	0	C2	KIF3A
PLPPR1	0	0.740194	0.296	0.027	0	C2	PLPPR1
TCEA2	0	0.73939	0.586	0.152	0	C2	TCEA2
HACD3	0	0.738317	0.621	0.242	0	C2	HACD3
PANTR1	0	0.737798	0.323	0.033	0	C2	PANTR1
KIF1B	0	0.737416	0.602	0.226	0	C2	KIF1B
COL20A1	0	0.736491	0.274	0.025	0	C2	COL20A1
PCDHGC3	0	0.733812	0.379	0.036	0	C2	PCDHGC3
FDPS	0	0.733534	0.616	0.279	0	C2	FDPS
LUC7L3	0	0.732955	0.821	0.491	0	C2	LUC7L3
STRAP	0	0.732427	0.706	0.345	0	C2	STRAP
POLD2	0	0.732395	0.579	0.167	0	C2	POLD2
HSBP1	0	0.732329	0.841	0.54	0	C2	HSBP1
HSD17B10	0	0.730846	0.645	0.289	0	C2	HSD17B10
SNRPE	0	0.730719	0.794	0.474	0	C2	SNRPE
PDAP1	0	0.7304	0.73	0.398	0	C2	PDAP1
TCIM	0	0.730154	0.258	0.032	0	C2	TCIM
CRIP2	0	0.729604	0.494	0.069	0	C2	CRIP2
PPP2R2B	0	0.728964	0.502	0.079	0	C2	PPP2R2B
CREB5	0	0.727433	0.48	0.126	0	C2	CREB5
MRPL51	0	0.727168	0.815	0.5	0	C2	MRPL51
NDUFA5	0	0.727153	0.748	0.38	0	C2	NDUFA5
SHISA4	0	0.726937	0.464	0.068	0	C2	SHISA4
WSCD1	0	0.725478	0.378	0.043	0	C2	WSCD1
TMEM161B-AS1	0	0.724517	0.535	0.137	0	C2	TMEM161B-AS1
TAF7	0	0.722335	0.761	0.388	0	C2	TAF7
MAP3K13	0	0.720436	0.614	0.248	0	C2	MAP3K13
SEC11C	0	0.719879	0.712	0.353	0	C2	SEC11C
TCEAL7	0	0.719201	0.45	0.057	0	C2	TCEAL7
NDUFB11	0	0.718014	0.861	0.626	0	C2	NDUFB11
C8orf33	0	0.717712	0.59	0.209	0	C2	C8orf33
PSAT1	0	0.7168	0.426	0.065	0	C2	PSAT1
NDUFC2	0	0.716764	0.858	0.592	0	C2	NDUFC2
SRPX	0	0.716604	0.351	0.031	0	C2	SRPX
RGMA	0	0.715256	0.33	0.031	0	C2	RGMA
NDRG2	0	0.714343	0.467	0.203	0	C2	NDRG2
NLGN3	0	0.713275	0.399	0.034	0	C2	NLGN3
DAG1	0	0.713108	0.467	0.082	0	C2	DAG1
PSMD8	0	0.711852	0.794	0.528	0	C2	PSMD8
VGLL4	0	0.711762	0.61	0.231	0	C2	VGLL4
CENPF	0	0.711273	0.243	0.11	0	C2	CENPF
PUF60	0	0.707837	0.678	0.327	0	C2	PUF60
RPAIN	0	0.707228	0.672	0.295	0	C2	RPAIN
PRAF2	0	0.707136	0.448	0.081	0	C2	PRAF2
PGAP1	0	0.706192	0.434	0.063	0	C2	PGAP1
CDK6	0	0.705686	0.481	0.227	0	C2	CDK6
ATP1A2	0	0.705535	0.252	0.039	0	C2	ATP1A2
CLIC4	0	0.703345	0.513	0.196	0	C2	CLIC4
PRRX1	0	0.702469	0.413	0.042	0	C2	PRRX1
VIM	0	0.702056	0.841	0.785	0	C2	VIM
GSTP1	0	0.701028	0.905	0.714	0	C2	GSTP1
PCMTD2	0	0.697788	0.496	0.151	0	C2	PCMTD2
NHP2	0	0.696908	0.728	0.38	0	C2	NHP2
SHC3	0	0.696427	0.297	0.029	0	C2	SHC3
ELOB	0	0.694969	0.93	0.786	0	C2	ELOB
CAMSAP2	0	0.694699	0.498	0.177	0	C2	CAMSAP2
DYNC1LI2	0	0.693934	0.639	0.291	0	C2	DYNC1LI2
GSTA4	0	0.693172	0.435	0.051	0	C2	GSTA4
DCTN3	0	0.69023	0.704	0.359	0	C2	DCTN3
LRRN1	0	0.689857	0.344	0.029	0	C2	LRRN1
SQLE	0	0.689132	0.467	0.111	0	C2	SQLE
SNX22	0	0.686977	0.26	0.025	0	C2	SNX22
C18orf32	0	0.686058	0.687	0.422	0	C2	C18orf32
TEAD1	0	0.685819	0.453	0.065	0	C2	TEAD1
MBOAT2	0	0.68524	0.403	0.057	0	C2	MBOAT2
ROBO1	0	0.684631	0.356	0.05	0	C2	ROBO1
CASK	0	0.684588	0.506	0.134	0	C2	CASK
BMP7	0	0.683984	0.389	0.037	0	C2	BMP7
ROMO1	0	0.682781	0.792	0.543	0	C2	ROMO1
NLGN4X	0	0.682532	0.391	0.031	0	C2	NLGN4X
C3orf70	0	0.68246	0.38	0.05	0	C2	C3orf70
ATP5MC1	0	0.682196	0.783	0.47	0	C2	ATP5MC1
ELAVL3	0	0.682122	0.447	0.067	0	C2	ELAVL3
BUD31	0	0.679629	0.742	0.429	0	C2	BUD31
GLCCI1	0	0.678336	0.413	0.127	0	C2	GLCCI1
FOXG1	0	0.677631	0.399	0.038	0	C2	FOXG1
FAM229B	0	0.675755	0.466	0.069	0	C2	FAM229B
CD151	0	0.675626	0.632	0.319	0	C2	CD151
MDFI	0	0.674684	0.336	0.034	0	C2	MDFI
KIF5C	0	0.674666	0.493	0.073	0	C2	KIF5C
PLPP3	0	0.673466	0.422	0.08	0	C2	PLPP3
UBE2S	0	0.673133	0.614	0.331	0	C2	UBE2S
CCT6A	0	0.672862	0.734	0.454	0	C2	CCT6A
SET	0	0.671715	0.877	0.687	0	C2	SET
ACTG1	0	0.671527	0.978	0.909	0	C2	ACTG1
TMEM205	0	0.67127	0.622	0.274	0	C2	TMEM205
MAP9	0	0.670768	0.469	0.077	0	C2	MAP9
SBDS	0	0.670184	0.732	0.379	0	C2	SBDS
TJP1	0	0.66999	0.543	0.121	0	C2	TJP1
YIPF6	0	0.669935	0.567	0.205	0	C2	YIPF6
WASL	0	0.669447	0.544	0.164	0	C2	WASL
RFX4	0	0.669032	0.337	0.025	0	C2	RFX4
USP11	0	0.668864	0.566	0.197	0	C2	USP11
VCAN	0	0.66873	0.695	0.228	0	C2	VCAN
CPNE3	0	0.668544	0.667	0.318	0	C2	CPNE3
SEZ6L	0	0.668122	0.279	0.027	0	C2	SEZ6L
SCRN1	0	0.667637	0.497	0.148	0	C2	SCRN1
SRP14	0	0.666912	0.954	0.869	0	C2	SRP14
FAM171B	0	0.666466	0.411	0.045	0	C2	FAM171B
ACSL3	0	0.665205	0.617	0.356	0	C2	ACSL3
TMED4	0	0.665189	0.679	0.337	0	C2	TMED4
CBR1	0	0.664686	0.58	0.268	0	C2	CBR1
POSTN	0	0.662734	0.143	0.02	0	C2	POSTN
AP2B1	0	0.662308	0.696	0.334	0	C2	AP2B1
UBE2E3	0	0.661773	0.641	0.271	0	C2	UBE2E3
CALM1	0	0.661136	0.922	0.835	0	C2	CALM1
TIMM8B	0	0.660977	0.767	0.45	0	C2	TIMM8B
METTL7B	0	0.65919	0.241	0.041	0	C2	METTL7B
ZNHIT1	0	0.658127	0.801	0.506	0	C2	ZNHIT1
SCN3A	0	0.656943	0.318	0.021	0	C2	SCN3A
ARL2BP	0	0.65652	0.59	0.245	0	C2	ARL2BP
SMARCA4	0	0.65626	0.578	0.234	0	C2	SMARCA4
HMGB3	0	0.656231	0.442	0.118	0	C2	HMGB3
TMSB15A	0	0.655167	0.25	0.027	0	C2	TMSB15A
NRXN2	0	0.654373	0.354	0.036	0	C2	NRXN2
PHB	0	0.654266	0.724	0.405	0	C2	PHB
MDH2	0	0.653301	0.731	0.432	0	C2	MDH2
RHOC	0	0.65287	0.642	0.353	0	C2	RHOC
PEA15	0	0.652149	0.646	0.352	0	C2	PEA15
DTD1	0	0.651484	0.577	0.211	0	C2	DTD1
RO60	0	0.651058	0.433	0.175	0	C2	RO60
NDUFAB1	0	0.64932	0.763	0.456	0	C2	NDUFAB1
MTPN	0	0.649079	0.792	0.552	0	C2	MTPN
ALDOC	0	0.648909	0.306	0.075	0	C2	ALDOC
ASIC1	0	0.648529	0.302	0.03	0	C2	ASIC1
BICD1	0	0.648066	0.463	0.133	0	C2	BICD1
PDIA6	0	0.647778	0.79	0.527	0	C2	PDIA6
CTXN1	0	0.647586	0.383	0.037	0	C2	CTXN1
LUZP2	0	0.646135	0.225	0.024	0	C2	LUZP2
TMCO1	0	0.645379	0.78	0.481	0	C2	TMCO1
S100A13	0	0.645091	0.484	0.225	0	C2	S100A13
PNMA2	0	0.644302	0.388	0.031	0	C2	PNMA2
TRIO	0	0.643219	0.516	0.219	0	C2	TRIO
TRIM47	0	0.642862	0.334	0.06	0	C2	TRIM47
PSMB7	0	0.640612	0.737	0.414	0	C2	PSMB7
ZCCHC24	0	0.640216	0.394	0.121	0	C2	ZCCHC24
MLC1	0	0.640172	0.316	0.036	0	C2	MLC1
ATP5MF	0	0.639974	0.889	0.696	0	C2	ATP5MF
NTRK3	0	0.63955	0.348	0.032	0	C2	NTRK3
TMEM9	0	0.638648	0.532	0.154	0	C2	TMEM9
SRPK2	0	0.638429	0.628	0.254	0	C2	SRPK2
SHD	0	0.638272	0.233	0.027	0	C2	SHD
SMARCA1	0	0.637891	0.456	0.1	0	C2	SMARCA1
TM7SF2	0	0.637487	0.356	0.063	0	C2	TM7SF2
HNRNPR	0	0.637242	0.77	0.482	0	C2	HNRNPR
CCT3	0	0.637117	0.737	0.45	0	C2	CCT3
NDUFA7	0	0.637027	0.646	0.298	0	C2	NDUFA7
SEZ6L2	0	0.636852	0.339	0.046	0	C2	SEZ6L2
SCAND1	0	0.63666	0.79	0.514	0	C2	SCAND1
PKIA	0	0.635344	0.415	0.053	0	C2	PKIA
NDUFA13	0	0.634971	0.883	0.711	0	C2	NDUFA13
C19orf53	0	0.634416	0.85	0.634	0	C2	C19orf53
RABAC1	0	0.633847	0.809	0.54	0	C2	RABAC1
SOD1	0	0.63383	0.875	0.635	0	C2	SOD1
CD9	0	0.633801	0.75	0.463	0	C2	CD9
PSRC1	0	0.632655	0.438	0.13	0	C2	PSRC1
SNRPD1	0	0.631996	0.762	0.464	0	C2	SNRPD1
NCBP2	0	0.631705	0.655	0.303	0	C2	NCBP2
C2orf80	0	0.631113	0.339	0.03	0	C2	C2orf80
PPIA	0	0.631077	0.964	0.891	0	C2	PPIA
WNK3	0	0.630018	0.395	0.043	0	C2	WNK3
MGST1	0	0.62983	0.16	0.061	0	C2	MGST1
PTTG1	0	0.629725	0.299	0.156	0	C2	PTTG1
MEIS2	0	0.629542	0.398	0.045	0	C2	MEIS2
RASD1	0	0.629331	0.254	0.038	0	C2	RASD1
NDUFB2	0	0.629249	0.903	0.732	0	C2	NDUFB2
CETN2	0	0.629015	0.48	0.149	0	C2	CETN2
SETD5	0	0.628321	0.61	0.263	0	C2	SETD5
GPR17	0	0.628315	0.143	0.006	0	C2	GPR17
NXPH1	0	0.627827	0.298	0.022	0	C2	NXPH1
H3F3A	0	0.627559	0.977	0.936	0	C2	H3F3A
LSM5	0	0.627217	0.697	0.396	0	C2	LSM5
BMERB1	0	0.626082	0.323	0.032	0	C2	BMERB1
CHMP2A	0	0.626081	0.773	0.52	0	C2	CHMP2A
TCAF1	0	0.626047	0.495	0.155	0	C2	TCAF1
AL391807.1	0	0.625811	0.362	0.036	0	C2	AL391807.1
SV2A	0	0.625646	0.416	0.044	0	C2	SV2A
PDGFA	0	0.625561	0.391	0.118	0	C2	PDGFA
PTOV1	0	0.62549	0.551	0.179	0	C2	PTOV1
COX7A2	0	0.62419	0.903	0.748	0	C2	COX7A2
DBN1	0	0.624147	0.405	0.049	0	C2	DBN1
NAV1	0	0.623415	0.465	0.173	0	C2	NAV1
TMEM59L	0	0.623037	0.371	0.034	0	C2	TMEM59L
SPATA6	0	0.623026	0.502	0.208	0	C2	SPATA6
PSMB5	0	0.622909	0.678	0.351	0	C2	PSMB5
NDUFAF8	0	0.622888	0.704	0.382	0	C2	NDUFAF8
HIPK2	0	0.622202	0.602	0.3	0	C2	HIPK2
C5orf24	0	0.622033	0.637	0.276	0	C2	C5orf24
CD63	0	0.621508	0.955	0.861	0	C2	CD63
SNRPD2	0	0.621385	0.841	0.63	0	C2	SNRPD2
PRDX5	0	0.619098	0.815	0.562	0	C2	PRDX5
SMAD1	0	0.618138	0.404	0.052	0	C2	SMAD1
TIMP3	0	0.61785	0.314	0.048	0	C2	TIMP3
MKLN1	0	0.617298	0.599	0.277	0	C2	MKLN1
REV3L	0	0.616636	0.506	0.213	0	C2	REV3L
CRNDE	0	0.615413	0.364	0.054	0	C2	CRNDE
PPIB	0	0.615195	0.883	0.716	0	C2	PPIB
AZGP1	0	0.614619	0.178	0.015	0	C2	AZGP1
ENO2	0	0.614416	0.398	0.09	0	C2	ENO2
GNG12	0	0.614159	0.387	0.07	0	C2	GNG12
C1R	0	0.613845	0.292	0.037	0	C2	C1R
HMGN2	0	0.613315	0.874	0.692	0	C2	HMGN2
SEM1	0	0.613299	0.841	0.608	0	C2	SEM1
NDUFA11	0	0.612397	0.863	0.642	0	C2	NDUFA11
RANBP1	0	0.610619	0.748	0.442	0	C2	RANBP1
TXNL4A	0	0.610027	0.7	0.381	0	C2	TXNL4A
VAMP2	0	0.60973	0.769	0.442	0	C2	VAMP2
ATP5PF	0	0.609439	0.893	0.687	0	C2	ATP5PF
NDUFA4L2	0	0.608884	0.123	0.03	0	C2	NDUFA4L2
FKBP10	0	0.608798	0.4	0.051	0	C2	FKBP10
CHD7	0	0.608332	0.501	0.224	0	C2	CHD7
C1QBP	0	0.60808	0.736	0.449	0	C2	C1QBP
SAT2	0	0.60788	0.735	0.429	0	C2	SAT2
FAM110B	0	0.60784	0.396	0.107	0	C2	FAM110B
EIF1AX	0	0.60714	0.813	0.554	0	C2	EIF1AX
MAGI2	0	0.607048	0.422	0.061	0	C2	MAGI2
SCOC	0	0.606948	0.607	0.256	0	C2	SCOC
NDUFS6	0	0.606634	0.822	0.582	0	C2	NDUFS6
ZNF704	0	0.606627	0.386	0.062	0	C2	ZNF704
NNMT	0	0.605851	0.183	0.033	0	C2	NNMT
ZHX3	0	0.604704	0.421	0.081	0	C2	ZHX3
GABARAPL2	0	0.604427	0.807	0.583	0	C2	GABARAPL2
PSMA2	0	0.604	0.776	0.498	0	C2	PSMA2
NEU4	0	0.603904	0.266	0.035	0	C2	NEU4
H2AFZ	0	0.603541	0.858	0.647	0	C2	H2AFZ
SRM	0	0.603528	0.59	0.3	0	C2	SRM
IFT22	0	0.602757	0.447	0.092	0	C2	IFT22
TMEM100	0	0.602625	0.285	0.023	0	C2	TMEM100
RTN4	0	0.602023	0.906	0.707	0	C2	RTN4
TCEA1	0	0.601862	0.777	0.516	0	C2	TCEA1
NDUFB9	0	0.600866	0.769	0.485	0	C2	NDUFB9
ZCCHC17	0	0.600007	0.586	0.268	0	C2	ZCCHC17
ILDR2	0	0.598396	0.334	0.032	0	C2	ILDR2
NENF	0	0.598129	0.752	0.424	0	C2	NENF
SKA2	0	0.597934	0.55	0.209	0	C2	SKA2
SF3B6	0	0.597858	0.813	0.531	0	C2	SF3B6
ZNF302	0	0.597311	0.491	0.137	0	C2	ZNF302
WDR60	0	0.597088	0.497	0.155	0	C2	WDR60
PDLIM5	0	0.596809	0.513	0.19	0	C2	PDLIM5
MLEC	0	0.596193	0.698	0.419	0	C2	MLEC
UBE2H	0	0.596069	0.573	0.276	0	C2	UBE2H
SEMA6A	0	0.595797	0.382	0.061	0	C2	SEMA6A
NIFK	0	0.595203	0.63	0.311	0	C2	NIFK
FADS2	0	0.594945	0.356	0.056	0	C2	FADS2
NT5C3B	0	0.594669	0.471	0.107	0	C2	NT5C3B
SCN1A	0	0.594233	0.268	0.012	0	C2	SCN1A
AC004158.1	0	0.593734	0.316	0.031	0	C2	AC004158.1
GJA1	0	0.593301	0.179	0.027	0	C2	GJA1
LINC01896	0	0.59326	0.346	0.03	0	C2	LINC01896
DYNLRB1	0	0.592802	0.825	0.562	0	C2	DYNLRB1
THSD7A	0	0.592647	0.329	0.034	0	C2	THSD7A
CCT7	0	0.59134	0.668	0.35	0	C2	CCT7
COX20	0	0.590918	0.727	0.424	0	C2	COX20
MAPK10	0	0.590863	0.378	0.07	0	C2	MAPK10
PHGDH	0	0.590112	0.397	0.071	0	C2	PHGDH
PLOD2	0	0.58931	0.347	0.066	0	C2	PLOD2
SULF2	0	0.588209	0.381	0.102	0	C2	SULF2
SACS	0	0.586989	0.438	0.123	0	C2	SACS
TNIK	0	0.5869	0.403	0.074	0	C2	TNIK
ASIC4	0	0.586541	0.29	0.023	0	C2	ASIC4
SOBP	0	0.586426	0.373	0.054	0	C2	SOBP
ENHO	0	0.58634	0.343	0.035	0	C2	ENHO
NKX2-2	0	0.585736	0.346	0.035	0	C2	NKX2-2
EI24	0	0.582949	0.585	0.24	0	C2	EI24
CAMTA1	0	0.582918	0.699	0.399	0	C2	CAMTA1
PLCB1	0	0.582622	0.301	0.04	0	C2	PLCB1
RSF1	0	0.582544	0.676	0.39	0	C2	RSF1
CBX1	0	0.582341	0.588	0.265	0	C2	CBX1
PPP1CB	0	0.582055	0.777	0.548	0	C2	PPP1CB
FGF14	0	0.581759	0.302	0.017	0	C2	FGF14
SPAG16	0	0.581697	0.467	0.113	0	C2	SPAG16
FGFBP3	0	0.581292	0.211	0.026	0	C2	FGFBP3
BEX4	0	0.580914	0.618	0.354	0	C2	BEX4
SUMO2	0	0.579437	0.932	0.801	0	C2	SUMO2
SPTAN1	0	0.579296	0.576	0.262	0	C2	SPTAN1
MIDN	0	0.578958	0.676	0.403	0	C2	MIDN
PDZD2	0	0.578695	0.25	0.025	0	C2	PDZD2
BEX2	0	0.578577	0.359	0.081	0	C2	BEX2
SGCE	0	0.577649	0.357	0.044	0	C2	SGCE
ALDH7A1	0	0.576824	0.452	0.132	0	C2	ALDH7A1
MSMO1	0	0.575635	0.313	0.086	0	C2	MSMO1
RTL8A	0	0.575602	0.438	0.147	0	C2	RTL8A
SPCS2	0	0.575404	0.855	0.628	0	C2	SPCS2
NONO	0	0.574972	0.711	0.41	0	C2	NONO
STMP1	0	0.574853	0.717	0.416	0	C2	STMP1
ZNF827	0	0.574407	0.384	0.052	0	C2	ZNF827
SLC16A1	0	0.574042	0.451	0.144	0	C2	SLC16A1
AUXG01000058.1	0	0.572806	0.193	0.026	0	C2	AUXG01000058.1
C1orf21	0	0.572533	0.415	0.074	0	C2	C1orf21
ARPC1A	0	0.572419	0.626	0.306	0	C2	ARPC1A
SSBP1	0	0.572037	0.809	0.578	0	C2	SSBP1
RPL7L1	0	0.572036	0.691	0.376	0	C2	RPL7L1
AP2M1	0	0.571231	0.798	0.533	0	C2	AP2M1
NAT14	0	0.570854	0.407	0.065	0	C2	NAT14
CA10	0	0.568589	0.21	0.006	0	C2	CA10
SNRPB2	0	0.568517	0.774	0.496	0	C2	SNRPB2
ZNF24	0	0.568061	0.615	0.289	0	C2	ZNF24
HEPACAM	0	0.567639	0.367	0.052	0	C2	HEPACAM
SIRT2	0	0.567526	0.521	0.243	0	C2	SIRT2
MRPL36	0	0.566634	0.592	0.261	0	C2	MRPL36
COA4	0	0.566338	0.627	0.305	0	C2	COA4
MAD2L2	0	0.566124	0.498	0.182	0	C2	MAD2L2
DDAH1	0	0.566044	0.338	0.035	0	C2	DDAH1
TMEM121	0	0.565943	0.336	0.037	0	C2	TMEM121
ABHD2	0	0.565794	0.537	0.296	0	C2	ABHD2
UBE2V2	0	0.565216	0.64	0.315	0	C2	UBE2V2
FAT1	0	0.565139	0.318	0.041	0	C2	FAT1
PAICS	0	0.564727	0.506	0.177	0	C2	PAICS
PCBP4	0	0.564692	0.383	0.064	0	C2	PCBP4
CHID1	0	0.564641	0.586	0.254	0	C2	CHID1
PKIG	0	0.564348	0.409	0.073	0	C2	PKIG
EDF1	0	0.564299	0.919	0.771	0	C2	EDF1
ATP5F1B	0	0.564157	0.807	0.573	0	C2	ATP5F1B
ARHGAP5	0	0.563709	0.519	0.236	0	C2	ARHGAP5
MIF	0	0.563704	0.911	0.757	0	C2	MIF
BAD	0	0.563703	0.575	0.238	0	C2	BAD
APBB2	0	0.563422	0.387	0.063	0	C2	APBB2
ACAP3	0	0.562855	0.393	0.096	0	C2	ACAP3
STUB1	0	0.562725	0.701	0.412	0	C2	STUB1
BEST3	0	0.562536	0.219	0.023	0	C2	BEST3
ACAT2	0	0.562059	0.368	0.139	0	C2	ACAT2
CYC1	0	0.560715	0.662	0.352	0	C2	CYC1
KCND2	0	0.56061	0.269	0.022	0	C2	KCND2
CCDC167	0	0.560266	0.553	0.231	0	C2	CCDC167
ARHGEF26	0	0.559908	0.319	0.036	0	C2	ARHGEF26
NREP	0	0.559128	0.399	0.078	0	C2	NREP
LSM4	0	0.558829	0.677	0.417	0	C2	LSM4
PCDH10	0	0.55882	0.376	0.053	0	C2	PCDH10
METAP2	0	0.558751	0.761	0.476	0	C2	METAP2
POP7	0	0.557751	0.544	0.195	0	C2	POP7
EFEMP2	0	0.557707	0.368	0.063	0	C2	EFEMP2
TPI1	0	0.557015	0.902	0.719	0	C2	TPI1
GPRC5B	0	0.556792	0.483	0.07	0	C2	GPRC5B
NDUFB10	0	0.556368	0.808	0.561	0	C2	NDUFB10
NOP56	0	0.556326	0.647	0.345	0	C2	NOP56
DCLK1	0	0.5562	0.274	0.027	0	C2	DCLK1
ATP5F1A	0	0.556122	0.772	0.514	0	C2	ATP5F1A
ILF2	0	0.555851	0.645	0.348	0	C2	ILF2
NDUFC1	0	0.555546	0.766	0.486	0	C2	NDUFC1
ARF4	0	0.55532	0.704	0.447	0	C2	ARF4
GALNT13	0	0.554895	0.2	0.016	0	C2	GALNT13
PIN1	0	0.554559	0.667	0.366	0	C2	PIN1
2021-09-02	0	0.553849	0.345	0.229	0	C2	2021-09-02
UPF3A	0	0.553267	0.599	0.285	0	C2	UPF3A
ILF3	0	0.552841	0.679	0.368	0	C2	ILF3
PLAT	0	0.552788	0.324	0.071	0	C2	PLAT
SEC62	0	0.552724	0.866	0.642	0	C2	SEC62
NOTCH1	0	0.552126	0.428	0.138	0	C2	NOTCH1
ADH5	0	0.551737	0.611	0.287	0	C2	ADH5
TXN	0	0.551495	0.822	0.585	0	C2	TXN
MALSU1	0	0.551403	0.541	0.215	0	C2	MALSU1
CCDC28B	0	0.551362	0.397	0.065	0	C2	CCDC28B
LAMTOR5	0	0.550679	0.789	0.535	0	C2	LAMTOR5
ATP5F1D	0	0.550602	0.871	0.703	0	C2	ATP5F1D
FGFR1	0	0.550351	0.363	0.069	0	C2	FGFR1
NASP	0	0.549782	0.707	0.439	0	C2	NASP
PRR7	0	0.549522	0.378	0.058	0	C2	PRR7
RBBP7	0	0.549156	0.615	0.299	0	C2	RBBP7
B4GALT5	0	0.548797	0.431	0.144	0	C2	B4GALT5
PSMA7	0	0.548216	0.89	0.763	0	C2	PSMA7
CSNK2A1	0	0.547445	0.641	0.326	0	C2	CSNK2A1
C4orf48	0	0.546768	0.799	0.571	0	C2	C4orf48
CFAP36	0	0.546472	0.474	0.137	0	C2	CFAP36
KLHL23	0	0.54647	0.362	0.047	0	C2	KLHL23
LRRN3	0	0.545655	0.305	0.028	0	C2	LRRN3
GOLIM4	0	0.545266	0.621	0.359	0	C2	GOLIM4
MYH10	0	0.54524	0.372	0.048	0	C2	MYH10
MAP1LC3A	0	0.545151	0.449	0.138	0	C2	MAP1LC3A
HDGFL3	0	0.545087	0.455	0.11	0	C2	HDGFL3
UHRF1	0	0.54506	0.305	0.062	0	C2	UHRF1
HDDC2	0	0.544512	0.585	0.257	0	C2	HDDC2
CIRBP	0	0.544213	0.897	0.756	0	C2	CIRBP
PPP2R1A	0	0.543754	0.611	0.3	0	C2	PPP2R1A
PDZD11	0	0.543707	0.515	0.201	0	C2	PDZD11
ERI3	0	0.542992	0.49	0.166	0	C2	ERI3
JAG1	0	0.542466	0.313	0.083	0	C2	JAG1
TXNL1	0	0.542241	0.684	0.397	0	C2	TXNL1
SMAD5	0	0.542009	0.55	0.229	0	C2	SMAD5
MORN2	0	0.541463	0.428	0.112	0	C2	MORN2
CTTN	0	0.541209	0.415	0.07	0	C2	CTTN
SOX5	0	0.541075	0.305	0.026	0	C2	SOX5
HMGB1	0	0.540973	0.961	0.896	0	C2	HMGB1
FIS1	0	0.540739	0.805	0.556	0	C2	FIS1
LYRM2	0	0.540615	0.595	0.279	0	C2	LYRM2
JPX	0	0.539751	0.656	0.33	0	C2	JPX
KANK1	0	0.539686	0.345	0.072	0	C2	KANK1
TNK2	0	0.539581	0.31	0.109	0	C2	TNK2
FBXO21	0	0.539433	0.485	0.164	0	C2	FBXO21
KDELR1	0	0.53901	0.711	0.459	0	C2	KDELR1
DANCR	0	0.538958	0.349	0.104	0	C2	DANCR
NAV2	0	0.538955	0.354	0.053	0	C2	NAV2
CKAP4	0	0.538755	0.46	0.119	0	C2	CKAP4
PSMD2	0	0.538665	0.622	0.32	0	C2	PSMD2
LINC01578	0	0.538299	0.469	0.27	0	C2	LINC01578
SERBP1	0	0.537553	0.861	0.687	0	C2	SERBP1
PSMB1	0	0.537337	0.835	0.611	0	C2	PSMB1
AASDHPPT	0	0.537209	0.541	0.224	0	C2	AASDHPPT
TIMP4	0	0.537148	0.269	0.027	0	C2	TIMP4
OBSL1	0	0.536777	0.36	0.044	0	C2	OBSL1
COPS8	0	0.536634	0.53	0.194	0	C2	COPS8
CDCA7L	0	0.536462	0.367	0.089	0	C2	CDCA7L
FRS2	0	0.535512	0.31	0.111	0	C2	FRS2
PSMB6	0	0.535002	0.756	0.508	0	C2	PSMB6
PARK7	0	0.534486	0.854	0.672	0	C2	PARK7
KCNIP1	0	0.534164	0.288	0.034	0	C2	KCNIP1
PAXBP1	0	0.533545	0.499	0.213	0	C2	PAXBP1
ENOPH1	0	0.533286	0.539	0.211	0	C2	ENOPH1
GPSM2	0	0.532897	0.409	0.102	0	C2	GPSM2
ADGRG1	0	0.532481	0.628	0.27	0	C2	ADGRG1
LRIG1	0	0.532351	0.309	0.068	0	C2	LRIG1
SMARCD1	0	0.532057	0.513	0.192	0	C2	SMARCD1
FADS1	0	0.531605	0.396	0.127	0	C2	FADS1
RNF157	0	0.531518	0.351	0.059	0	C2	RNF157
KLHL42	0	0.531188	0.433	0.116	0	C2	KLHL42
LRRTM3	0	0.531182	0.279	0.022	0	C2	LRRTM3
ATXN7L3B	0	0.530801	0.553	0.252	0	C2	ATXN7L3B
KNOP1	0	0.530249	0.481	0.163	0	C2	KNOP1
DCAF13	0	0.529341	0.484	0.182	0	C2	DCAF13
FUNDC2	0	0.529301	0.594	0.306	0	C2	FUNDC2
SRSF9	0	0.529174	0.785	0.544	0	C2	SRSF9
SSB	0	0.529108	0.764	0.492	0	C2	SSB
IGF2BP3	0	0.528848	0.296	0.042	0	C2	IGF2BP3
RHEB	0	0.528826	0.765	0.503	0	C2	RHEB
LARS	0	0.528729	0.641	0.357	0	C2	LARS
LRRTM2	0	0.528343	0.316	0.033	0	C2	LRRTM2
TMEM97	0	0.527908	0.302	0.066	0	C2	TMEM97
MAML2	0	0.527859	0.561	0.32	0	C2	MAML2
TMEM208	0	0.527337	0.641	0.334	0	C2	TMEM208
PYURF	0	0.526708	0.713	0.426	0	C2	PYURF
C19orf70	0	0.525693	0.322	0.205	0	C2	C19orf70
WWTR1	0	0.525563	0.302	0.052	0	C2	WWTR1
BANF1	0	0.525381	0.754	0.476	0	C2	BANF1
LINGO1	0	0.525374	0.277	0.026	0	C2	LINGO1
SNRPF	0	0.525217	0.772	0.496	0	C2	SNRPF
KLHDC8A	0	0.525148	0.293	0.03	0	C2	KLHDC8A
IFT81	0	0.524904	0.375	0.053	0	C2	IFT81
IGFBP7	0	0.524795	0.348	0.122	0	C2	IGFBP7
GAS1	0	0.52446	0.249	0.045	0	C2	GAS1
SLC44A1	0	0.524166	0.587	0.216	0	C2	SLC44A1
TSPAN6	0	0.524134	0.358	0.035	0	C2	TSPAN6
SEPTIN2	0	0.523987	0.494	0.335	0	C2	SEPTIN2
NDUFB6	0	0.52388	0.636	0.321	0	C2	NDUFB6
CCDC80	0	0.523698	0.258	0.041	0	C2	CCDC80
METTL26	0	0.523643	0.655	0.357	0	C2	METTL26
TROVE2	0	0.522441	0.31	0.147	0	C2	TROVE2
COA3	0	0.522431	0.592	0.284	0	C2	COA3
COX7B	0	0.522394	0.859	0.696	0	C2	COX7B
DOCK7	0	0.522189	0.393	0.131	0	C2	DOCK7
SLC6A8	0	0.522011	0.389	0.09	0	C2	SLC6A8
CAPN5	0	0.521629	0.3	0.031	0	C2	CAPN5
NNT-AS1	0	0.521271	0.441	0.13	0	C2	NNT-AS1
SOCS2	0	0.520533	0.171	0.036	0	C2	SOCS2
CLCN3	0	0.520348	0.512	0.215	0	C2	CLCN3
TTC9B	0	0.519956	0.213	0.016	0	C2	TTC9B
JAKMIP2	0	0.519471	0.376	0.057	0	C2	JAKMIP2
CCT5	0	0.519359	0.658	0.395	0	C2	CCT5
SFXN5	0	0.518966	0.372	0.102	0	C2	SFXN5
AURKAIP1	0	0.518701	0.759	0.514	0	C2	AURKAIP1
LHFPL3	0	0.518461	0.287	0.022	0	C2	LHFPL3
OCIAD1	0	0.518007	0.77	0.498	0	C2	OCIAD1
WDR83OS	0	0.517783	0.812	0.595	0	C2	WDR83OS
ARPP21	0	0.517461	0.217	0.018	0	C2	ARPP21
MRPS33	0	0.517308	0.611	0.304	0	C2	MRPS33
CXADR	0	0.517247	0.437	0.164	0	C2	CXADR
GIHCG	0	0.516965	0.245	0.059	0	C2	GIHCG
RGS17	0	0.516409	0.275	0.026	0	C2	RGS17
LRRC4B	0	0.515838	0.346	0.04	0	C2	LRRC4B
TRIM2	0	0.515763	0.401	0.065	0	C2	TRIM2
UBL5	0	0.515703	0.927	0.8	0	C2	UBL5
CADM1	0	0.515417	0.533	0.264	0	C2	CADM1
COX5B	0	0.51526	0.912	0.751	0	C2	COX5B
MEX3A	0	0.514386	0.323	0.034	0	C2	MEX3A
CDC42BPA	0	0.513551	0.394	0.074	0	C2	CDC42BPA
PRDX1	0	0.512867	0.819	0.714	0	C2	PRDX1
AC010642.2	0	0.511189	0.479	0.163	0	C2	AC010642.2
UBE2M	0	0.510918	0.603	0.327	0	C2	UBE2M
CUTA	0	0.51085	0.749	0.471	0	C2	CUTA
SUGP2	0	0.510795	0.552	0.26	0	C2	SUGP2
INAFM1	0	0.51065	0.337	0.088	0	C2	INAFM1
RAN	0	0.510569	0.84	0.637	0	C2	RAN
MIR4458HG	0	0.510528	0.37	0.119	0	C2	MIR4458HG
LONRF2	0	0.510264	0.273	0.025	0	C2	LONRF2
PSMD14	0	0.510218	0.624	0.329	0	C2	PSMD14
CLIP3	0	0.508927	0.341	0.038	0	C2	CLIP3
CCDC124	0	0.508781	0.587	0.292	0	C2	CCDC124
NDUFA8	0	0.508348	0.608	0.31	0	C2	NDUFA8
CACNG4	0	0.508126	0.275	0.02	0	C2	CACNG4
MGLL	0	0.507254	0.374	0.132	0	C2	MGLL
RTF1	0	0.506938	0.724	0.446	0	C2	RTF1
ZFR	0	0.506222	0.595	0.294	0	C2	ZFR
CFAP298	0	0.505014	0.514	0.197	0	C2	CFAP298
NAA38	0	0.504529	0.758	0.504	0	C2	NAA38
NUDC	0	0.504155	0.697	0.417	0	C2	NUDC
GRHPR	0	0.503966	0.602	0.308	0	C2	GRHPR
CDK16	0	0.503666	0.386	0.139	0	C2	CDK16
LRP6	0	0.503551	0.353	0.055	0	C2	LRP6
ARL3	0	0.50309	0.522	0.225	0	C2	ARL3
DYNLT1	0	0.502753	0.723	0.446	0	C2	DYNLT1
MPC1	0	0.502325	0.61	0.347	0	C2	MPC1
MRPL42	0	0.502192	0.568	0.251	0	C2	MRPL42
TUFM	0	0.502104	0.747	0.494	0	C2	TUFM
LAGE3	0	0.501688	0.564	0.311	0	C2	LAGE3
RTN1	0	0.50166	0.201	0.103	0	C2	RTN1
MATN2	0	0.500903	0.266	0.024	0	C2	MATN2
CCL5	0	3.86228	0.659	0.111	0	C3	CCL5
IL32	0	3.78098	0.837	0.067	0	C3	IL32
IL7R	0	3.47781	0.578	0.059	0	C3	IL7R
CD2	0	3.12411	0.823	0.032	0	C3	CD2
GZMA	0	3.0869	0.604	0.031	0	C3	GZMA
GZMK	0	3.07037	0.485	0.019	0	C3	GZMK
CD52	0	3.03325	0.83	0.113	0	C3	CD52
NKG7	0	3.02522	0.495	0.049	0	C3	NKG7
CD3D	0	2.9815	0.8	0.034	0	C3	CD3D
LTB	0	2.86871	0.543	0.053	0	C3	LTB
CD69	0	2.76789	0.735	0.175	0	C3	CD69
TRAC	0	2.7147	0.703	0.034	0	C3	TRAC
TRBC1	0	2.66256	0.526	0.021	0	C3	TRBC1
TRBC2	0	2.65148	0.665	0.024	0	C3	TRBC2
CD3E	0	2.51532	0.743	0.022	0	C3	CD3E
CXCR4	0	2.43506	0.867	0.364	0	C3	CXCR4
GZMH	0	2.39651	0.388	0.016	0	C3	GZMH
CD3G	0	2.33902	0.678	0.018	0	C3	CD3G
CST7	0	2.30394	0.542	0.032	0	C3	CST7
GNLY	0	2.28464	0.162	0.076	0	C3	GNLY
ETS1	0	2.27501	0.732	0.173	0	C3	ETS1
PTPRC	0	2.12078	0.908	0.402	0	C3	PTPRC
KLRB1	0	2.11919	0.326	0.014	0	C3	KLRB1
BTG1	0	2.08153	0.947	0.799	0	C3	BTG1
DUSP2	0	2.02556	0.577	0.175	0	C3	DUSP2
ISG20	0	1.97682	0.663	0.133	0	C3	ISG20
GZMM	0	1.86167	0.512	0.016	0	C3	GZMM
RUNX3	0	1.85911	0.543	0.076	0	C3	RUNX3
RAC2	0	1.83413	0.656	0.163	0	C3	RAC2
TSC22D3	0	1.8252	0.833	0.575	0	C3	TSC22D3
CORO1A	0	1.80964	0.78	0.377	0	C3	CORO1A
CD7	0	1.80777	0.459	0.059	0	C3	CD7
TUBA4A	0	1.80713	0.552	0.046	0	C3	TUBA4A
TXNIP	0	1.8056	0.876	0.647	0	C3	TXNIP
CYTIP	0	1.79149	0.63	0.135	0	C3	CYTIP
ACAP1	0	1.7775	0.574	0.062	0	C3	ACAP1
CD48	0	1.7711	0.625	0.12	0	C3	CD48
IL2RG	0	1.76181	0.563	0.065	0	C3	IL2RG
HCST1	0	1.75947	0.818	0.376	0	C3	HCST
CRIP1	0	1.75877	0.608	0.133	0	C3	CRIP1
ZFP36L2	0	1.74703	0.882	0.727	0	C3	ZFP36L2
CD8A	0	1.72455	0.333	0.011	0	C3	CD8A
LCK	0	1.71443	0.535	0.015	0	C3	LCK
IFNG	0	1.70296	0.217	0.007	0	C3	IFNG
KIAA1551	0	1.70188	0.486	0.126	0	C3	KIAA1551
RARRES3	0	1.69104	0.489	0.087	0	C3	RARRES3
IRF1	0	1.68516	0.585	0.235	0	C3	IRF1
GIMAP7	0	1.67121	0.521	0.114	0	C3	GIMAP7
BCL11B	0	1.66622	0.472	0.037	0	C3	BCL11B
IKZF3	0	1.65057	0.445	0.015	0	C3	IKZF3
IFITM1	0	1.61394	0.453	0.038	0	C3	IFITM1
LCP1	0	1.60551	0.739	0.298	0	C3	LCP1
CD27	0	1.59083	0.413	0.016	0	C3	CD27
IKZF1	0	1.56664	0.639	0.224	0	C3	IKZF1
PPP2R5C	0	1.55042	0.635	0.367	0	C3	PPP2R5C
STK17B	0	1.5501	0.631	0.255	0	C3	STK17B
MYL12A	0	1.53919	0.847	0.619	0	C3	MYL12A
CD247	0	1.52395	0.458	0.013	0	C3	CD247
TNFAIP31	0	1.50794	0.642	0.307	0	C3	TNFAIP3
SPOCK2	0	1.49076	0.476	0.089	0	C3	SPOCK2
TBC1D10C	0	1.48962	0.478	0.045	0	C3	TBC1D10C
B2M1	0	1.48266	0.991	0.979	0	C3	B2M
SRSF7	0	1.48009	0.823	0.693	0	C3	SRSF7
BIRC3	0	1.47368	0.401	0.075	0	C3	BIRC3
RPS27	0	1.47006	0.985	0.982	0	C3	RPS27
HLA-A	0	1.46677	0.959	0.891	0	C3	HLA-A
EMB	0	1.46482	0.561	0.19	0	C3	EMB
CD96	0	1.46271	0.419	0.011	0	C3	CD96
PARP8	0	1.46031	0.469	0.147	0	C3	PARP8
SLFN5	0	1.44572	0.451	0.101	0	C3	SLFN5
CD8B	0	1.43755	0.272	0.009	0	C3	CD8B
RNF213	0	1.42621	0.693	0.453	0	C3	RNF213
BATF	0	1.41132	0.33	0.057	0	C3	BATF
ICAM3	0	1.41024	0.495	0.096	0	C3	ICAM3
PRDM1	0	1.4064	0.498	0.196	0	C3	PRDM1
KLRD1	0	1.40425	0.176	0.012	0	C3	KLRD1
OXNAD1	0	1.38632	0.42	0.082	0	C3	OXNAD1
STK4	0	1.38584	0.684	0.457	0	C3	STK4
CEMIP2	0	1.38322	0.427	0.131	0	C3	CEMIP2
DUSP4	0	1.37857	0.339	0.124	0	C3	DUSP4
CTSW	0	1.37313	0.304	0.021	0	C3	CTSW
APOBEC3G	0	1.36665	0.399	0.112	0	C3	APOBEC3G
GZMB	0	1.36429	0.181	0.014	0	C3	GZMB
HLA-F	0	1.36323	0.544	0.216	0	C3	HLA-F
HLA-C	0	1.3603	0.942	0.826	0	C3	HLA-C
SOCS1	0	1.3543	0.428	0.085	0	C3	SOCS1
RHOH	0	1.35029	0.444	0.075	0	C3	RHOH
GPR171	0	1.34536	0.336	0.02	0	C3	GPR171
CLEC2D	0	1.34006	0.43	0.104	0	C3	CLEC2D
PDCD4	0	1.33521	0.538	0.268	0	C3	PDCD4
ITM2A	0	1.33414	0.448	0.041	0	C3	ITM2A
ARHGDIB1	0	1.32573	0.814	0.442	0	C3	ARHGDIB
EVL	0	1.32567	0.656	0.429	0	C3	EVL
RORA	0	1.31995	0.415	0.124	0	C3	RORA
CTLA4	0	1.31791	0.236	0.008	0	C3	CTLA4
LIMD2	0	1.31674	0.543	0.249	0	C3	LIMD2
RPS29	0	1.30351	0.978	0.97	0	C3	RPS29
RPS15A	0	1.30119	0.978	0.972	0	C3	RPS15A
CNOT6L	0	1.30084	0.491	0.253	0	C3	CNOT6L
SYNE2	0	1.30074	0.5	0.234	0	C3	SYNE2
PSMB9	0	1.29731	0.622	0.366	0	C3	PSMB9
HLA-B	0	1.29726	0.963	0.867	0	C3	HLA-B
SKAP1	0	1.29314	0.397	0.01	0	C3	SKAP1
TRAF3IP3	0	1.28324	0.427	0.076	0	C3	TRAF3IP3
HLA-E1	0	1.26116	0.918	0.636	0	C3	HLA-E
S100A41	0	1.2554	0.78	0.393	0	C3	S100A4
PYHIN1	0	1.25044	0.327	0.008	0	C3	PYHIN1
RPS3	0	1.23741	0.969	0.962	0	C3	RPS3
SYTL3	0	1.23323	0.389	0.095	0	C3	SYTL3
PTPN7	0	1.22977	0.407	0.103	0	C3	PTPN7
PRF1	0	1.22796	0.268	0.01	0	C3	PRF1
JUNB	0	1.21554	0.79	0.796	0	C3	JUNB
RPL28	0	1.20594	0.985	0.985	0	C3	RPL28
SH2D1A	0	1.20011	0.331	0.008	0	C3	SH2D1A
PTPN22	0	1.19957	0.379	0.064	0	C3	PTPN22
RPS12	0	1.19894	0.98	0.977	0	C3	RPS12
ITK	0	1.19018	0.349	0.009	0	C3	ITK
2021-09-01	0	1.18482	0.359	0.037	0	C3	2021-09-01
PIK3IP1	0	1.18362	0.54	0.252	0	C3	PIK3IP1
TC2N	0	1.17135	0.311	0.022	0	C3	TC2N
PSME1	0	1.16717	0.704	0.557	0	C3	PSME1
IFITM2	0	1.16711	0.575	0.346	0	C3	IFITM2
TNFAIP8	0	1.16658	0.446	0.142	0	C3	TNFAIP8
LAT	0	1.15435	0.373	0.037	0	C3	LAT
TNFRSF18	0	1.15301	0.202	0.019	0	C3	TNFRSF18
RASGRP1	0	1.14086	0.358	0.071	0	C3	RASGRP1
TNFRSF4	0	1.14008	0.185	0.023	0	C3	TNFRSF4
CDC42SE2	0	1.13265	0.519	0.305	0	C3	CDC42SE2
SLC38A1	0	1.13086	0.456	0.169	0	C3	SLC38A1
GMFG1	0	1.13072	0.701	0.383	0	C3	GMFG
CYTOR	0	1.13031	0.498	0.329	0	C3	CYTOR
STK17A	0	1.12617	0.615	0.414	0	C3	STK17A
LEPROTL1	0	1.11926	0.588	0.441	0	C3	LEPROTL1
LBH	0	1.11407	0.37	0.091	0	C3	LBH
AKNA	0	1.10975	0.406	0.157	0	C3	AKNA
RPL30	0	1.10714	0.977	0.975	0	C3	RPL30
SH3BGRL3	0	1.10572	0.901	0.812	0	C3	SH3BGRL3
SAMD3	0	1.10491	0.264	0.006	0	C3	SAMD3
2021-09-06	0	1.10298	0.353	0.079	0	C3	2021-09-06
RNF19A	0	1.09794	0.465	0.3	0	C3	RNF19A
RIPOR2	0	1.06588	0.344	0.055	0	C3	RIPOR2
TENT5C	0	1.06477	0.298	0.02	0	C3	TENT5C
CASP8	0	1.05883	0.359	0.108	0	C3	CASP8
ZC3HAV1	0	1.0485	0.474	0.31	0	C3	ZC3HAV1
MBNL1	0	1.04747	0.681	0.555	0	C3	MBNL1
GBP5	0	1.04482	0.269	0.027	0	C3	GBP5
JUND	0	1.04023	0.855	0.801	0	C3	JUND
CXCR6	0	1.03614	0.236	0.005	0	C3	CXCR6
CD44	0	1.036	0.674	0.359	0	C3	CD44
MYH9	0	1.03195	0.539	0.357	0	C3	MYH9
SIT1	0	1.0291	0.31	0.012	0	C3	SIT1
CRYBG1	0	1.02295	0.322	0.086	0	C3	CRYBG1
TIGIT	0	1.02191	0.224	0.007	0	C3	TIGIT
CBLB	0	1.01939	0.328	0.118	0	C3	CBLB
CLEC2B	0	1.01056	0.515	0.32	0	C3	CLEC2B
SMCHD1	0	1.00665	0.526	0.412	0	C3	SMCHD1
TAGAP	0	1.0066	0.362	0.134	0	C3	TAGAP
TSPYL2	0	1.00286	0.336	0.183	0	C3	TSPYL2
STAT4	0	0.99642	0.29	0.013	0	C3	STAT4
TOB1	0	0.994772	0.359	0.241	0	C3	TOB1
ARHGEF1	0	0.989577	0.403	0.207	0	C3	ARHGEF1
AES	0	0.987639	0.494	0.23	0	C3	AES
ANXA1	0	0.987362	0.555	0.399	0	C3	ANXA1
IL2RB	0	0.98506	0.268	0.007	0	C3	IL2RB
ADGRE5	0	0.984194	0.394	0.19	0	C3	ADGRE5
RPS27A	0	0.983606	0.98	0.98	0	C3	RPS27A
ARL4C	0	0.980152	0.619	0.443	0	C3	ARL4C
AHNAK	0	0.979769	0.46	0.237	0	C3	AHNAK
THEMIS	0	0.979225	0.249	0.006	0	C3	THEMIS
PMAIP1	0	0.97811	0.335	0.171	0	C3	PMAIP1
ANKRD12	0	0.977311	0.643	0.548	0	C3	ANKRD12
DDIT41	0	0.970922	0.675	0.523	0	C3	DDIT4
FAM107B	0	0.969764	0.52	0.306	0	C3	FAM107B
XCL2	0	0.964795	0.14	0.007	0	C3	XCL2
RSRP1	0	0.963644	0.631	0.546	0	C3	RSRP1
DOK2	0	0.959203	0.343	0.085	0	C3	DOK2
JAK1	0	0.957584	0.585	0.469	0	C3	JAK1
LSP1	0	0.952321	0.509	0.225	0	C3	LSP1
RPL13	0	0.951921	0.989	0.991	0	C3	RPL13
ABRACL	0	0.951046	0.467	0.279	0	C3	ABRACL
CCL41	0	0.950125	0.603	0.466	0	C3	CCL4
ICOS	0	0.949284	0.237	0.005	0	C3	ICOS
AC058791.1	0	0.947642	0.322	0.122	0	C3	AC058791.1
BTN3A2	0	0.946892	0.367	0.178	0	C3	BTN3A2
FNBP1	0	0.945528	0.465	0.322	0	C3	FNBP1
PTGER4	0	0.930469	0.359	0.162	0	C3	PTGER4
LY6E	0	0.930237	0.501	0.324	0	C3	LY6E
LINC01871	0	0.929103	0.221	0.012	0	C3	LINC01871
CD6	0	0.928794	0.263	0.011	0	C3	CD6
RCAN3	0	0.927134	0.314	0.097	0	C3	RCAN3
ITGA4	0	0.92361	0.339	0.146	0	C3	ITGA4
SP1001	0	0.923244	0.551	0.372	0	C3	SP100
WIPF1	0	0.914552	0.488	0.348	0	C3	WIPF1
EEF1D	0	0.908526	0.892	0.884	0	C3	EEF1D
FYN1	0	0.905633	0.533	0.358	0	C3	FYN
PRKCH	0	0.905345	0.32	0.089	0	C3	PRKCH
ZAP70	0	0.904487	0.27	0.008	0	C3	ZAP70
ELF1	0	0.903318	0.575	0.423	0	C3	ELF1
IL2RA	0	0.902289	0.136	0.035	0	C3	IL2RA
EZR	0	0.892567	0.457	0.308	0	C3	EZR
CCND3	0	0.891613	0.427	0.263	0	C3	CCND3
RPL14	0	0.888081	0.962	0.961	0	C3	RPL14
LAG3	0	0.887846	0.191	0.018	0	C3	LAG3
S1PR4	0	0.883534	0.274	0.022	0	C3	S1PR4
NOP53	0	0.880221	0.671	0.622	0	C3	NOP53
CNN2	0	0.870823	0.309	0.084	0	C3	CNN2
RASAL3	0	0.870223	0.304	0.083	0	C3	RASAL3
TRAT1	0	0.870164	0.233	0.006	0	C3	TRAT1
SLA1	0	0.868571	0.584	0.364	0	C3	SLA
GATA3	0	0.86725	0.235	0.009	0	C3	GATA3
YPEL5	0	0.866804	0.468	0.394	0	C3	YPEL5
DENND2D	0	0.864568	0.275	0.059	0	C3	DENND2D
KLRG1	0	0.864003	0.207	0.043	0	C3	KLRG1
RPLP1	0	0.861573	0.989	0.99	0	C3	RPLP1
CCDC88C	0	0.859533	0.263	0.029	0	C3	CCDC88C
RPS4Y1	0	0.856669	0.595	0.515	0	C3	RPS4Y1
BCL2	0	0.856255	0.32	0.194	0	C3	BCL2
RAP1B	0	0.854023	0.638	0.574	0	C3	RAP1B
GIMAP41	0	0.852204	0.434	0.27	0	C3	GIMAP4
TLE4	0	0.8519	0.404	0.262	0	C3	TLE4
ERAP2	0	0.849972	0.321	0.15	0	C3	ERAP2
RPSA	0	0.847485	0.939	0.933	0	C3	RPSA
RNF125	0	0.845765	0.28	0.068	0	C3	RNF125
ITGAL	0	0.845443	0.269	0.067	0	C3	ITGAL
DDX24	0	0.8437	0.689	0.636	0	C3	DDX24
FAM129A	0	0.84311	0.279	0.09	0	C3	FAM129A
FXYD51	0	0.840232	0.588	0.406	0	C3	FXYD5
RPL34	0	0.835817	0.976	0.978	0	C3	RPL34
PIP4K2A	0	0.818367	0.413	0.254	0	C3	PIP4K2A
SH2D2A	0	0.814072	0.237	0.014	0	C3	SH2D2A
CD371	0	0.811129	0.643	0.376	0	C3	CD37
GPR174	0	0.809778	0.209	0.006	0	C3	GPR174
IQGAP2	0	0.809652	0.343	0.184	0	C3	IQGAP2
INPP4B	0	0.808953	0.236	0.031	0	C3	INPP4B
TTC39C	0	0.805118	0.277	0.101	0	C3	TTC39C
CDC14A	0	0.802486	0.24	0.075	0	C3	CDC14A
RHOF	0	0.799803	0.271	0.049	0	C3	RHOF
IPCEF1	0	0.797102	0.265	0.069	0	C3	IPCEF1
KLF13	0	0.795798	0.414	0.313	0	C3	KLF13
ARID5B	0	0.795301	0.437	0.391	0	C3	ARID5B
AREG	0	0.794918	0.296	0.123	0	C3	AREG
CIB1	0	0.793953	0.593	0.519	0	C3	CIB1
BIN2	0	0.792949	0.334	0.156	0	C3	BIN2
GIMAP1	0	0.788929	0.333	0.161	0	C3	GIMAP1
CAMK4	0	0.788808	0.22	0.033	0	C3	CAMK4
TPT11	0	0.78775	0.987	0.986	0	C3	TPT1
RPS25	0	0.786515	0.959	0.96	0	C3	RPS25
ARAP2	0	0.785111	0.323	0.204	0	C3	ARAP2
SLAMF1	0	0.784938	0.213	0.01	0	C3	SLAMF1
CARD16	0	0.783972	0.374	0.228	0	C3	CARD16
GCC2	0	0.78357	0.471	0.433	0	C3	GCC2
AAK1	0	0.78204	0.568	0.532	0	C3	AAK1
MDFIC	0	0.777782	0.273	0.118	0	C3	MDFIC
RPS18	0	0.765593	0.983	0.984	0	C3	RPS18
DNAJB11	0	0.764647	0.717	0.681	0	C3	DNAJB1
RPL10	0	0.763646	0.986	0.988	0	C3	RPL10
SLAMF6	0	0.762273	0.205	0.008	0	C3	SLAMF6
FCMR	0	0.762273	0.22	0.018	0	C3	FCMR
EPB41	0	0.761147	0.283	0.163	0	C3	EPB41
PFN1	0	0.758929	0.881	0.876	0	C3	PFN1
RPS14	0	0.758143	0.976	0.981	0	C3	RPS14
OPTN	0	0.75808	0.287	0.111	0	C3	OPTN
PSME2	0	0.756941	0.546	0.486	0	C3	PSME2
RPS7	0	0.755952	0.961	0.965	0	C3	RPS7
DIAPH1	0	0.755943	0.339	0.225	0	C3	DIAPH1
CITED2	0	0.755753	0.382	0.276	0	C3	CITED2
HELB	0	0.753475	0.241	0.07	0	C3	HELB
CD28	0	0.752213	0.22	0.015	0	C3	CD28
CLIC3	0	0.750999	0.154	0.014	0	C3	CLIC3
RASA2	0	0.747967	0.317	0.19	0	C3	RASA2
MYL12B	0	0.747168	0.791	0.774	0	C3	MYL12B
ANAPC16	0	0.743208	0.632	0.587	0	C3	ANAPC16
LINC00861	0	0.743038	0.18	0.004	0	C3	LINC00861
PBXIP1	0	0.742861	0.274	0.127	0	C3	PBXIP1
PPP1R2	0	0.742262	0.455	0.436	0	C3	PPP1R2
CFLAR	0	0.741778	0.492	0.442	0	C3	CFLAR
RPL371	0	0.741755	0.972	0.975	0	C3	RPL37
ARHGAP15	0	0.738997	0.306	0.133	0	C3	ARHGAP15
RAB27A	0	0.736507	0.261	0.11	0	C3	RAB27A
TRIM22	0	0.73458	0.35	0.261	0	C3	TRIM22
CYLD	0	0.734256	0.364	0.273	0	C3	CYLD
TMEM173	0	0.733682	0.295	0.139	0	C3	TMEM173
RPL3	0	0.732178	0.969	0.976	0	C3	RPL3
SLC2A3	0	0.729572	0.466	0.302	0	C3	SLC2A3
EML4	0	0.729235	0.379	0.301	0	C3	EML4
RPL41	0	0.727134	0.987	0.989	0	C3	RPL41
TAPBP	0	0.724704	0.472	0.433	0	C3	TAPBP
RPL10A	0	0.723699	0.934	0.937	0	C3	RPL10A
ERN1	0	0.721322	0.224	0.087	0	C3	ERN1
GNG2	0	0.720777	0.333	0.225	0	C3	GNG2
RPS241	0	0.717291	0.976	0.974	0	C3	RPS24
AKAP131	0	0.717196	0.593	0.516	0	C3	AKAP13
PSMB8	0	0.716387	0.498	0.437	0	C3	PSMB8
RPL11	0	0.714003	0.98	0.98	0	C3	RPL11
FAM102A	0	0.712684	0.25	0.12	0	C3	FAM102A
BUB3	0	0.707908	0.415	0.341	0	C3	BUB3
PSTPIP1	0	0.705015	0.239	0.063	0	C3	PSTPIP1
SIGIRR	0	0.702849	0.299	0.134	0	C3	SIGIRR
RPL23A	0	0.701467	0.958	0.957	0	C3	RPL23A
DEF6	0	0.70135	0.274	0.107	0	C3	DEF6
NABP1	0	0.699307	0.349	0.229	0	C3	NABP1
ARHGAP30	0	0.698397	0.316	0.176	0	C3	ARHGAP30
TNFRSF14	0	0.696677	0.31	0.164	0	C3	TNFRSF14
AC016831.5	0	0.6955	0.266	0.135	0	C3	AC016831.5
APOL6	0	0.695061	0.298	0.197	0	C3	APOL6
ANXA6	0	0.694286	0.325	0.199	0	C3	ANXA6
CRTAM	0	0.692594	0.122	0.016	0	C3	CRTAM
NCF1	0	0.691715	0.35	0.183	0	C3	NCF1
FOXP1	0	0.690849	0.396	0.318	0	C3	FOXP1
DNAJA1	0	0.690446	0.682	0.711	0	C3	DNAJA1
JAK3	0	0.689148	0.239	0.068	0	C3	JAK3
RASSF5	0	0.688078	0.277	0.124	0	C3	RASSF5
FYB11	0	0.687759	0.646	0.402	0	C3	FYB1
GPSM31	0	0.68734	0.476	0.317	0	C3	GPSM3
APRT	0	0.684402	0.61	0.577	0	C3	APRT
SEMA4D	0	0.683271	0.311	0.171	0	C3	SEMA4D
PDE7A	0	0.682029	0.246	0.126	0	C3	PDE7A
SPN	0	0.680573	0.238	0.083	0	C3	SPN
RPL18A	0	0.679986	0.974	0.976	0	C3	RPL18A
P2RY10	0	0.676011	0.189	0.007	0	C3	P2RY10
CD531	0	0.675872	0.621	0.393	0	C3	CD53
FKBP11	0	0.674886	0.252	0.114	0	C3	FKBP11
STK10	0	0.674243	0.272	0.148	0	C3	STK10
CASP4	0	0.673543	0.348	0.233	0	C3	CASP4
SLC9A3R1	0	0.673303	0.26	0.128	0	C3	SLC9A3R1
GPRIN31	0	0.671841	0.347	0.221	0	C3	GPRIN3
SCML4	0	0.671405	0.171	0.007	0	C3	SCML4
RPL19	0	0.670689	0.975	0.98	0	C3	RPL19
RPS28	0	0.668876	0.979	0.986	0	C3	RPS28
PTPN4	0	0.668553	0.239	0.133	0	C3	PTPN4
SLFN12L	0	0.667777	0.155	0.005	0	C3	SLFN12L
ARHGAP9	0	0.666024	0.254	0.106	0	C3	ARHGAP9
RBL2	0	0.665581	0.279	0.2	0	C3	RBL2
TNFRSF1B1	0	0.665266	0.377	0.273	0	C3	TNFRSF1B
ANKRD44	0	0.665149	0.377	0.279	0	C3	ANKRD44
AC044849.1	0	0.664226	0.206	0.062	0	C3	AC044849.1
N4BP2L2	0	0.66129	0.692	0.709	0	C3	N4BP2L2
PAXX	0	0.65683	0.472	0.447	0	C3	PAXX
MATK	0	0.654692	0.185	0.04	0	C3	MATK
RPS3A	0	0.651823	0.969	0.973	0	C3	RPS3A
SIRPG	0	0.651491	0.177	0.003	0	C3	SIRPG
TSTD1	0	0.6487	0.37	0.248	0	C3	TSTD1
ARHGAP45	0	0.6477	0.299	0.166	0	C3	ARHGAP45
RPL36AL	0	0.646967	0.869	0.864	0	C3	RPL36AL
RPS10	0	0.645985	0.909	0.907	0	C3	RPS10
SYTL1	0	0.645354	0.198	0.015	0	C3	SYTL1
FAU	0	0.645172	0.966	0.973	0	C3	FAU
GSTK1	0	0.640713	0.497	0.486	0	C3	GSTK1
LINC01934	0	0.6393	0.159	0.004	0	C3	LINC01934
PDE3B	0	0.638999	0.246	0.139	0	C3	PDE3B
TMC8	0	0.638391	0.225	0.076	0	C3	TMC8
PIM1	0	0.630876	0.26	0.122	0	C3	PIM1
RPL32	0	0.630444	0.978	0.982	0	C3	RPL32
TNFRSF25	0	0.627848	0.193	0.02	0	C3	TNFRSF25
2021-09-09	0	0.627413	0.306	0.178	0	C3	2021-09-09
TES	0	0.626475	0.259	0.12	0	C3	TES
EEF1A1	0	0.624398	0.99	0.994	0	C3	EEF1A1
TTN	0	0.623919	0.124	0.021	0	C3	TTN
RGL4	0	0.623879	0.183	0.005	0	C3	RGL4
BTN3A1	0	0.623655	0.195	0.088	0	C3	BTN3A1
TRAF5	0	0.621961	0.2	0.082	0	C3	TRAF5
CXCR3	0	0.620392	0.166	0.006	0	C3	CXCR3
IL16	0	0.620178	0.229	0.096	0	C3	IL16
RPL39	0	0.619915	0.972	0.978	0	C3	RPL39
FGD3	0	0.619494	0.196	0.052	0	C3	FGD3
SELL	0	0.619478	0.183	0.055	0	C3	SELL
DOCK81	0	0.619034	0.405	0.273	0	C3	DOCK8
MT-CYB	0	0.618793	0.972	0.975	0	C3	MT-CYB
TMEM238	0	0.616453	0.21	0.051	0	C3	TMEM238
RPS231	0	0.615234	0.977	0.979	0	C3	RPS23
ZNF831	0	0.611967	0.163	0.004	0	C3	ZNF831
RPS19	0	0.611195	0.983	0.986	0	C3	RPS19
GRAP2	0	0.611006	0.167	0.006	0	C3	GRAP2
TAP1	0	0.61065	0.296	0.199	0	C3	TAP1
EOMES	0	0.608592	0.122	0.004	0	C3	EOMES
MIAT	0	0.607484	0.205	0.097	0	C3	MIAT
NLRC5	0	0.600494	0.192	0.07	0	C3	NLRC5
HSPA8	0	0.599015	0.829	0.826	0	C3	HSPA8
SP140	0	0.594599	0.2	0.058	0	C3	SP140
LPIN1	0	0.591598	0.244	0.154	0	C3	LPIN1
DTHD1	0	0.589164	0.116	0.01	0	C3	DTHD1
SARAF	0	0.588695	0.757	0.805	0	C3	SARAF
DDX5	0	0.585632	0.941	0.93	0	C3	DDX5
EEF1B21	0	0.584427	0.876	0.887	0	C3	EEF1B2
FUS	0	0.58415	0.726	0.754	0	C3	FUS
CYFIP2	0	0.581638	0.244	0.143	0	C3	CYFIP2
RPL35A	0	0.5795	0.959	0.965	0	C3	RPL35A
MYLIP	0	0.578384	0.299	0.198	0	C3	MYLIP
CSK	0	0.577268	0.32	0.243	0	C3	CSK
TRADD	0	0.574187	0.255	0.157	0	C3	TRADD
RPS61	0	0.573546	0.965	0.964	0	C3	RPS6
RPL261	0	0.57298	0.972	0.971	0	C3	RPL26
AQP3	0	0.572351	0.169	0.012	0	C3	AQP3
LINC01943	0	0.57187	0.122	0.019	0	C3	LINC01943
PDCD1	0	0.571385	0.146	0.006	0	C3	PDCD1
PIM2	0	0.568253	0.178	0.035	0	C3	PIM2
APOBEC3C	0	0.56804	0.236	0.143	0	C3	APOBEC3C
DGKA	0	0.567806	0.201	0.091	0	C3	DGKA
YWHAZ	0	0.566148	0.703	0.728	0	C3	YWHAZ
CCR7	0	0.564096	0.137	0.009	0	C3	CCR7
RPL18	0	0.560247	0.963	0.975	0	C3	RPL18
TMC6	0	0.556558	0.269	0.166	0	C3	TMC6
SRGN1	0	0.554433	0.895	0.55	0	C3	SRGN
CLIC11	0	0.553312	0.742	0.703	0	C3	CLIC1
BICDL1	0	0.552085	0.152	0.012	0	C3	BICDL1
DUSP5	0	0.550537	0.193	0.086	0	C3	DUSP5
RPL9	0	0.549929	0.962	0.971	0	C3	RPL9
CCR6	0	0.549261	0.135	0.008	0	C3	CCR6
RPS4X	0	0.54764	0.965	0.97	0	C3	RPS4X
MYO1G	0	0.543177	0.207	0.077	0	C3	MYO1G
LCP21	0	0.540345	0.384	0.254	0	C3	LCP2
ATP2A3	0	0.540196	0.159	0.018	0	C3	ATP2A3
AC025164.1	0	0.539345	0.197	0.106	0	C3	AC025164.1
ARHGAP25	0	0.538142	0.217	0.121	0	C3	ARHGAP25
OCIAD21	0	0.538077	0.435	0.278	0	C3	OCIAD2
CDC42EP3	0	0.534721	0.214	0.114	0	C3	CDC42EP3
RAB11FIP1	0	0.532719	0.198	0.091	0	C3	RAB11FIP1
SMAP21	0	0.532705	0.571	0.484	0	C3	SMAP2
LAX1	0	0.530255	0.147	0.007	0	C3	LAX1
PLEKHF1	0	0.530052	0.164	0.035	0	C3	PLEKHF1
RPL211	0	0.530048	0.965	0.97	0	C3	RPL21
MALAT1	0	0.529794	0.996	0.988	0	C3	MALAT1
FKBP51	0	0.528541	0.625	0.589	0	C3	FKBP5
PRKCB	0	0.528373	0.229	0.136	0	C3	PRKCB
TNFSF10	0	0.528249	0.22	0.133	0	C3	TNFSF10
CCR5	0	0.528133	0.137	0.033	0	C3	CCR5
PDE4D	0	0.524629	0.185	0.106	0	C3	PDE4D
EIF4A2	0	0.524357	0.698	0.74	0	C3	EIF4A2
JAML	0	0.520356	0.161	0.044	0	C3	JAML
NLRC3	0	0.516221	0.134	0.005	0	C3	NLRC3
CD5	0	0.514558	0.148	0.004	0	C3	CD5
PSMB8-AS1	0	0.514071	0.22	0.123	0	C3	PSMB8-AS1
SLA2	0	0.513996	0.137	0.005	0	C3	SLA2
FMNL1	0	0.513909	0.293	0.208	0	C3	FMNL1
RPS8	0	0.513044	0.975	0.981	0	C3	RPS8
GCHFR	0	0.510637	0.234	0.125	0	C3	GCHFR
SRSF5	0	0.510341	0.711	0.747	0	C3	SRSF5
ITGA1	0	0.509993	0.11	0.025	0	C3	ITGA1
GRK6	0	0.506589	0.213	0.131	0	C3	GRK6
AC243960.1	0	0.504204	0.153	0.031	0	C3	AC243960.1
CCNL1	0	0.501415	0.644	0.671	0	C3	CCNL1
ARF6	8.23013e-304	0.606926	0.442	0.416	3.14588e-299	C3	ARF6
CREM	1.39677e-301	0.900776	0.41	0.372	5.339e-297	C3	CREM
PPP1R18	5.53551e-301	0.588505	0.377	0.317	2.11589e-296	C3	PPP1R18
IQGAP1	1.62745e-300	0.577571	0.508	0.482	6.22078e-296	C3	IQGAP1
FOXO1	1.5625e-293	0.526362	0.238	0.161	5.97252e-289	C3	FOXO1
ODF2L	1.70528e-293	0.640087	0.289	0.218	6.51828e-289	C3	ODF2L
ZNF3311	1.1778e-288	0.629463	0.383	0.309	4.502e-284	C3	ZNF331
SUN2	1.06997e-283	0.519775	0.28	0.203	4.08984e-279	C3	SUN2
GALM	6.22014e-280	0.514077	0.236	0.16	2.37759e-275	C3	GALM
LRBA	2.05735e-279	0.555544	0.194	0.121	7.86402e-275	C3	LRBA
ARID5A	1.20273e-273	0.579024	0.298	0.228	4.5973e-269	C3	ARID5A
GSDMD	1.57512e-273	0.509144	0.261	0.189	6.02072e-269	C3	GSDMD
KLF21	1.95198e-273	0.812289	0.42	0.348	7.46127e-269	C3	KLF2
GPR651	1.26601e-272	0.525802	0.289	0.208	4.83918e-268	C3	GPR65
UTRN	6.08226e-271	0.63071	0.331	0.263	2.32488e-266	C3	UTRN
UCP21	4.33939e-268	0.551166	0.382	0.313	1.65869e-263	C3	UCP2
SP110	4.3466e-267	0.581667	0.332	0.268	1.66145e-262	C3	SP110
EPC1	7.19522e-264	0.603629	0.437	0.419	2.7503e-259	C3	EPC1
INTS6	2.73635e-261	0.688515	0.394	0.354	1.04594e-256	C3	INTS6
GLS	3.66448e-260	0.653138	0.39	0.35	1.40071e-255	C3	GLS
SAMD9	4.50906e-258	0.666586	0.288	0.222	1.72354e-253	C3	SAMD9
PCSK7	3.43207e-253	0.705024	0.352	0.305	1.31187e-248	C3	PCSK7
LYAR	1.79756e-250	0.727162	0.27	0.21	6.87101e-246	C3	LYAR
SYNE1	1.40623e-245	0.706716	0.304	0.245	5.37518e-241	C3	SYNE1
IL10RA1	4.94495e-242	0.505722	0.305	0.232	1.89016e-237	C3	IL10RA
CLK1	2.10322e-237	0.566988	0.479	0.474	8.03935e-233	C3	CLK1
ARPC5L	1.058e-214	0.597025	0.415	0.405	4.0441e-210	C3	ARPC5L
SF1	7.29334e-210	0.506239	0.562	0.613	2.78781e-205	C3	SF1
PLP2	7.13981e-207	0.507075	0.349	0.297	2.72912e-202	C3	PLP2
RABGAP1L	2.0932e-200	0.593874	0.289	0.238	8.00106e-196	C3	RABGAP1L
SYNRG	1.70408e-199	0.628276	0.364	0.341	6.51369e-195	C3	SYNRG
ABHD17A	1.47004e-189	0.584588	0.407	0.401	5.61909e-185	C3	ABHD17A
RSBN1	1.43549e-188	0.589938	0.317	0.28	5.48703e-184	C3	RSBN1
LYST	6.29932e-184	0.733358	0.283	0.237	2.40785e-179	C3	LYST
TBCC	4.55063e-179	0.501552	0.212	0.157	1.73943e-174	C3	TBCC
GPBP1	2.50071e-159	0.501738	0.524	0.582	9.55871e-155	C3	GPBP1
ZBTB38	1.15065e-149	0.62715	0.359	0.346	4.39824e-145	C3	ZBTB38
USP15	2.90768e-144	0.566226	0.406	0.406	1.11143e-139	C3	USP15
NKTR	3.31512e-136	0.574389	0.481	0.518	1.26717e-131	C3	NKTR
UGP2	1.55178e-135	0.73302	0.437	0.465	5.93151e-131	C3	UGP2
CDKN1B	1.25292e-126	0.560615	0.332	0.317	4.78916e-122	C3	CDKN1B
NUTM2B-AS1	4.11948e-120	0.519047	0.263	0.231	1.57463e-115	C3	NUTM2B-AS1
SLF1	1.02048e-118	0.531493	0.188	0.147	3.90067e-114	C3	SLF1
DGKZ	1.94837e-115	0.540166	0.275	0.249	7.44744e-111	C3	DGKZ
PCNX1	6.09427e-109	0.518789	0.263	0.234	2.32948e-104	C3	PCNX1
CCSER2	9.20745e-105	0.547377	0.325	0.313	3.51946e-100	C3	CCSER2
IRF3	4.11858e-95	0.510688	0.288	0.272	1.57429e-90	C3	IRF3
ARID1B	2.23384e-81	0.500174	0.382	0.4	8.53862e-77	C3	ARID1B
BRD2	1.15221e-79	0.514092	0.441	0.498	4.40419e-75	C3	BRD2
KANSL1	8.17992e-72	0.533065	0.393	0.43	3.12669e-67	C3	KANSL1
ATM	5.65103e-70	0.540943	0.412	0.45	2.16005e-65	C3	ATM
LNPEP	8.70582e-67	0.529691	0.312	0.317	3.32771e-62	C3	LNPEP
G3BP2	1.15808e-61	0.514708	0.383	0.428	4.42666e-57	C3	G3BP2
XRN1	2.61036e-44	0.528372	0.27	0.274	9.97784e-40	C3	XRN1
AC245297.3	1.28928e-38	0.516912	0.299	0.316	4.92816e-34	C3	AC245297.3
CORO1B	3.02858e-37	0.569703	0.332	0.371	1.15764e-32	C3	CORO1B
CMC1	8.37036e-24	0.757995	0.277	0.308	3.19949e-19	C3	CMC1
RESF1	0.00450543	0.794593	0.163	0.179	1	C3	RESF1
S100A9	0	4.61898	0.83	0.251	0	C4	S100A9
S100A8	0	4.32527	0.753	0.168	0	C4	S100A8
LYZ	0	3.83397	0.901	0.266	0	C4	LYZ
AREG1	0	3.25868	0.694	0.117	0	C4	AREG
THBS1	0	3.03858	0.523	0.062	0	C4	THBS1
C15orf48	0	2.55257	0.483	0.075	0	C4	C15orf48
IL1R2	0	2.37902	0.52	0.023	0	C4	IL1R2
FCN1	0	2.36619	0.569	0.011	0	C4	FCN1
S100A12	0	2.32916	0.463	0.009	0	C4	S100A12
VCAN1	0	2.27221	0.719	0.391	0	C4	VCAN
G0S21	0	2.12527	0.432	0.14	0	C4	G0S2
NAMPT	0	2.07346	0.89	0.519	0	C4	NAMPT
CXCL81	0	2.06797	0.523	0.273	0	C4	CXCL8
EREG	0	2.00648	0.383	0.029	0	C4	EREG
TYMP1	0	1.97009	0.908	0.402	0	C4	TYMP
CD93	0	1.91302	0.701	0.152	0	C4	CD93
LCP11	0	1.88905	0.905	0.318	0	C4	LCP1
SRGN2	0	1.86778	0.991	0.566	0	C4	SRGN
LITAF	0	1.83381	0.829	0.456	0	C4	LITAF
HBEGF1	0	1.83184	0.602	0.196	0	C4	HBEGF
SMIM25	0	1.74974	0.541	0.054	0	C4	SMIM25
SH3BGRL31	0	1.73668	0.98	0.814	0	C4	SH3BGRL3
S100A42	0	1.73601	0.934	0.409	0	C4	S100A4
CTSS1	0	1.69705	0.913	0.412	0	C4	CTSS
CD441	0	1.67459	0.852	0.371	0	C4	CD44
SLC2A31	0	1.63836	0.718	0.301	0	C4	SLC2A3
IL1B1	0	1.63386	0.679	0.246	0	C4	IL1B
UPP1	0	1.60677	0.741	0.288	0	C4	UPP1
THBD	0	1.60507	0.481	0.073	0	C4	THBD
MCEMP1	0	1.60351	0.44	0.014	0	C4	MCEMP1
TIMP11	0	1.58211	0.855	0.6	0	C4	TIMP1
IL1RN1	0	1.5592	0.32	0.071	0	C4	IL1RN
COTL11	0	1.55454	0.946	0.62	0	C4	COTL1
SERPINA11	0	1.53814	0.8	0.275	0	C4	SERPINA1
BCL2A11	0	1.49914	0.724	0.218	0	C4	BCL2A1
CEBPB1	0	1.49774	0.901	0.535	0	C4	CEBPB
SOD21	0	1.47172	0.834	0.505	0	C4	SOD2
PPIF	0	1.464	0.569	0.233	0	C4	PPIF
EFHD2	0	1.45723	0.803	0.359	0	C4	EFHD2
VASP	0	1.45583	0.737	0.273	0	C4	VASP
FGR	0	1.44964	0.603	0.092	0	C4	FGR
ACSL11	0	1.44622	0.695	0.278	0	C4	ACSL1
DUSP11	0	1.43979	0.956	0.7	0	C4	DUSP1
NCF2	0	1.43285	0.647	0.149	0	C4	NCF2
C5AR11	0	1.41932	0.633	0.222	0	C4	C5AR1
CD55	0	1.3699	0.625	0.153	0	C4	CD55
FBP11	0	1.3646	0.517	0.147	0	C4	FBP1
SERPINB11	0	1.36449	0.816	0.361	0	C4	SERPINB1
SLC25A371	0	1.35681	0.701	0.397	0	C4	SLC25A37
ACTB	0	1.35208	0.997	0.986	0	C4	ACTB
ETS21	0	1.34692	0.703	0.274	0	C4	ETS2
C1orf1621	0	1.32922	0.835	0.309	0	C4	C1orf162
AQP9	0	1.32567	0.437	0.045	0	C4	AQP9
RGS21	0	1.32514	0.736	0.378	0	C4	RGS2
PLEK1	0	1.30705	0.707	0.267	0	C4	PLEK
CD1631	0	1.29431	0.806	0.29	0	C4	CD163
GK	0	1.29001	0.575	0.178	0	C4	GK
RIPOR21	0	1.28516	0.449	0.068	0	C4	RIPOR2
DSE1	0	1.24888	0.704	0.263	0	C4	DSE
SAMSN11	0	1.2483	0.777	0.334	0	C4	SAMSN1
STXBP2	0	1.24339	0.611	0.16	0	C4	STXBP2
PLIN21	0	1.2346	0.7	0.347	0	C4	PLIN2
[truncated: 5,119 more rows]
