# Supplementary material for: Single-cell analysis of human glioma and immune cells identifies S100A4 as an immunotherapy target
Source: Nat Commun. 2022 Feb 9;13:767. doi: 10.1038/s41467-022-28372-y (PMC8828877; doi:10.1038/s41467-022-28372-y)
Supplement: Supplementary file 7 — Supplementary Data 4 [file 41467_2022_28372_MOESM7_ESM.xlsx]

## Sheet: Sheet1
	Supplementary table 4 : Number of cells in glioma clusters
	# of cells per patient																		Total Cells
	LGG-03	LGG-04	ndGBM-01	ndGBM-02	ndGBM-03	ndGBM-04	ndGBM-05	ndGBM-06	ndGBM-07	ndGBM-08	ndGBM-09	ndGBM-10	ndGBM-11	rGBM-01	rGBM-02	rGBM-03	rGBM-04	rGBM-05
GC01	1528	6675	7298	1649	1501	1400	1325	338	145	232	333	0	8	293	601	2131	5718	1021	32196
GC02	929	797	1532	2062	743	966	562	1389	371	128	422	0	3	204	156	835	3049	1166	15314
GC03	111	303	2756	954	737	915	643	155	136	218	136	0	3	298	246	831	4839	614	13895
GC04	53	178	3231	1193	187	782	127	222	65	177	96	0	0	213	48	984	582	1529	9667
GC05	14	27	264	93	376	533	491	15	37	66	18	0	1	20	11	109	2358	118	4551
GC06	36	214	415	152	291	217	227	324	27	125	48	1	6	45	196	939	871	320	4454
GC07	20	208	159	32	22	65	31	33	2	479	6	0	0	10	63	25	131	33	1319
GC08	0	0	0	1	0	2	0	312	0	5	3	0	0	0	0	0	0	0	323
GC09	0	0	0	0	0	0	0	0	0	0	0	0	0	0	0	45	0	0	45
Total Cells	2691	8402	15655	6136	3857	4880	3406	2788	783	1430	1062	1	21	1083	1321	5899	17548	4801	81764
	# of cells per Sex		# of cells per Tumor Type				# of cells per Grade
	Female	Male	Astrocytoma	GBM	Oligodendroglioma	Recurrent GBM	II	IV
GC01	4368	27828	1528	14229	6675	9764	8203	23993
GC02	3453	11861	929	8178	797	5410	1726	13588
GC03	2703	11192	111	6653	303	6828	414	13481
GC04	2776	6891	53	6080	178	3356	231	9436
GC05	1085	3466	14	1894	27	2616	41	4510
GC06	907	3547	36	1833	214	2371	250	4204
GC07	132	1187	20	829	208	262	228	1091
GC08	2	321	0	323	0	0	0	323
GC09	0	45	0	0	0	45	0	45
Total Cells	15426	66338	2691	40019	8402	30652	11093	70671
