# Supplementary material for: Single-cell analysis of human glioma and immune cells identifies S100A4 as an immunotherapy target
Source: Nat Commun. 2022 Feb 9;13:767. doi: 10.1038/s41467-022-28372-y (PMC8828877; doi:10.1038/s41467-022-28372-y)
Supplement: Supplementary file 8 — Supplementary Data 5 [file 41467_2022_28372_MOESM8_ESM.xlsx]

## Sheet: Sheet1
Supplementary table 5: Differentially expressed genes in glioma clusters
	p_val	avg_log2FC	pct.1	pct.2	p_val_adj	cluster	gene
CENPF	0	1.76247	0.599	0.212	0	GC03	CENPF
TOP2A	0	1.54192	0.495	0.144	0	GC03	TOP2A
HMGB2	0	1.45496	0.727	0.404	0	GC03	HMGB2
UBE2C	0	1.41595	0.449	0.129	0	GC03	UBE2C
ASPM	0	1.25703	0.411	0.098	0	GC03	ASPM
PTTG1	0	1.2463	0.505	0.291	0	GC03	PTTG1
NUSAP1	0	1.24044	0.512	0.163	0	GC03	NUSAP1
CCNB1	0	1.20556	0.351	0.124	0	GC03	CCNB1
PCLAF	0	1.11063	0.611	0.163	0	GC03	PCLAF
UBE2S	0	1.06775	0.738	0.613	0	GC03	UBE2S
TPX2	0	1.06253	0.452	0.134	0	GC03	TPX2
TYMS	0	1.05935	0.697	0.265	0	GC03	TYMS
PCNA	0	1.05256	0.698	0.372	0	GC03	PCNA
SMC4	0	1.01719	0.676	0.342	0	GC03	SMC4
H2AFZ	0	0.97874	0.874	0.863	0	GC03	H2AFZ
CENPE	0	0.978544	0.312	0.096	0	GC03	CENPE
MKI67	0	0.976922	0.404	0.118	0	GC03	MKI67
UHRF1	0	0.963551	0.624	0.265	0	GC03	UHRF1
BIRC5	0	0.95383	0.44	0.15	0	GC03	BIRC5
CKS2	0	0.953519	0.527	0.286	0	GC03	CKS2
KPNA2	0	0.945999	0.556	0.335	0	GC03	KPNA2
UBE2T	0	0.932923	0.574	0.172	0	GC03	UBE2T
HMGN2	0	0.926372	0.898	0.876	0	GC03	HMGN2
MAD2L1	0	0.921814	0.585	0.193	0	GC03	MAD2L1
NASP	0	0.920145	0.874	0.688	0	GC03	NASP
TUBA1B	0	0.911513	0.923	0.93	0	GC03	TUBA1B
CKAP2	0	0.897215	0.566	0.326	0	GC03	CKAP2
CLSPN	0	0.896194	0.545	0.12	0	GC03	CLSPN
PBK	0	0.878782	0.469	0.131	0	GC03	PBK
MCM7	0	0.87022	0.654	0.331	0	GC03	MCM7
TUBB	0	0.863048	0.892	0.845	0	GC03	TUBB
SGO2	0	0.859074	0.436	0.137	0	GC03	SGO2
CCNB2	0	0.85207	0.305	0.084	0	GC03	CCNB2
TMPO	0	0.846319	0.708	0.399	0	GC03	TMPO
PRC1	0	0.843999	0.402	0.112	0	GC03	PRC1
DEK	0	0.840912	0.862	0.739	0	GC03	DEK
SMC2	0	0.810465	0.679	0.342	0	GC03	SMC2
DUT	0	0.806687	0.779	0.643	0	GC03	DUT
CDC20	0	0.804914	0.29	0.066	0	GC03	CDC20
MCM4	0	0.798901	0.558	0.244	0	GC03	MCM4
ATAD2	0	0.771578	0.588	0.209	0	GC03	ATAD2
LMNB1	0	0.753609	0.594	0.23	0	GC03	LMNB1
TUBB4B	0	0.748978	0.778	0.685	0	GC03	TUBB4B
DNMT1	0	0.744519	0.749	0.509	0	GC03	DNMT1
PIMREG	0	0.740937	0.35	0.087	0	GC03	PIMREG
NUF2	0	0.740839	0.359	0.082	0	GC03	NUF2
EZH2	0	0.728176	0.616	0.276	0	GC03	EZH2
CDKN3	0	0.727645	0.388	0.145	0	GC03	CDKN3
MCM3	0	0.722348	0.533	0.231	0	GC03	MCM3
GTSE1	0	0.71124	0.354	0.088	0	GC03	GTSE1
ORC6	0	0.709368	0.528	0.144	0	GC03	ORC6
JPT1	0	0.705293	0.792	0.718	0	GC03	JPT1
DBF4	0	0.7044	0.544	0.266	0	GC03	DBF4
GMNN	0	0.696959	0.638	0.297	0	GC03	GMNN
CENPU	0	0.69144	0.491	0.114	0	GC03	CENPU
HELLS	0	0.689871	0.5	0.189	0	GC03	HELLS
CENPK	0	0.687225	0.553	0.161	0	GC03	CENPK
RAD51AP1	0	0.684453	0.509	0.121	0	GC03	RAD51AP1
CDK1	0	0.674825	0.377	0.104	0	GC03	CDK1
HMGB3	0	0.674564	0.658	0.428	0	GC03	HMGB3
AURKA	0	0.674201	0.262	0.076	0	GC03	AURKA
HMGB1	0	0.667336	0.958	0.964	0	GC03	HMGB1
GINS2	0	0.658285	0.459	0.13	0	GC03	GINS2
ECT2	0	0.65372	0.394	0.132	0	GC03	ECT2
DHFR	0	0.64931	0.563	0.277	0	GC03	DHFR
DTYMK	0	0.636108	0.679	0.45	0	GC03	DTYMK
XRCC2	0	0.635264	0.42	0.095	0	GC03	XRCC2
STMN1	0	0.634547	0.868	0.807	0	GC03	STMN1
SGO1	0	0.628631	0.395	0.082	0	GC03	SGO1
BRCA1	0	0.628524	0.489	0.156	0	GC03	BRCA1
DLGAP5	0	0.62512	0.244	0.066	0	GC03	DLGAP5
FAM111B	0	0.624274	0.373	0.071	0	GC03	FAM111B
USP1	0	0.624126	0.708	0.448	0	GC03	USP1
CKS1B	0	0.622866	0.562	0.314	0	GC03	CKS1B
MCM5	0	0.62261	0.455	0.144	0	GC03	MCM5
C19orf48	0	0.618254	0.61	0.336	0	GC03	C19orf48
KNL1	0	0.605856	0.339	0.079	0	GC03	KNL1
CHAF1A	0	0.591373	0.452	0.128	0	GC03	CHAF1A
CHEK1	0	0.587446	0.47	0.142	0	GC03	CHEK1
C21orf58	0	0.576566	0.431	0.132	0	GC03	C21orf58
H2AFX	0	0.574681	0.554	0.341	0	GC03	H2AFX
PRKDC	0	0.574202	0.811	0.695	0	GC03	PRKDC
RRM2	0	0.570062	0.375	0.091	0	GC03	RRM2
PLK1	0	0.565921	0.218	0.053	0	GC03	PLK1
RPA3	0	0.564773	0.682	0.443	0	GC03	RPA3
RFC4	0	0.560742	0.543	0.246	0	GC03	RFC4
MIS18BP1	0	0.558889	0.423	0.163	0	GC03	MIS18BP1
RAN	0	0.557548	0.856	0.843	0	GC03	RAN
HNRNPAB	0	0.556435	0.81	0.691	0	GC03	HNRNPAB
E2F1	0	0.556006	0.39	0.085	0	GC03	E2F1
FEN1	0	0.550892	0.489	0.186	0	GC03	FEN1
BRCA2	0	0.550161	0.384	0.085	0	GC03	BRCA2
SRSF10	0	0.548056	0.832	0.689	0	GC03	SRSF10
RRM1	0	0.543302	0.574	0.29	0	GC03	RRM1
NUDT1	0	0.542562	0.685	0.465	0	GC03	NUDT1
CCDC34	0	0.538729	0.529	0.257	0	GC03	CCDC34
H2AFV	0	0.537987	0.82	0.734	0	GC03	H2AFV
DTL	0	0.534093	0.364	0.064	0	GC03	DTL
RFC2	0	0.531088	0.582	0.33	0	GC03	RFC2
KIF4A	0	0.526669	0.317	0.085	0	GC03	KIF4A
ANP32E	0	0.52663	0.653	0.484	0	GC03	ANP32E
RANBP1	0	0.525481	0.811	0.748	0	GC03	RANBP1
TACC3	0	0.522733	0.348	0.109	0	GC03	TACC3
WDR76	0	0.522555	0.408	0.118	0	GC03	WDR76
LSM4	0	0.518931	0.784	0.672	0	GC03	LSM4
CCNA2	0	0.518515	0.3	0.069	0	GC03	CCNA2
CENPA	0	0.516337	0.24	0.058	0	GC03	CENPA
PTMA	0	0.514797	0.957	0.984	0	GC03	PTMA
GGH	0	0.514512	0.555	0.299	0	GC03	GGH
CENPH	0	0.51216	0.488	0.176	0	GC03	CENPH
KIF14	0	0.512121	0.279	0.06	0	GC03	KIF14
HNRNPA2B1	0	0.510154	0.979	0.952	0	GC03	HNRNPA2B1
RFC3	0	0.509577	0.473	0.168	0	GC03	RFC3
PIF1	0	0.507159	0.198	0.053	0	GC03	PIF1
SNRPB	0	0.505518	0.803	0.702	0	GC03	SNRPB
TK1	0	0.504434	0.357	0.072	0	GC03	TK1
CENPV	0	0.504206	0.583	0.382	0	GC03	CENPV
SYNE2	0	0.504151	0.584	0.425	0	GC03	SYNE2
MCM6	0	0.503052	0.408	0.156	0	GC03	MCM6
ARHGAP11A	0	0.502894	0.313	0.084	0	GC03	ARHGAP11A
KIF20B	0	0.502484	0.328	0.115	0	GC03	KIF20B
HIP1	5.91475e-295	0.501205	0.613	0.471	2.26085e-290	GC03	HIP1
CCND1	7.26204e-245	0.603187	0.497	0.369	2.77584e-240	GC03	CCND1
KCNQ1OT1	2.13051e-114	0.502045	0.647	0.547	8.14364e-110	GC03	KCNQ1OT1
ARL6IP1	0.000322786	0.661382	0.819	0.86	1	GC03	ARL6IP1
TNR	0	1.57174	0.556	0.248	0	GC01	TNR
OLIG1	0	1.36327	0.89	0.554	0	GC01	OLIG1
PLP1	0	1.35405	0.541	0.345	0	GC01	PLP1
DLL3	0	1.26904	0.552	0.293	0	GC01	DLL3
SMOC1	0	1.23847	0.475	0.214	0	GC01	SMOC1
SOX8	0	1.12659	0.641	0.366	0	GC01	SOX8
SCD5	0	1.0898	0.899	0.688	0	GC01	SCD5
GPR17	0	1.00503	0.277	0.047	0	GC01	GPR17
TSC22D1	0	0.985971	0.889	0.721	0	GC01	TSC22D1
OLIG2	0	0.975559	0.766	0.41	0	GC01	OLIG2
PDGFRA	0	0.973669	0.709	0.451	0	GC01	PDGFRA
GRIA2	0	0.949116	0.796	0.553	0	GC01	GRIA2
APOD	0	0.937267	0.562	0.309	0	GC01	APOD
ATCAY	0	0.928176	0.483	0.21	0	GC01	ATCAY
MARCKS	0	0.918537	0.978	0.91	0	GC01	MARCKS
FERMT1	0	0.86999	0.398	0.131	0	GC01	FERMT1
BCAN	0	0.866414	0.939	0.725	0	GC01	BCAN
AC009041.2	0	0.828548	0.619	0.358	0	GC01	AC009041.2
HES6	0	0.812059	0.741	0.498	0	GC01	HES6
ETV1	0	0.808859	0.905	0.687	0	GC01	ETV1
C11orf96	0	0.797091	0.509	0.346	0	GC01	C11orf96
PHLDA1	0	0.794657	0.874	0.695	0	GC01	PHLDA1
MARCKSL1	0	0.766418	0.973	0.846	0	GC01	MARCKSL1
FXYD6	0	0.753396	0.86	0.656	0	GC01	FXYD6
PHYHIPL	0	0.744879	0.5	0.323	0	GC01	PHYHIPL
SOX2-OT	0	0.74256	0.623	0.423	0	GC01	SOX2-OT
FGFBP3	0	0.732591	0.329	0.129	0	GC01	FGFBP3
MT-CO3	0	0.719851	0.998	0.971	0	GC01	MT-CO3
GPM6A	0	0.708968	0.951	0.814	0	GC01	GPM6A
GRIA4	0	0.706122	0.43	0.23	0	GC01	GRIA4
RAP2A	0	0.700635	0.511	0.338	0	GC01	RAP2A
LINC00632	0	0.696826	0.419	0.208	0	GC01	LINC00632
SOX6	0	0.696458	0.668	0.44	0	GC01	SOX6
ZCCHC24	0	0.690947	0.528	0.306	0	GC01	ZCCHC24
VCAN	0	0.690868	0.809	0.63	0	GC01	VCAN
UGT8	0	0.684689	0.364	0.131	0	GC01	UGT8
CADM2	0	0.683322	0.649	0.418	0	GC01	CADM2
SNX22	0	0.682629	0.415	0.145	0	GC01	SNX22
ALCAM	0	0.67949	0.556	0.318	0	GC01	ALCAM
LIMA1	0	0.670517	0.895	0.67	0	GC01	LIMA1
LINC02283	0	0.667578	0.313	0.125	0	GC01	LINC02283
EPN2	0	0.660855	0.777	0.572	0	GC01	EPN2
NKAIN4	0	0.647941	0.63	0.389	0	GC01	NKAIN4
THY1	0	0.644211	0.628	0.38	0	GC01	THY1
NEU4	0	0.639019	0.448	0.155	0	GC01	NEU4
SHC3	0	0.637401	0.411	0.229	0	GC01	SHC3
POLR2F	0	0.637124	0.887	0.721	0	GC01	POLR2F
SGK1	0	0.636403	0.472	0.282	0	GC01	SGK1
DNER	0	0.634954	0.543	0.354	0	GC01	DNER
SCRG1	0	0.623093	0.913	0.753	0	GC01	SCRG1
HMGCS1	0	0.622999	0.469	0.307	0	GC01	HMGCS1
MAP2	0	0.617055	0.905	0.728	0	GC01	MAP2
SLAIN1	0	0.612331	0.546	0.334	0	GC01	SLAIN1
SIRT2	0	0.601572	0.625	0.458	0	GC01	SIRT2
CNP	0	0.60038	0.67	0.49	0	GC01	CNP
IDI1	0	0.597725	0.509	0.359	0	GC01	IDI1
TCF12	0	0.593186	0.797	0.604	0	GC01	TCF12
PLPPR1	0	0.592989	0.443	0.2	0	GC01	PLPPR1
RTN1	0	0.590863	0.288	0.135	0	GC01	RTN1
ARL4A	0	0.587496	0.756	0.602	0	GC01	ARL4A
GALNT13	0	0.586549	0.319	0.112	0	GC01	GALNT13
CA10	0	0.580999	0.348	0.105	0	GC01	CA10
PIK3R1	0	0.575521	0.797	0.646	0	GC01	PIK3R1
TNK2	0	0.575154	0.449	0.22	0	GC01	TNK2
ZBTB16	0	0.572434	0.49	0.349	0	GC01	ZBTB16
SERINC5	0	0.559115	0.513	0.303	0	GC01	SERINC5
CSNK1E	0	0.556328	0.673	0.499	0	GC01	CSNK1E
PCDH17	0	0.548976	0.704	0.509	0	GC01	PCDH17
ASIC1	0	0.548664	0.45	0.217	0	GC01	ASIC1
KIF3A	0	0.54326	0.595	0.414	0	GC01	KIF3A
SHD	0	0.539001	0.373	0.164	0	GC01	SHD
MMP16	0	0.536325	0.636	0.38	0	GC01	MMP16
SEPTIN8	0	0.534242	0.386	0.191	0	GC01	SEPTIN8
BCAS1	0	0.529906	0.221	0.097	0	GC01	BCAS1
TRAF4	0	0.52939	0.605	0.353	0	GC01	TRAF4
CMTM5	0	0.52514	0.382	0.16	0	GC01	CMTM5
ARPP21	0	0.522803	0.343	0.137	0	GC01	ARPP21
LRRN1	0	0.519079	0.487	0.264	0	GC01	LRRN1
LSAMP	0	0.517127	0.74	0.544	0	GC01	LSAMP
CHGB	0	0.514025	0.26	0.085	0	GC01	CHGB
SNHG29	0	0.512159	0.618	0.478	0	GC01	SNHG29
SLC44A1	0	0.510724	0.674	0.521	0	GC01	SLC44A1
RND2	0	0.506002	0.557	0.353	0	GC01	RND2
AUXG01000058.1	0	0.504803	0.301	0.125	0	GC01	AUXG01000058.1
DCX	0	0.502923	0.508	0.237	0	GC01	DCX
TXNIP	0	0.502279	0.651	0.517	0	GC01	TXNIP
P2RX7	0	0.501841	0.333	0.157	0	GC01	P2RX7
MAGEH1	0	0.501639	0.575	0.38	0	GC01	MAGEH1
H19	7.11959e-159	0.56769	0.23	0.161	2.72139e-154	GC01	H19
VEGFA	0	2.82391	0.918	0.415	0	GC04	VEGFA
IGFBP5	0	2.58282	0.911	0.54	0	GC04	IGFBP5
NDRG1	0	2.48297	0.773	0.169	0	GC04	NDRG1
AKAP12	0	2.46134	0.846	0.375	0	GC04	AKAP12
MT1X	0	2.30987	0.765	0.625	0	GC04	MT1X
HILPDA	0	2.10334	0.672	0.349	0	GC04	HILPDA
ADM	0	1.90112	0.578	0.118	0	GC04	ADM
NDUFA4L2	0	1.85617	0.439	0.075	0	GC04	NDUFA4L2
NRN1	0	1.82505	0.738	0.329	0	GC04	NRN1
PGK1	0	1.71717	0.917	0.724	0	GC04	PGK1
IGFBP2	0	1.61921	0.949	0.792	0	GC04	IGFBP2
GAPDH	0	1.53118	0.994	0.988	0	GC04	GAPDH
ANGPTL4	0	1.46122	0.301	0.057	0	GC04	ANGPTL4
VIM	0	1.4308	0.977	0.821	0	GC04	VIM
BNIP3	0	1.4157	0.798	0.552	0	GC04	BNIP3
SEC61G	0	1.39771	0.938	0.887	0	GC04	SEC61G
LGALS3	0	1.38553	0.805	0.546	0	GC04	LGALS3
FN1	0	1.35613	0.366	0.176	0	GC04	FN1
CAV1	0	1.35006	0.585	0.217	0	GC04	CAV1
MT2A	0	1.26584	0.951	0.885	0	GC04	MT2A
CEBPD	0	1.24487	0.787	0.55	0	GC04	CEBPD
LDHA	0	1.17615	0.928	0.744	0	GC04	LDHA
LOX	0	1.16261	0.287	0.046	0	GC04	LOX
NUPR1	0	1.15905	0.602	0.263	0	GC04	NUPR1
PLOD2	0	1.12415	0.624	0.311	0	GC04	PLOD2
BNIP3L	0	1.06001	0.813	0.617	0	GC04	BNIP3L
SLC2A1	0	1.05915	0.435	0.136	0	GC04	SLC2A1
NAMPT	0	1.04524	0.604	0.452	0	GC04	NAMPT
MIF	0	1.04141	0.953	0.905	0	GC04	MIF
TMSB10	0	1.04114	0.981	0.947	0	GC04	TMSB10
SERPINE1	0	1.02572	0.275	0.12	0	GC04	SERPINE1
ENO2	0	1.02261	0.646	0.366	0	GC04	ENO2
FTL	0	1.02023	0.993	0.985	0	GC04	FTL
FAM162A	0	1.0134	0.672	0.462	0	GC04	FAM162A
RPL17	0	1.00543	0.891	0.778	0	GC04	RPL17
S100A10	0	0.993339	0.922	0.701	0	GC04	S100A10
ERO1A	0	0.992591	0.442	0.186	0	GC04	ERO1A
TIMP1	0	0.972124	0.904	0.751	0	GC04	TIMP1
CA12	0	0.9704	0.44	0.152	0	GC04	CA12
CLEC2B	0	0.964926	0.287	0.119	0	GC04	CLEC2B
ENO1	0	0.954271	0.911	0.849	0	GC04	ENO1
NXPH4	0	0.949278	0.343	0.043	0	GC04	NXPH4
EIF1	0	0.944164	0.987	0.967	0	GC04	EIF1
EPAS1	0	0.924506	0.444	0.135	0	GC04	EPAS1
CA9	0	0.91452	0.379	0.033	0	GC04	CA9
SLC6A8	0	0.900608	0.557	0.365	0	GC04	SLC6A8
CD9	0	0.898841	0.848	0.729	0	GC04	CD9
SLC2A3	0	0.897004	0.431	0.173	0	GC04	SLC2A3
BTG1	0	0.894506	0.865	0.746	0	GC04	BTG1
TPI1	0	0.872267	0.944	0.897	0	GC04	TPI1
SLN	0	0.862857	0.172	0.036	0	GC04	SLN
P4HA1	0	0.854825	0.543	0.256	0	GC04	P4HA1
CHPF	0	0.852225	0.652	0.445	0	GC04	CHPF
ARRDC3	0	0.846968	0.614	0.472	0	GC04	ARRDC3
NEAT1	0	0.846508	0.891	0.716	0	GC04	NEAT1
CEBPB	0	0.844069	0.515	0.287	0	GC04	CEBPB
AMD1	0	0.843625	0.656	0.492	0	GC04	AMD1
CDK16	0	0.843444	0.536	0.373	0	GC04	CDK16
SLC16A1	0	0.823815	0.607	0.441	0	GC04	SLC16A1
WSB1	0	0.811014	0.822	0.718	0	GC04	WSB1
DDIT3	0	0.808738	0.491	0.348	0	GC04	DDIT3
FTH1	0	0.803396	0.993	0.989	0	GC04	FTH1
YBX3	0	0.797294	0.659	0.5	0	GC04	YBX3
RPL10	0	0.796929	0.993	0.983	0	GC04	RPL10
EGLN3	0	0.767633	0.346	0.097	0	GC04	EGLN3
SQSTM1	0	0.760285	0.704	0.581	0	GC04	SQSTM1
RPS27	0	0.746116	0.986	0.973	0	GC04	RPS27
S100A11	0	0.739255	0.663	0.469	0	GC04	S100A11
RPL39	0	0.738097	0.982	0.968	0	GC04	RPL39
SAT1	0	0.722438	0.776	0.688	0	GC04	SAT1
LGALS1	0	0.716693	0.92	0.756	0	GC04	LGALS1
ZNF395	0	0.715321	0.392	0.121	0	GC04	ZNF395
MAF	0	0.699748	0.37	0.183	0	GC04	MAF
AK4	0	0.697686	0.524	0.238	0	GC04	AK4
TMEM45A	0	0.689974	0.449	0.193	0	GC04	TMEM45A
NOL3	0	0.686831	0.442	0.194	0	GC04	NOL3
RPL35A	0	0.680576	0.976	0.957	0	GC04	RPL35A
GBE1	0	0.673704	0.393	0.177	0	GC04	GBE1
PCOLCE2	0	0.67104	0.346	0.143	0	GC04	PCOLCE2
ZFAS1	0	0.66664	0.889	0.852	0	GC04	ZFAS1
PGM2L1	0	0.652212	0.62	0.451	0	GC04	PGM2L1
SLC6A6	0	0.64964	0.267	0.044	0	GC04	SLC6A6
RPS18	0	0.644489	0.986	0.98	0	GC04	RPS18
INSIG2	0	0.64164	0.403	0.215	0	GC04	INSIG2
PFKP	0	0.638602	0.454	0.214	0	GC04	PFKP
TCEAL9	0	0.635571	0.788	0.705	0	GC04	TCEAL9
STC1	0	0.63362	0.213	0.036	0	GC04	STC1
PKM	0	0.628317	0.887	0.825	0	GC04	PKM
RPL31	0	0.626998	0.932	0.898	0	GC04	RPL31
AC097534.2	0	0.620198	0.361	0.139	0	GC04	AC097534.2
LMAN1	0	0.607972	0.695	0.634	0	GC04	LMAN1
NTRK2	0	0.60497	0.532	0.371	0	GC04	NTRK2
RPL34	0	0.603363	0.982	0.967	0	GC04	RPL34
APLN	0	0.598866	0.21	0.038	0	GC04	APLN
RPL26	0	0.592442	0.972	0.959	0	GC04	RPL26
RPL13A	0	0.588828	0.975	0.965	0	GC04	RPL13A
BHLHE40	0	0.587349	0.29	0.1	0	GC04	BHLHE40
AC027031.2	0	0.583829	0.399	0.199	0	GC04	AC027031.2
SPARCL1	0	0.581948	0.79	0.601	0	GC04	SPARCL1
RACK1	0	0.581484	0.977	0.966	0	GC04	RACK1
C4orf3	0	0.578454	0.786	0.707	0	GC04	C4orf3
SLC39A14	0	0.57667	0.304	0.134	0	GC04	SLC39A14
MALAT1	0	0.573686	0.986	0.977	0	GC04	MALAT1
VKORC1	0	0.57364	0.674	0.559	0	GC04	VKORC1
RPL36A	0	0.567724	0.907	0.86	0	GC04	RPL36A
PLP2	0	0.563429	0.483	0.298	0	GC04	PLP2
RPL11	0	0.56305	0.983	0.973	0	GC04	RPL11
MORF4L2	0	0.561083	0.81	0.721	0	GC04	MORF4L2
ANXA2	0	0.557162	0.749	0.598	0	GC04	ANXA2
RPL22	0	0.556777	0.945	0.919	0	GC04	RPL22
DYNLT3	0	0.549347	0.502	0.306	0	GC04	DYNLT3
CALD1	0	0.548895	0.859	0.787	0	GC04	CALD1
LUCAT1	0	0.543451	0.16	0.022	0	GC04	LUCAT1
SMIM3	0	0.542299	0.395	0.208	0	GC04	SMIM3
RPL7	0	0.534581	0.961	0.939	0	GC04	RPL7
PLOD1	0	0.528687	0.418	0.223	0	GC04	PLOD1
MIR210HG	0	0.525806	0.318	0.067	0	GC04	MIR210HG
ASPH	0	0.525166	0.621	0.514	0	GC04	ASPH
CD44	0	0.521684	0.429	0.236	0	GC04	CD44
GRB10	0	0.520606	0.32	0.162	0	GC04	GRB10
GPNMB	0	0.520328	0.253	0.1	0	GC04	GPNMB
NPTX1	0	0.51826	0.124	0.031	0	GC04	NPTX1
RPL9	0	0.505437	0.979	0.964	0	GC04	RPL9
CD99	0	0.50207	0.842	0.693	0	GC04	CD99
ANXA1	6.29072e-305	0.799459	0.454	0.298	2.40457e-300	GC04	ANXA1
EIF3E	2.82253e-290	0.503931	0.786	0.744	1.07888e-285	GC04	EIF3E
PNRC1	1.11075e-287	0.522858	0.701	0.598	4.24571e-283	GC04	PNRC1
RPS4X	1.61837e-275	0.502977	0.972	0.964	6.18604e-271	GC04	RPS4X
IGFBP3	2.2315e-271	1.43835	0.297	0.168	8.52969e-267	GC04	IGFBP3
PPP1R15A	2.5979e-270	0.589091	0.521	0.387	9.9302e-266	GC04	PPP1R15A
MT1G	3.34902e-257	1.68878	0.214	0.103	1.28013e-252	GC04	MT1G
JUN	1.79354e-250	0.555298	0.938	0.898	6.85563e-246	GC04	JUN
TPPP3	1.06326e-240	0.587216	0.322	0.197	4.0642e-236	GC04	TPPP3
ATF3	1.64346e-240	0.571007	0.354	0.221	6.28196e-236	GC04	ATF3
UBA1	2.98438e-234	0.600845	0.587	0.5	1.14075e-229	GC04	UBA1
MT1E	1.0094e-225	0.891247	0.612	0.487	3.85833e-221	GC04	MT1E
GAS5	1.45384e-222	0.838824	0.548	0.456	5.55717e-218	GC04	GAS5
CHIC2	5.72897e-222	0.818323	0.504	0.376	2.18984e-217	GC04	CHIC2
MIR100HG	4.5538e-221	0.525225	0.342	0.225	1.74064e-216	GC04	MIR100HG
ARL4C	1.23359e-219	0.728943	0.64	0.553	4.71528e-215	GC04	ARL4C
TCIM	5.78525e-219	0.708152	0.369	0.243	2.21136e-214	GC04	TCIM
EPB41L4A-AS1	1.92619e-218	0.600729	0.535	0.431	7.36267e-214	GC04	EPB41L4A-AS1
CRYAB	7.72473e-215	0.569279	0.629	0.533	2.9527e-210	GC04	CRYAB
HSPA1B	7.91868e-212	0.623003	0.569	0.46	3.02684e-207	GC04	HSPA1B
UPP1	5.87933e-203	0.548969	0.331	0.218	2.24732e-198	GC04	UPP1
DNAJB9	5.11097e-200	0.601285	0.393	0.289	1.95362e-195	GC04	DNAJB9
JUNB	7.28539e-196	0.679636	0.782	0.702	2.78477e-191	GC04	JUNB
HERPUD1	4.84211e-191	0.525971	0.469	0.364	1.85085e-186	GC04	HERPUD1
CHI3L1	3.28185e-188	0.854721	0.41	0.284	1.25445e-183	GC04	CHI3L1
HSPA1A	1.84739e-158	0.741151	0.647	0.581	7.06145e-154	GC04	HSPA1A
P4HB	1.33102e-153	0.549101	0.731	0.702	5.08768e-149	GC04	P4HB
VOPP1	7.74218e-144	1.08549	0.501	0.414	2.95937e-139	GC04	VOPP1
GLUL	1.19016e-143	0.672492	0.7	0.668	4.54926e-139	GC04	GLUL
SOD2	9.9311e-143	1.0975	0.473	0.401	3.79606e-138	GC04	SOD2
HMOX1	3.14991e-140	0.596806	0.201	0.117	1.20402e-135	GC04	HMOX1
ID2	3.24196e-136	0.892287	0.642	0.62	1.23921e-131	GC04	ID2
HSPA5	1.56153e-135	0.799287	0.73	0.733	5.96881e-131	GC04	HSPA5
RARRES2	6.98464e-128	0.689321	0.428	0.344	2.66981e-123	GC04	RARRES2
SLC5A3	7.13612e-118	0.536632	0.318	0.239	2.72771e-113	GC04	SLC5A3
H191	3.61872e-105	0.536501	0.272	0.177	1.38322e-100	GC04	H19
HSPB1	4.0659e-90	0.605779	0.672	0.649	1.55415e-85	GC04	HSPB1
OLFM1	1.97513e-52	0.866842	0.389	0.378	7.54973e-48	GC04	OLFM1
HSP90B1	5.49346e-51	0.501645	0.847	0.862	2.09982e-46	GC04	HSP90B1
CXCL8	1.8022e-26	1.17901	0.116	0.086	6.88872e-22	GC04	CXCL8
PTGDS	1.35023e-15	0.529642	0.312	0.29	5.16112e-11	GC04	PTGDS
TMSB4X	0	0.997795	0.969	0.984	0	GC06	TMSB4X
ATP5F1E	0	0.673681	0.892	0.966	0	GC06	ATP5F1E
RPLP1	0	0.655534	0.971	0.988	0	GC06	RPLP1
UBA52	0	0.655115	0.892	0.966	0	GC06	UBA52
FTH11	1.91585e-305	0.693509	0.974	0.99	7.32314e-301	GC06	FTH1
RPS15	4.71368e-298	0.51687	0.963	0.986	1.80176e-293	GC06	RPS15
RPL36	2.5127e-286	0.561564	0.944	0.981	9.60453e-282	GC06	RPL36
NDUFA4	9.00066e-274	0.600769	0.896	0.962	3.44041e-269	GC06	NDUFA4
MT3	1.15234e-272	1.41393	0.853	0.87	4.4047e-268	GC06	MT3
RPS28	6.97767e-261	0.510798	0.945	0.983	2.66715e-256	GC06	RPS28
RPL35	2.40116e-258	0.603292	0.911	0.974	9.17819e-254	GC06	RPL35
RPL41	3.8978e-240	0.558898	0.966	0.986	1.4899e-235	GC06	RPL41
ELOB	8.53986e-232	0.653012	0.816	0.938	3.26428e-227	GC06	ELOB
RPL28	1.02633e-227	0.505557	0.939	0.982	3.92305e-223	GC06	RPL28
SERF2	6.61173e-225	0.626833	0.848	0.951	2.52727e-220	GC06	SERF2
TMA7	5.06234e-222	0.589751	0.813	0.948	1.93503e-217	GC06	TMA7
UQCR11	4.94435e-216	0.687232	0.806	0.929	1.88993e-211	GC06	UQCR11
DBI	4.88882e-215	0.765067	0.934	0.968	1.8687e-210	GC06	DBI
RPS12	6.50124e-210	0.542352	0.914	0.97	2.48504e-205	GC06	RPS12
RPL18A	1.00785e-204	0.530404	0.917	0.976	3.85241e-200	GC06	RPL18A
ATP5ME	1.74077e-197	0.673649	0.773	0.923	6.65393e-193	GC06	ATP5ME
CHCHD2	1.49494e-194	0.531851	0.862	0.957	5.71426e-190	GC06	CHCHD2
NDUFB2	2.72148e-191	0.64306	0.788	0.912	1.04026e-186	GC06	NDUFB2
TOMM7	1.28326e-190	0.624575	0.809	0.932	4.90512e-186	GC06	TOMM7
UBL5	2.1497e-184	0.617312	0.797	0.936	8.217e-180	GC06	UBL5
RPS26	2.78928e-182	0.529156	0.856	0.951	1.06617e-177	GC06	RPS26
RPS29	1.35517e-179	0.554679	0.877	0.96	5.18001e-175	GC06	RPS29
COX6C	4.7193e-175	0.569252	0.803	0.941	1.80391e-170	GC06	COX6C
RPS24	4.22859e-172	0.513801	0.879	0.967	1.61634e-167	GC06	RPS24
S100B	1.72184e-168	0.91662	0.836	0.895	6.58156e-164	GC06	S100B
COX7C	1.65736e-161	0.544346	0.8	0.945	6.33508e-157	GC06	COX7C
RPS10	1.01728e-150	0.610461	0.781	0.901	3.88846e-146	GC06	RPS10
CALM1	1.34755e-148	0.693576	0.869	0.929	5.15089e-144	GC06	CALM1
RPL23A	7.64709e-143	0.504607	0.862	0.956	2.92302e-138	GC06	RPL23A
FTL1	8.4795e-140	0.693057	0.946	0.988	3.2412e-135	GC06	FTL
MYL6	2.30225e-138	0.517346	0.852	0.956	8.80013e-134	GC06	MYL6
UQCRQ	5.59473e-131	0.590622	0.748	0.91	2.13853e-126	GC06	UQCRQ
SELENOW	2.84271e-130	0.710544	0.761	0.891	1.0866e-125	GC06	SELENOW
SEC61G1	8.22272e-130	1.32847	0.799	0.899	3.14305e-125	GC06	SEC61G
FABP7	1.46977e-127	0.774008	0.785	0.822	5.61806e-123	GC06	FABP7
PTMS	7.48054e-119	0.612573	0.797	0.918	2.85936e-114	GC06	PTMS
COX4I1	1.80282e-112	0.52025	0.769	0.929	6.89108e-108	GC06	COX4I1
NDUFA13	4.79954e-108	0.571902	0.747	0.894	1.83457e-103	GC06	NDUFA13
POLR2L	2.48797e-105	0.701503	0.687	0.842	9.51003e-101	GC06	POLR2L
UQCR10	3.4471e-100	0.648535	0.723	0.888	1.31762e-95	GC06	UQCR10
CST3	8.3252e-98	0.847591	0.889	0.952	3.18222e-93	GC06	CST3
UQCRH	7.07621e-93	0.518197	0.726	0.898	2.70481e-88	GC06	UQCRH
GPX4	1.12047e-92	0.554446	0.737	0.897	4.28288e-88	GC06	GPX4
ATP5MF	3.38123e-87	0.547366	0.725	0.902	1.29244e-82	GC06	ATP5MF
OST4	2.2237e-61	0.565415	0.685	0.873	8.49988e-57	GC06	OST4
ATP5PF	2.88969e-61	0.501624	0.711	0.906	1.10455e-56	GC06	ATP5PF
COPS9	3.11746e-58	0.627728	0.654	0.835	1.19162e-53	GC06	COPS9
GUK1	1.70963e-57	0.581241	0.686	0.879	6.53488e-53	GC06	GUK1
PHPT1	1.65333e-53	0.528007	0.717	0.896	6.3197e-49	GC06	PHPT1
MZT2B	1.85041e-46	0.526597	0.685	0.872	7.07299e-42	GC06	MZT2B
LGALS11	2.64838e-44	0.532379	0.731	0.778	1.01232e-39	GC06	LGALS1
NDUFB7	1.50023e-43	0.52393	0.678	0.876	5.73448e-39	GC06	NDUFB7
HOPX	1.63977e-39	0.932698	0.516	0.534	6.26785e-35	GC06	HOPX
NDUFS6	1.33541e-37	0.541226	0.649	0.837	5.10446e-33	GC06	NDUFS6
ATP5F1D	1.53974e-32	0.528316	0.689	0.884	5.88551e-28	GC06	ATP5F1D
ROMO1	4.86671e-32	0.619658	0.625	0.808	1.86025e-27	GC06	ROMO1
SNX3	1.12596e-30	0.51259	0.669	0.869	4.30385e-26	GC06	SNX3
C19orf70	5.82194e-28	0.745825	0.34	0.332	2.22538e-23	GC06	C19orf70
NDUFB4	1.11451e-25	0.52646	0.628	0.83	4.26011e-21	GC06	NDUFB4
APOE	5.84213e-25	0.539393	0.646	0.716	2.2331e-20	GC06	APOE
SPARC	3.84408e-23	0.535366	0.468	0.69	1.46936e-18	GC06	SPARC
MINOS1	1.49646e-22	0.715029	0.335	0.333	5.72006e-18	GC06	MINOS1
ATP5MPL	3.04391e-20	0.559172	0.618	0.834	1.16351e-15	GC06	ATP5MPL
FAM107A	9.28622e-19	0.573703	0.113	0.18	3.54956e-14	GC06	FAM107A
C1orf61	6.81845e-18	0.518516	0.824	0.945	2.60628e-13	GC06	C1orf61
NDUFB1	2.52059e-14	0.532076	0.579	0.785	9.6347e-10	GC06	NDUFB1
C4orf48	7.82132e-14	0.529704	0.614	0.81	2.98962e-09	GC06	C4orf48
S100A16	2.10278e-13	0.652256	0.535	0.656	8.03766e-09	GC06	S100A16
AES	2.40642e-12	0.596874	0.342	0.346	9.19831e-08	GC06	AES
MBP	2.04005e-11	1.24696	0.173	0.246	7.79789e-07	GC06	MBP
C1orf122	2.68777e-11	0.58995	0.561	0.755	1.02737e-06	GC06	C1orf122
NAA38	1.62393e-10	0.557473	0.572	0.774	6.2073e-06	GC06	NAA38
ALDOC	6.98021e-10	0.762541	0.212	0.3	2.66812e-05	GC06	ALDOC
FAM96B	4.70935e-09	0.637785	0.287	0.304	0.00018001	GC06	FAM96B
APOC1	2.90912e-08	0.541657	0.241	0.332	0.00111198	GC06	APOC1
BLOC1S1	3.43657e-07	0.503048	0.577	0.8	0.0131359	GC06	BLOC1S1
CSRP1	6.32411e-07	0.536743	0.223	0.309	0.0241733	GC06	CSRP1
SNHG25	7.82175e-07	0.558126	0.284	0.396	0.0298978	GC06	SNHG25
SH3BGRL3	5.33492e-06	0.501446	0.578	0.764	0.203922	GC06	SH3BGRL3
C9orf16	3.37644e-05	0.577159	0.531	0.729	1	GC06	C9orf16
2021-09-02	0.000344712	0.560596	0.332	0.358	1	GC06	2021-09-02
ATP5MD	0.00128496	0.513413	0.548	0.77	1	GC06	ATP5MD
NMB	0.00230414	0.904331	0.36	0.416	1	GC06	NMB
HIST1H4C	0	3.97688	0.989	0.736	0	GC05	HIST1H4C
HIST1H1B	0	3.65623	0.926	0.07	0	GC05	HIST1H1B
HIST1H1D	0	3.2668	0.911	0.122	0	GC05	HIST1H1D
HIST1H1C	0	2.87901	0.952	0.359	0	GC05	HIST1H1C
HIST1H1E	0	2.77716	0.933	0.274	0	GC05	HIST1H1E
HIST1H3B	0	2.74128	0.88	0.048	0	GC05	HIST1H3B
HIST1H2AG	0	2.50665	0.869	0.071	0	GC05	HIST1H2AG
TOP2A1	0	2.2898	0.932	0.161	0	GC05	TOP2A
HIST2H2AC	0	2.19011	0.908	0.223	0	GC05	HIST2H2AC
HIST1H2AL	0	2.06112	0.822	0.031	0	GC05	HIST1H2AL
NUSAP11	0	1.96876	0.927	0.181	0	GC05	NUSAP1
PCLAF1	0	1.8663	0.926	0.199	0	GC05	PCLAF
HIST1H3G	0	1.86566	0.772	0.022	0	GC05	HIST1H3G
CENPF1	0	1.82846	0.923	0.24	0	GC05	CENPF
TYMS1	0	1.82619	0.927	0.304	0	GC05	TYMS
HMGN21	0	1.80949	0.992	0.873	0	GC05	HMGN2
HMGB21	0	1.72847	0.959	0.429	0	GC05	HMGB2
MKI671	0	1.71104	0.854	0.126	0	GC05	MKI67
TUBA1B1	0	1.69892	0.994	0.925	0	GC05	TUBA1B
RRM21	0	1.62688	0.858	0.096	0	GC05	RRM2
TPX21	0	1.62554	0.869	0.148	0	GC05	TPX2
HMGB11	0	1.61909	0.997	0.961	0	GC05	HMGB1
H2AFZ1	0	1.59111	0.985	0.858	0	GC05	H2AFZ
HIST1H3D	0	1.58881	0.253	0.043	0	GC05	HIST1H3D
UBE2C1	0	1.58732	0.902	0.141	0	GC05	UBE2C
HIST1H2BH	0	1.58274	0.782	0.057	0	GC05	HIST1H2BH
HIST1H2AK	0	1.57244	0.753	0.068	0	GC05	HIST1H2AK
UBE2S1	0	1.54234	0.95	0.616	0	GC05	UBE2S
TUBB1	0	1.51442	0.98	0.846	0	GC05	TUBB
SMC41	0	1.47261	0.908	0.369	0	GC05	SMC4
HIST1H3F	0	1.46142	0.706	0.016	0	GC05	HIST1H3F
ATAD21	0	1.44056	0.864	0.239	0	GC05	ATAD2
PBK1	0	1.43453	0.867	0.148	0	GC05	PBK
PCNA1	0	1.431	0.885	0.4	0	GC05	PCNA
TMPO1	0	1.42565	0.902	0.425	0	GC05	TMPO
UBE2T1	0	1.38416	0.873	0.203	0	GC05	UBE2T
DEK1	0	1.3799	0.966	0.748	0	GC05	DEK
ESCO2	0	1.37972	0.818	0.082	0	GC05	ESCO2
DHFR1	0	1.35827	0.864	0.294	0	GC05	DHFR
SPC25	0	1.34923	0.839	0.126	0	GC05	SPC25
MYBL2	0	1.34803	0.785	0.09	0	GC05	MYBL2
SMC21	0	1.3245	0.897	0.37	0	GC05	SMC2
DTYMK1	0	1.31251	0.905	0.465	0	GC05	DTYMK
BIRC51	0	1.29206	0.878	0.16	0	GC05	BIRC5
CENPK1	0	1.27732	0.856	0.19	0	GC05	CENPK
ASPM1	0	1.26025	0.771	0.115	0	GC05	ASPM
HIST2H2BF	0	1.25435	0.698	0.052	0	GC05	HIST2H2BF
HIST1H2AJ	0	1.25178	0.615	0.013	0	GC05	HIST1H2AJ
CLSPN1	0	1.2484	0.798	0.156	0	GC05	CLSPN
HIST1H2AH	0	1.2444	0.713	0.029	0	GC05	HIST1H2AH
EZH21	0	1.24131	0.852	0.303	0	GC05	EZH2
CCDC341	0	1.24123	0.85	0.271	0	GC05	CCDC34
DUT1	0	1.23104	0.929	0.651	0	GC05	DUT
MAD2L11	0	1.19509	0.851	0.224	0	GC05	MAD2L1
CDK11	0	1.19478	0.814	0.111	0	GC05	CDK1
NCAPG	0	1.18987	0.773	0.089	0	GC05	NCAPG
HIST1H2BC	0	1.17738	0.701	0.058	0	GC05	HIST1H2BC
USP11	0	1.17271	0.885	0.469	0	GC05	USP1
NUDT11	0	1.16267	0.886	0.48	0	GC05	NUDT1
FAM111A	0	1.16237	0.796	0.2	0	GC05	FAM111A
H2AFX1	0	1.1459	0.865	0.348	0	GC05	H2AFX
RAD51AP11	0	1.13958	0.813	0.15	0	GC05	RAD51AP1
MNS1	0	1.13461	0.784	0.177	0	GC05	MNS1
CENPM	0	1.13176	0.784	0.127	0	GC05	CENPM
STMN11	0	1.11426	0.975	0.808	0	GC05	STMN1
RANBP11	0	1.11359	0.944	0.748	0	GC05	RANBP1
MCM71	0	1.08378	0.844	0.359	0	GC05	MCM7
KNL11	0	1.08109	0.711	0.089	0	GC05	KNL1
RRM11	0	1.07699	0.829	0.309	0	GC05	RRM1
DBF41	0	1.07686	0.807	0.284	0	GC05	DBF4
H2AFV1	0	1.07539	0.954	0.737	0	GC05	H2AFV
CKAP21	0	1.07524	0.851	0.338	0	GC05	CKAP2
FANCI	0	1.07102	0.764	0.141	0	GC05	FANCI
C21orf581	0	1.06607	0.74	0.15	0	GC05	C21orf58
LMNB11	0	1.06243	0.82	0.261	0	GC05	LMNB1
CENPE1	0	1.05904	0.693	0.099	0	GC05	CENPE
LSM41	0	1.05603	0.933	0.676	0	GC05	LSM4
HIST1H4H	0	1.05491	0.658	0.048	0	GC05	HIST1H4H
TUBB4B1	0	1.04237	0.93	0.687	0	GC05	TUBB4B
DNMT11	0	1.0411	0.898	0.529	0	GC05	DNMT1
ANP32E1	0	1.04098	0.88	0.491	0	GC05	ANP32E
PSIP1	0	1.03588	0.936	0.732	0	GC05	PSIP1
DLGAP51	0	1.03242	0.66	0.063	0	GC05	DLGAP5
HIST1H2AC	0	1.02979	0.756	0.242	0	GC05	HIST1H2AC
RFC21	0	1.02735	0.816	0.347	0	GC05	RFC2
RPA31	0	1.02726	0.881	0.46	0	GC05	RPA3
HIST1H2AI	0	1.01954	0.635	0.008	0	GC05	HIST1H2AI
KIF15	0	1.01905	0.693	0.079	0	GC05	KIF15
SGO11	0	1.01052	0.753	0.098	0	GC05	SGO1
CDKN2C	0	1.00911	0.82	0.343	0	GC05	CDKN2C
NDC80	0	1.00329	0.713	0.077	0	GC05	NDC80
AURKB	0	1.00121	0.706	0.063	0	GC05	AURKB
CENPU1	0	1.00002	0.763	0.143	0	GC05	CENPU
SAE1	0	0.99367	0.816	0.328	0	GC05	SAE1
NASP1	0	0.989477	0.926	0.708	0	GC05	NASP
CDKN31	0	0.988851	0.75	0.153	0	GC05	CDKN3
GMNN1	0	0.986242	0.836	0.327	0	GC05	GMNN
GTSE11	0	0.981679	0.735	0.097	0	GC05	GTSE1
SNRPB1	0	0.977892	0.936	0.706	0	GC05	SNRPB
PIMREG1	0	0.975224	0.706	0.098	0	GC05	PIMREG
HIST1H2BB	0	0.960527	0.6	0.011	0	GC05	HIST1H2BB
PTTG11	0	0.951535	0.883	0.294	0	GC05	PTTG1
ZWINT	0	0.949403	0.738	0.125	0	GC05	ZWINT
C19orf481	0	0.940089	0.811	0.358	0	GC05	C19orf48
SGO21	0	0.938762	0.738	0.155	0	GC05	SGO2
FBXO5	0	0.937775	0.753	0.189	0	GC05	FBXO5
HIST1H4D	0	0.93648	0.583	0.018	0	GC05	HIST1H4D
MCM41	0	0.935925	0.758	0.27	0	GC05	MCM4
HIST1H2BF	0	0.935399	0.59	0.032	0	GC05	HIST1H2BF
TK11	0	0.934623	0.671	0.088	0	GC05	TK1
PRKDC1	0	0.928134	0.909	0.703	0	GC05	PRKDC
MIS18BP11	0	0.923057	0.714	0.178	0	GC05	MIS18BP1
ANP32B	0	0.921711	0.922	0.654	0	GC05	ANP32B
HIST1H4E	0	0.915153	0.654	0.1	0	GC05	HIST1H4E
PRC11	0	0.914873	0.737	0.128	0	GC05	PRC1
HIST1H2AB	0	0.912727	0.602	0.017	0	GC05	HIST1H2AB
CKS1B1	0	0.911313	0.82	0.329	0	GC05	CKS1B
MXD3	0	0.906954	0.653	0.078	0	GC05	MXD3
CDCA5	0	0.904646	0.704	0.074	0	GC05	CDCA5
HJURP	0	0.899597	0.65	0.061	0	GC05	HJURP
TACC31	0	0.897158	0.722	0.116	0	GC05	TACC3
TMEM106C	0	0.892355	0.81	0.316	0	GC05	TMEM106C
SYNE21	0	0.88807	0.799	0.432	0	GC05	SYNE2
CENPH1	0	0.887927	0.763	0.198	0	GC05	CENPH
PAFAH1B3	0	0.887018	0.887	0.612	0	GC05	PAFAH1B3
AL031777.3	0	0.881133	0.476	0.022	0	GC05	AL031777.3
FOXM1	0	0.879239	0.721	0.117	0	GC05	FOXM1
HNRNPD	0	0.87199	0.934	0.74	0	GC05	HNRNPD
NCAPG2	0	0.868026	0.703	0.135	0	GC05	NCAPG2
NUF21	0	0.86595	0.7	0.095	0	GC05	NUF2
HIST1H1A	0	0.86206	0.308	0.018	0	GC05	HIST1H1A
BARD1	0	0.854334	0.804	0.339	0	GC05	BARD1
KPNA21	0	0.846722	0.808	0.346	0	GC05	KPNA2
KIFC1	0	0.840845	0.673	0.07	0	GC05	KIFC1
BRCA11	0	0.839704	0.725	0.182	0	GC05	BRCA1
CCNA21	0	0.839294	0.671	0.075	0	GC05	CCNA2
COMMD4	0	0.838176	0.842	0.477	0	GC05	COMMD4
ODC1	0	0.835224	0.88	0.613	0	GC05	ODC1
ORC61	0	0.833798	0.734	0.178	0	GC05	ORC6
RFC31	0	0.833424	0.736	0.19	0	GC05	RFC3
SAC3D1	0	0.833291	0.715	0.261	0	GC05	SAC3D1
HNRNPAB1	0	0.82819	0.925	0.698	0	GC05	HNRNPAB
DDX39A	0	0.804794	0.805	0.394	0	GC05	DDX39A
SIVA1	0	0.79872	0.88	0.588	0	GC05	SIVA1
FEN11	0	0.795878	0.718	0.209	0	GC05	FEN1
KIF4A1	0	0.794058	0.658	0.093	0	GC05	KIF4A
CKAP2L	0	0.792723	0.64	0.065	0	GC05	CKAP2L
MELK	0	0.791362	0.655	0.077	0	GC05	MELK
PPIA	0	0.791283	0.992	0.964	0	GC05	PPIA
HMGN1	0	0.790889	0.972	0.867	0	GC05	HMGN1
SUPT16H	0	0.789405	0.844	0.537	0	GC05	SUPT16H
ECT21	0	0.786569	0.689	0.147	0	GC05	ECT2
CHEK11	0	0.785484	0.714	0.167	0	GC05	CHEK1
LIG1	0	0.779617	0.656	0.14	0	GC05	LIG1
PHF19	0	0.77555	0.736	0.262	0	GC05	PHF19
KIF23	0	0.773047	0.625	0.067	0	GC05	KIF23
H2AFY	0	0.77162	0.916	0.712	0	GC05	H2AFY
MND1	0	0.76948	0.631	0.082	0	GC05	MND1
FAM111B1	0	0.76586	0.589	0.095	0	GC05	FAM111B
NCAPD3	0	0.754675	0.687	0.191	0	GC05	NCAPD3
DIAPH3	0	0.754487	0.608	0.08	0	GC05	DIAPH3
PTMA1	0	0.750735	0.995	0.978	0	GC05	PTMA
UHRF11	0	0.75043	0.726	0.303	0	GC05	UHRF1
CKS21	0	0.750113	0.776	0.301	0	GC05	CKS2
ASF1B	0	0.747627	0.629	0.084	0	GC05	ASF1B
HMGB31	0	0.747544	0.838	0.445	0	GC05	HMGB3
HELLS1	0	0.747074	0.7	0.215	0	GC05	HELLS
RFC41	0	0.744198	0.746	0.27	0	GC05	RFC4
CDC45	0	0.743846	0.597	0.07	0	GC05	CDC45
LMNB2	0	0.742755	0.678	0.2	0	GC05	LMNB2
BRCA21	0	0.74211	0.609	0.108	0	GC05	BRCA2
KIF11	0	0.737896	0.603	0.075	0	GC05	KIF11
PGP	0	0.73371	0.83	0.471	0	GC05	PGP
CDK6	0	0.731764	0.799	0.484	0	GC05	CDK6
ANLN	0	0.729749	0.626	0.122	0	GC05	ANLN
HIST1H3H	0	0.727689	0.526	0.021	0	GC05	HIST1H3H
HIST1H3C	0	0.726811	0.514	0.012	0	GC05	HIST1H3C
KIF2C	0	0.72619	0.608	0.063	0	GC05	KIF2C
SNRPG	0	0.721732	0.943	0.795	0	GC05	SNRPG
PSMC3	0	0.718025	0.887	0.633	0	GC05	PSMC3
BUB1B	0	0.714829	0.579	0.058	0	GC05	BUB1B
KIF22	0	0.714786	0.735	0.256	0	GC05	KIF22
SUZ12	0	0.712841	0.808	0.466	0	GC05	SUZ12
MGME1	0	0.711461	0.706	0.241	0	GC05	MGME1
ARHGAP11A1	0	0.709906	0.61	0.095	0	GC05	ARHGAP11A
PIN1	0	0.709412	0.891	0.667	0	GC05	PIN1
CDCA3	0	0.703752	0.557	0.06	0	GC05	CDCA3
CKB	0	0.702128	0.97	0.893	0	GC05	CKB
MCM8	0	0.693137	0.618	0.127	0	GC05	MCM8
GGH1	0	0.691967	0.767	0.318	0	GC05	GGH
SMC3	0	0.689575	0.839	0.52	0	GC05	SMC3
ASRGL1	0	0.688941	0.766	0.361	0	GC05	ASRGL1
DSN1	0	0.68456	0.661	0.151	0	GC05	DSN1
PKMYT1	0	0.683833	0.577	0.067	0	GC05	PKMYT1
LHX2	0	0.682577	0.636	0.233	0	GC05	LHX2
XRCC21	0	0.681644	0.598	0.123	0	GC05	XRCC2
PA2G4	0	0.67885	0.938	0.778	0	GC05	PA2G4
EXOSC8	0	0.677963	0.797	0.424	0	GC05	EXOSC8
PARP1	0	0.677863	0.893	0.682	0	GC05	PARP1
CHAF1A1	0	0.677385	0.654	0.155	0	GC05	CHAF1A
RHEB	0	0.675682	0.933	0.764	0	GC05	RHEB
CSE1L	0	0.675556	0.758	0.341	0	GC05	CSE1L
WDR34	0	0.674877	0.728	0.265	0	GC05	WDR34
NUCKS1	0	0.673991	0.977	0.913	0	GC05	NUCKS1
NSD2	0	0.666618	0.756	0.361	0	GC05	NSD2
ALYREF	0	0.66631	0.726	0.321	0	GC05	ALYREF
BTG3	0	0.66494	0.854	0.536	0	GC05	BTG3
POLD3	0	0.663355	0.681	0.219	0	GC05	POLD3
MAD2L2	0	0.662987	0.836	0.497	0	GC05	MAD2L2
PPM1G	0	0.660874	0.88	0.639	0	GC05	PPM1G
MINOS11	0	0.659575	0.594	0.317	0	GC05	MINOS1
NOP56	0	0.656907	0.884	0.646	0	GC05	NOP56
GAS1	0	0.656891	0.514	0.25	0	GC05	GAS1
SPC24	0	0.65598	0.567	0.072	0	GC05	SPC24
SRSF101	0	0.655699	0.904	0.702	0	GC05	SRSF10
E2F8	0	0.654157	0.5	0.032	0	GC05	E2F8
SET	0	0.653083	0.968	0.878	0	GC05	SET
PRR11	0	0.64683	0.584	0.106	0	GC05	PRR11
JPT11	0	0.645381	0.92	0.72	0	GC05	JPT1
SKA3	0	0.643513	0.566	0.054	0	GC05	SKA3
CDCA4	0	0.642591	0.574	0.093	0	GC05	CDCA4
MAZ	0	0.642176	0.829	0.513	0	GC05	MAZ
CCNB21	0	0.641138	0.607	0.093	0	GC05	CCNB2
MIS18A	0	0.641062	0.685	0.217	0	GC05	MIS18A
YBX1	0	0.640379	0.986	0.946	0	GC05	YBX1
AP2S1	0	0.640379	0.92	0.741	0	GC05	AP2S1
ATAD5	0	0.640361	0.6	0.152	0	GC05	ATAD5
PSMA7	0	0.637967	0.964	0.889	0	GC05	PSMA7
E2F7	0	0.634274	0.523	0.055	0	GC05	E2F7
RAN1	0	0.634085	0.951	0.839	0	GC05	RAN
RACGAP1	0	0.6324	0.611	0.113	0	GC05	RACGAP1
CARHSP1	0	0.62926	0.831	0.528	0	GC05	CARHSP1
PSMC3IP	0	0.625946	0.616	0.14	0	GC05	PSMC3IP
NFIC	0	0.625333	0.891	0.685	0	GC05	NFIC
POC1A	0	0.623604	0.564	0.079	0	GC05	POC1A
NCAPH	0	0.621059	0.561	0.062	0	GC05	NCAPH
HNRNPA2B11	0	0.620771	0.986	0.955	0	GC05	HNRNPA2B1
HIST1H2AE	0	0.619504	0.499	0.052	0	GC05	HIST1H2AE
HAUS8	0	0.618815	0.588	0.115	0	GC05	HAUS8
XRCC5	0	0.618186	0.923	0.765	0	GC05	XRCC5
SNRPD3	0	0.61309	0.862	0.606	0	GC05	SNRPD3
RNASEH2B	0	0.609922	0.73	0.324	0	GC05	RNASEH2B
ANP32A	0	0.608348	0.857	0.595	0	GC05	ANP32A
HNRNPA3	0	0.606858	0.953	0.831	0	GC05	HNRNPA3
CHCHD21	0	0.605843	0.98	0.95	0	GC05	CHCHD2
ECI1	0	0.605687	0.791	0.477	0	GC05	ECI1
IDH2	0	0.60277	0.809	0.498	0	GC05	IDH2
HNRNPUL1	0	0.600316	0.825	0.545	0	GC05	HNRNPUL1
MCM31	0	0.600019	0.667	0.26	0	GC05	MCM3
CCNB11	0	0.599911	0.632	0.135	0	GC05	CCNB1
CIP2A	0	0.599269	0.577	0.112	0	GC05	CIP2A
UBE2M	0	0.59816	0.85	0.604	0	GC05	UBE2M
TUBG1	0	0.597198	0.691	0.277	0	GC05	TUBG1
CMC2	0	0.594913	0.764	0.402	0	GC05	CMC2
ITGB3BP	0	0.594072	0.727	0.297	0	GC05	ITGB3BP
NT5DC2	0	0.593117	0.734	0.352	0	GC05	NT5DC2
VRK1	0	0.593061	0.614	0.162	0	GC05	VRK1
RTKN2	0	0.59222	0.518	0.077	0	GC05	RTKN2
RBBP8	0	0.592125	0.656	0.239	0	GC05	RBBP8
CCNE2	0	0.591823	0.524	0.123	0	GC05	CCNE2
PAXX	0	0.588983	0.838	0.555	0	GC05	PAXX
DPF1	0	0.587993	0.65	0.276	0	GC05	DPF1
RAD21	0	0.587419	0.865	0.612	0	GC05	RAD21
PAICS	0	0.585972	0.808	0.504	0	GC05	PAICS
LRR1	0	0.585366	0.581	0.124	0	GC05	LRR1
CEP57	0	0.584054	0.759	0.388	0	GC05	CEP57
H1FX	0	0.583796	0.866	0.61	0	GC05	H1FX
GINS1	0	0.582296	0.586	0.125	0	GC05	GINS1
CDKN2D	0	0.581988	0.572	0.182	0	GC05	CDKN2D
SRSF3	0	0.581619	0.955	0.855	0	GC05	SRSF3
HMGXB4	0	0.579778	0.779	0.4	0	GC05	HMGXB4
RALY	0	0.579745	0.828	0.522	0	GC05	RALY
BCL7C	0	0.579062	0.814	0.492	0	GC05	BCL7C
CDCA7L	0	0.578859	0.742	0.363	0	GC05	CDCA7L
CENPA1	0	0.577944	0.509	0.064	0	GC05	CENPA
AES1	0	0.57607	0.601	0.331	0	GC05	AES
KIF141	0	0.574579	0.512	0.073	0	GC05	KIF14
CENPW	0	0.574541	0.6	0.141	0	GC05	CENPW
SRSF2	0	0.574481	0.923	0.76	0	GC05	SRSF2
FANCD2	0	0.573748	0.542	0.071	0	GC05	FANCD2
TRIR	0	0.568828	0.939	0.821	0	GC05	TRIR
GGCT	0	0.566343	0.805	0.501	0	GC05	GGCT
HNRNPR	0	0.5657	0.922	0.772	0	GC05	HNRNPR
KPNB1	0	0.564312	0.893	0.706	0	GC05	KPNB1
FUS	0	0.564043	0.943	0.853	0	GC05	FUS
RPN2	0	0.563973	0.878	0.721	0	GC05	RPN2
SSRP1	0	0.562777	0.807	0.478	0	GC05	SSRP1
HIRIP3	0	0.562403	0.676	0.267	0	GC05	HIRIP3
RBL1	0	0.56227	0.583	0.171	0	GC05	RBL1
TEDC1	0	0.562202	0.565	0.12	0	GC05	TEDC1
RAD18	0	0.560907	0.593	0.179	0	GC05	RAD18
C7orf50	0	0.560675	0.871	0.677	0	GC05	C7orf50
CKAP5	0	0.560084	0.716	0.356	0	GC05	CKAP5
NAP1L4	0	0.558907	0.873	0.636	0	GC05	NAP1L4
TIMM10	0	0.55798	0.785	0.491	0	GC05	TIMM10
MZT2B1	0	0.557483	0.956	0.856	0	GC05	MZT2B
EIF5	0	0.551877	0.924	0.784	0	GC05	EIF5
BAZ1B	0	0.551268	0.825	0.552	0	GC05	BAZ1B
CCDC167	0	0.55105	0.831	0.552	0	GC05	CCDC167
DNAJC9	0	0.550054	0.632	0.205	0	GC05	DNAJC9
CBX5	0	0.548731	0.921	0.758	0	GC05	CBX5
CDCA2	0	0.547516	0.485	0.052	0	GC05	CDCA2
GNG4	0	0.544296	0.677	0.301	0	GC05	GNG4
PDCD5	0	0.541335	0.913	0.746	0	GC05	PDCD5
CDCA8	0	0.540367	0.499	0.057	0	GC05	CDCA8
SKA1	0	0.539844	0.5	0.046	0	GC05	SKA1
ERH	0	0.53949	0.946	0.833	0	GC05	ERH
E2F11	0	0.53835	0.5	0.115	0	GC05	E2F1
CDK5RAP2	0	0.53762	0.613	0.232	0	GC05	CDK5RAP2
NNAT	0	0.536109	0.454	0.194	0	GC05	NNAT
EEF1B2	0	0.532832	0.951	0.855	0	GC05	EEF1B2
PHGDH	0	0.531885	0.747	0.393	0	GC05	PHGDH
LSM3	0	0.527517	0.896	0.718	0	GC05	LSM3
AURKA1	0	0.52737	0.494	0.085	0	GC05	AURKA
CENPN	0	0.527166	0.495	0.101	0	GC05	CENPN
DTL1	0	0.526637	0.518	0.091	0	GC05	DTL
TEX30	0	0.526542	0.621	0.223	0	GC05	TEX30
CENPX	0	0.52588	0.833	0.583	0	GC05	CENPX
SMC1A	0	0.525009	0.762	0.459	0	GC05	SMC1A
BAX	0	0.52355	0.834	0.585	0	GC05	BAX
NDUFA6	0	0.523255	0.881	0.682	0	GC05	NDUFA6
HAUS1	0	0.521608	0.71	0.339	0	GC05	HAUS1
SHCBP1	0	0.520865	0.484	0.065	0	GC05	SHCBP1
HIST2H4B	0	0.520501	0.399	0.015	0	GC05	HIST2H4B
HAT1	0	0.519528	0.735	0.366	0	GC05	HAT1
DEPDC1	0	0.518267	0.48	0.07	0	GC05	DEPDC1
SNRPD1	0	0.51735	0.917	0.762	0	GC05	SNRPD1
CEP135	0	0.516711	0.583	0.182	0	GC05	CEP135
WDR761	0	0.515918	0.545	0.145	0	GC05	WDR76
PTN	0	0.515781	0.978	0.961	0	GC05	PTN
CALM3	0	0.515463	0.906	0.751	0	GC05	CALM3
GNAS	0	0.513732	0.981	0.954	0	GC05	GNAS
NCAPD2	0	0.513577	0.543	0.123	0	GC05	NCAPD2
SLC2A4RG	0	0.51105	0.645	0.281	0	GC05	SLC2A4RG
ILF2	0	0.50814	0.869	0.647	0	GC05	ILF2
DHPS	0	0.508113	0.795	0.542	0	GC05	DHPS
CDK4	0	0.507202	0.872	0.669	0	GC05	CDK4
TOMM40	0	0.507201	0.791	0.503	0	GC05	TOMM40
MYBL1	0	0.506996	0.451	0.086	0	GC05	MYBL1
2021-09-11	0	0.505433	0.541	0.265	0	GC05	2021-09-11
TRIOBP	0	0.504912	0.636	0.27	0	GC05	TRIOBP
CTNNAL1	0	0.504698	0.66	0.319	0	GC05	CTNNAL1
PXMP2	0	0.504581	0.716	0.358	0	GC05	PXMP2
TRIM28	0	0.502823	0.787	0.5	0	GC05	TRIM28
2021-09-07	2.45269e-295	0.682445	0.638	0.374	9.37517e-291	GC05	2021-09-07
METRN	4.21589e-272	0.566752	0.948	0.887	1.61148e-267	GC05	METRN
RPL22L1	5.23353e-207	0.514367	0.835	0.685	2.00047e-202	GC05	RPL22L1
CDKN1C	7.82607e-81	0.532341	0.397	0.27	2.99144e-76	GC05	CDKN1C
APOE1	0	2.41	0.889	0.671	0	GC02	APOE
CHI3L11	0	2.27381	0.519	0.248	0	GC02	CHI3L1
AQP4	0	2.22197	0.677	0.261	0	GC02	AQP4
ID3	0	2.08399	0.661	0.246	0	GC02	ID3
GFAP	0	1.90706	0.845	0.653	0	GC02	GFAP
IGFBP7	0	1.87521	0.749	0.25	0	GC02	IGFBP7
CLU	0	1.83397	0.993	0.896	0	GC02	CLU
SPARCL11	0	1.7188	0.845	0.572	0	GC02	SPARCL1
SPP1	0	1.62211	0.709	0.579	0	GC02	SPP1
CRYAB1	0	1.61141	0.779	0.49	0	GC02	CRYAB
ID4	0	1.61119	0.676	0.403	0	GC02	ID4
GJA1	0	1.43408	0.468	0.102	0	GC02	GJA1
NMB1	0	1.38736	0.628	0.364	0	GC02	NMB
SERPINA3	0	1.3748	0.383	0.155	0	GC02	SERPINA3
SOD21	0	1.31004	0.618	0.362	0	GC02	SOD2
CST31	0	1.27998	0.989	0.939	0	GC02	CST3
SLC1A3	0	1.23152	0.851	0.646	0	GC02	SLC1A3
NAMPT1	0	1.21691	0.683	0.42	0	GC02	NAMPT
CXCL14	0	1.21226	0.402	0.135	0	GC02	CXCL14
CD441	0	1.12623	0.605	0.179	0	GC02	CD44
IFITM3	0	1.12263	0.789	0.471	0	GC02	IFITM3
CCL2	0	1.12091	0.269	0.057	0	GC02	CCL2
AQP1	0	1.10645	0.181	0.036	0	GC02	AQP1
MGP	0	1.0913	0.284	0.078	0	GC02	MGP
MGST1	0	1.08306	0.347	0.106	0	GC02	MGST1
MT2A1	0	1.06604	0.983	0.872	0	GC02	MT2A
SLC4A4	0	1.06451	0.608	0.257	0	GC02	SLC4A4
EDNRB	0	1.0636	0.574	0.319	0	GC02	EDNRB
NTRK21	0	1.06277	0.543	0.354	0	GC02	NTRK2
ID1	0	1.04256	0.461	0.229	0	GC02	ID1
S100A111	0	1.03183	0.699	0.445	0	GC02	S100A11
F3	0	1.02807	0.668	0.311	0	GC02	F3
SPARC1	0	1.00438	0.878	0.632	0	GC02	SPARC
TNC	0	1.0035	0.614	0.375	0	GC02	TNC
HOPX1	0	0.998977	0.712	0.491	0	GC02	HOPX
CPE	0	0.991641	0.791	0.57	0	GC02	CPE
ATP1B2	0	0.976962	0.814	0.607	0	GC02	ATP1B2
MT1E1	0	0.974185	0.713	0.453	0	GC02	MT1E
SAT11	0	0.966409	0.808	0.673	0	GC02	SAT1
IFI27	0	0.959236	0.262	0.109	0	GC02	IFI27
LPL	0	0.958065	0.536	0.324	0	GC02	LPL
TAGLN	0	0.937106	0.197	0.064	0	GC02	TAGLN
NEAT11	0	0.933574	0.874	0.704	0	GC02	NEAT1
NNMT	0	0.912965	0.337	0.142	0	GC02	NNMT
FN11	0	0.895521	0.383	0.156	0	GC02	FN1
EMP1	0	0.895426	0.648	0.289	0	GC02	EMP1
ATP1A2	0	0.892032	0.368	0.228	0	GC02	ATP1A2
CD991	0	0.890684	0.903	0.666	0	GC02	CD99
C1R	0	0.889076	0.578	0.221	0	GC02	C1R
CNN3	0	0.882234	0.894	0.716	0	GC02	CNN3
ANXA11	0	0.865613	0.608	0.249	0	GC02	ANXA1
AHCYL1	0	0.861131	0.765	0.598	0	GC02	AHCYL1
LRIG1	0	0.856037	0.569	0.246	0	GC02	LRIG1
MT1X1	0	0.853315	0.873	0.588	0	GC02	MT1X
AGT	0	0.829602	0.73	0.498	0	GC02	AGT
LIFR	0	0.828901	0.616	0.353	0	GC02	LIFR
DTNA	0	0.827099	0.727	0.47	0	GC02	DTNA
SLC1A2	0	0.826308	0.671	0.467	0	GC02	SLC1A2
COL1A2	0	0.825294	0.287	0.083	0	GC02	COL1A2
LGALS31	0	0.806462	0.761	0.534	0	GC02	LGALS3
GLUL1	0	0.805037	0.856	0.63	0	GC02	GLUL
RGMA	0	0.799852	0.602	0.265	0	GC02	RGMA
TIMP3	0	0.793912	0.56	0.248	0	GC02	TIMP3
KCNN3	0	0.792602	0.33	0.054	0	GC02	KCNN3
FAM107A1	0	0.789296	0.396	0.125	0	GC02	FAM107A
OGFRL1	0	0.779489	0.494	0.299	0	GC02	OGFRL1
ALDOC1	0	0.770563	0.438	0.262	0	GC02	ALDOC
ITPR2	0	0.760637	0.559	0.255	0	GC02	ITPR2
MLC1	0	0.758419	0.572	0.262	0	GC02	MLC1
PON2	0	0.757866	0.876	0.677	0	GC02	PON2
S100A13	0	0.739685	0.667	0.441	0	GC02	S100A13
EMP3	0	0.737291	0.743	0.461	0	GC02	EMP3
DCLK1	0	0.732192	0.497	0.228	0	GC02	DCLK1
TRIM47	0	0.723636	0.58	0.272	0	GC02	TRIM47
CHI3L2	0	0.708891	0.212	0.05	0	GC02	CHI3L2
ANXA21	0	0.701105	0.772	0.58	0	GC02	ANXA2
EFEMP1	0	0.700684	0.323	0.091	0	GC02	EFEMP1
A2M	0	0.69406	0.423	0.229	0	GC02	A2M
PLTP	0	0.684592	0.625	0.306	0	GC02	PLTP
METTL7A	0	0.684107	0.625	0.355	0	GC02	METTL7A
S100A101	0	0.682023	0.871	0.694	0	GC02	S100A10
TIMP11	0	0.670632	0.841	0.753	0	GC02	TIMP1
GATM	0	0.670081	0.722	0.528	0	GC02	GATM
SELENOP	0	0.665845	0.538	0.217	0	GC02	SELENOP
WLS	0	0.66151	0.677	0.439	0	GC02	WLS
MYBPC1	0	0.660902	0.369	0.109	0	GC02	MYBPC1
CHL1	0	0.660397	0.695	0.504	0	GC02	CHL1
SERPINE11	0	0.650936	0.266	0.109	0	GC02	SERPINE1
RASD1	0	0.650935	0.432	0.206	0	GC02	RASD1
PLPP3	0	0.650467	0.615	0.375	0	GC02	PLPP3
PCDH9	0	0.650244	0.824	0.671	0	GC02	PCDH9
CEBPD1	0	0.647146	0.784	0.531	0	GC02	CEBPD
ACTN1	0	0.644864	0.505	0.279	0	GC02	ACTN1
FTH12	0	0.633369	0.995	0.988	0	GC02	FTH1
MT1M	0	0.630473	0.617	0.387	0	GC02	MT1M
TCIM1	0	0.618346	0.406	0.224	0	GC02	TCIM
NRP2	0	0.617089	0.422	0.161	0	GC02	NRP2
HIF1A	0	0.616651	0.75	0.625	0	GC02	HIF1A
ITM2B	0	0.613031	0.97	0.915	0	GC02	ITM2B
FBXO32	0	0.605659	0.45	0.212	0	GC02	FBXO32
SPOCD1	0	0.604836	0.284	0.089	0	GC02	SPOCD1
CLIC4	0	0.599788	0.677	0.48	0	GC02	CLIC4
BST2	0	0.597951	0.539	0.261	0	GC02	BST2
COL6A2	0	0.597005	0.251	0.107	0	GC02	COL6A2
HEPN1	0	0.590484	0.682	0.446	0	GC02	HEPN1
PTTG1IP	0	0.586841	0.807	0.657	0	GC02	PTTG1IP
ZFP36L2	0	0.583313	0.762	0.65	0	GC02	ZFP36L2
FLNA	0	0.578879	0.682	0.487	0	GC02	FLNA
CSRP2	0	0.578722	0.609	0.42	0	GC02	CSRP2
AHNAK	0	0.577762	0.386	0.091	0	GC02	AHNAK
GRAMD2B	0	0.576343	0.476	0.251	0	GC02	GRAMD2B
RNF19A	0	0.57053	0.558	0.362	0	GC02	RNF19A
EZR	0	0.569247	0.52	0.261	0	GC02	EZR
SORL1	0	0.564973	0.431	0.153	0	GC02	SORL1
HEPACAM	0	0.563573	0.589	0.313	0	GC02	HEPACAM
ABCA1	0	0.561937	0.603	0.344	0	GC02	ABCA1
CTSB	0	0.560144	0.748	0.554	0	GC02	CTSB
TGFB2	0	0.558605	0.337	0.095	0	GC02	TGFB2
SERPING1	0	0.554923	0.305	0.087	0	GC02	SERPING1
COL6A1	0	0.551629	0.657	0.442	0	GC02	COL6A1
CHPT1	0	0.546697	0.64	0.408	0	GC02	CHPT1
RAMP1	0	0.546419	0.866	0.696	0	GC02	RAMP1
S100A1	0	0.545154	0.239	0.119	0	GC02	S100A1
MT-ND3	0	0.545044	0.996	0.975	0	GC02	MT-ND3
PSAP	0	0.544581	0.907	0.754	0	GC02	PSAP
CLSTN1	0	0.54389	0.61	0.437	0	GC02	CLSTN1
C1S	0	0.541822	0.312	0.08	0	GC02	C1S
SPON1	0	0.540552	0.327	0.105	0	GC02	SPON1
CCN1	0	0.539582	0.222	0.102	0	GC02	CCN1
LGALS12	0	0.537696	0.859	0.756	0	GC02	LGALS1
TTYH1	0	0.535146	0.816	0.721	0	GC02	TTYH1
MAP1B	0	0.534989	0.909	0.836	0	GC02	MAP1B
HSPB11	0	0.534393	0.819	0.613	0	GC02	HSPB1
OXTR	0	0.53364	0.277	0.101	0	GC02	OXTR
ITGA6	0	0.532824	0.389	0.15	0	GC02	ITGA6
ADGRV1	0	0.531242	0.375	0.137	0	GC02	ADGRV1
S100A6	0	0.529752	0.923	0.847	0	GC02	S100A6
AEBP1	0	0.525693	0.438	0.251	0	GC02	AEBP1
CXCL2	0	0.521983	0.152	0.038	0	GC02	CXCL2
LMO2	0	0.520296	0.444	0.252	0	GC02	LMO2
GPC1	0	0.519007	0.623	0.476	0	GC02	GPC1
RFX4	0	0.5188	0.538	0.292	0	GC02	RFX4
LAMP2	0	0.514176	0.776	0.582	0	GC02	LAMP2
GADD45B	0	0.513453	0.572	0.373	0	GC02	GADD45B
SFXN5	0	0.510451	0.558	0.334	0	GC02	SFXN5
VIM1	0	0.509287	0.941	0.816	0	GC02	VIM
CD81	0	0.508841	0.922	0.811	0	GC02	CD81
NUPR11	0	0.505373	0.527	0.252	0	GC02	NUPR1
ITGAV	0	0.500772	0.75	0.579	0	GC02	ITGAV
LINC00844	8.15594e-308	0.536841	0.331	0.206	3.11753e-303	GC02	LINC00844
CRISPLD1	1.62878e-302	0.513841	0.462	0.319	6.22586e-298	GC02	CRISPLD1
TPM2	7.23145e-240	0.51153	0.32	0.202	2.76415e-235	GC02	TPM2
RCAN1	1.72278e-204	0.823778	0.613	0.544	6.58517e-200	GC02	RCAN1
FJX1	2.28332e-177	0.531872	0.534	0.437	8.72775e-173	GC02	FJX1
PTGDS1	2.00985e-172	0.773438	0.376	0.274	7.68247e-168	GC02	PTGDS
NCAN	1.51627e-108	1.09389	0.386	0.335	5.79578e-104	GC02	NCAN
STMN2	0	3.82057	0.623	0.048	0	GC07	STMN2
RND3	0	2.60563	0.768	0.151	0	GC07	RND3
SOX4	0	2.56884	0.961	0.743	0	GC07	SOX4
CD24	0	2.4498	0.767	0.176	0	GC07	CD24
TUBB3	0	2.37233	0.751	0.405	0	GC07	TUBB3
BASP1	0	2.3253	0.779	0.333	0	GC07	BASP1
SOX11	0	2.27816	0.926	0.557	0	GC07	SOX11
DCX1	0	2.07276	0.82	0.336	0	GC07	DCX
ELAVL4	0	1.95272	0.736	0.13	0	GC07	ELAVL4
TAC3	0	1.94973	0.282	0.005	0	GC07	TAC3
STMN4	0	1.92493	0.766	0.27	0	GC07	STMN4
TCF4	0	1.83809	0.968	0.876	0	GC07	TCF4
NFIB	0	1.82341	0.921	0.733	0	GC07	NFIB
B4GALNT1	0	1.77914	0.476	0.144	0	GC07	B4GALNT1
STMN12	0	1.73063	0.957	0.815	0	GC07	STMN1
INSM1	0	1.67183	0.726	0.145	0	GC07	INSM1
NHLH1	0	1.57152	0.485	0.013	0	GC07	NHLH1
NSG2	0	1.5133	0.628	0.096	0	GC07	NSG2
MYT1L	0	1.48929	0.585	0.065	0	GC07	MYT1L
SYT4	0	1.47712	0.435	0.033	0	GC07	SYT4
NEFL	0	1.42933	0.38	0.087	0	GC07	NEFL
GADD45G	0	1.42931	0.704	0.289	0	GC07	GADD45G
TOX3	0	1.42828	0.636	0.155	0	GC07	TOX3
TAGLN3	0	1.39757	0.676	0.239	0	GC07	TAGLN3
DCC	0	1.32954	0.519	0.079	0	GC07	DCC
CRABP1	0	1.32351	0.143	0.004	0	GC07	CRABP1
KLHL35	0	1.30144	0.451	0.033	0	GC07	KLHL35
ELAVL2	0	1.24422	0.53	0.076	0	GC07	ELAVL2
PAK3	0	1.23734	0.635	0.179	0	GC07	PAK3
TERF2IP	0	1.23073	0.887	0.7	0	GC07	TERF2IP
RBFOX2	0	1.1931	0.7	0.349	0	GC07	RBFOX2
SILC1	0	1.1441	0.541	0.145	0	GC07	SILC1
SLC17A6	0	1.1247	0.384	0.007	0	GC07	SLC17A6
SSTR2	0	1.08777	0.37	0.025	0	GC07	SSTR2
LYZ	0	1.0847	0.233	0.031	0	GC07	LYZ
NEUROD1	0	1.0643	0.468	0.073	0	GC07	NEUROD1
RNF165	0	1.00875	0.56	0.161	0	GC07	RNF165
CELF4	0	0.985853	0.471	0.087	0	GC07	CELF4
CDK5R1	0	0.971976	0.572	0.183	0	GC07	CDK5R1
PCDHGA5	0	0.937218	0.346	0.058	0	GC07	PCDHGA5
ONECUT2	0	0.924894	0.411	0.059	0	GC07	ONECUT2
NSG1	0	0.915739	0.519	0.134	0	GC07	NSG1
EDIL3	0	0.912979	0.356	0.058	0	GC07	EDIL3
CACNA2D1	0	0.908952	0.425	0.104	0	GC07	CACNA2D1
CLSTN2	0	0.84421	0.377	0.067	0	GC07	CLSTN2
NHLH2	0	0.84203	0.286	0.007	0	GC07	NHLH2
TMEFF1	0	0.835573	0.475	0.114	0	GC07	TMEFF1
SORBS2	0	0.797987	0.359	0.065	0	GC07	SORBS2
IGFBPL1	0	0.788246	0.376	0.031	0	GC07	IGFBPL1
SCRT2	0	0.743391	0.34	0.012	0	GC07	SCRT2
SRRM4	0	0.706375	0.355	0.027	0	GC07	SRRM4
SYT1	0	0.691672	0.243	0.032	0	GC07	SYT1
SMIM18	0	0.69129	0.423	0.091	0	GC07	SMIM18
DLX5	0	0.676093	0.177	0.003	0	GC07	DLX5
ZFPM2	0	0.647939	0.337	0.059	0	GC07	ZFPM2
SCN3B	0	0.633983	0.378	0.074	0	GC07	SCN3B
PAK5	0	0.628695	0.359	0.051	0	GC07	PAK5
CELF3	0	0.62692	0.393	0.063	0	GC07	CELF3
RBFOX3	0	0.625275	0.297	0.016	0	GC07	RBFOX3
BCL11A	0	0.613901	0.321	0.058	0	GC07	BCL11A
AP000894.2	0	0.575491	0.237	0.001	0	GC07	AP000894.2
DYNC1I1	0	0.559881	0.302	0.041	0	GC07	DYNC1I1
NEUROD2	0	0.557277	0.199	0.005	0	GC07	NEUROD2
LHX1	0	0.556115	0.244	0.012	0	GC07	LHX1
LINC01481	0	0.553663	0.259	0.011	0	GC07	LINC01481
PRDM8	0	0.532072	0.288	0.03	0	GC07	PRDM8
PLPPR3	0	0.527367	0.269	0.014	0	GC07	PLPPR3
ADCYAP1	0	0.514163	0.249	0.004	0	GC07	ADCYAP1
UBE2QL1	0	0.500787	0.269	0.039	0	GC07	UBE2QL1
MLLT11	5.60145e-303	1.57658	0.839	0.567	2.1411e-298	GC07	MLLT11
THSD7A	2.77037e-302	1.50995	0.693	0.337	1.05895e-297	GC07	THSD7A
ARL4D	9.66309e-295	0.954722	0.446	0.129	3.69362e-290	GC07	ARL4D
GSE1	6.98474e-293	0.783712	0.472	0.142	2.66985e-288	GC07	GSE1
KIAA0408	3.03372e-291	0.971363	0.529	0.177	1.15961e-286	GC07	KIAA0408
NREP	5.29551e-290	1.32547	0.726	0.41	2.02416e-285	GC07	NREP
BTG11	8.49539e-290	1.28156	0.929	0.757	3.24728e-285	GC07	BTG1
BEX2	1.54902e-288	1.26371	0.716	0.354	5.92098e-284	GC07	BEX2
GPC2	1.45415e-285	0.880187	0.491	0.161	5.55833e-281	GC07	GPC2
NFIX	3.10271e-285	1.33753	0.884	0.691	1.18598e-280	GC07	NFIX
CBFA2T2	2.09159e-283	0.809417	0.474	0.148	7.99488e-279	GC07	CBFA2T2
BCL7A	4.24235e-279	0.966824	0.672	0.301	1.6216e-274	GC07	BCL7A
SEPTIN3	7.04431e-279	0.774228	0.427	0.121	2.69262e-274	GC07	SEPTIN3
STARD4-AS1	3.75457e-275	0.74576	0.456	0.138	1.43515e-270	GC07	STARD4-AS1
TTC3	1.23878e-274	1.03743	0.951	0.864	4.73511e-270	GC07	TTC3
ASXL3	3.97167e-274	0.549948	0.359	0.086	1.51813e-269	GC07	ASXL3
MIAT	2.54338e-273	1.03917	0.537	0.185	9.72183e-269	GC07	MIAT
NEDD4L	2.67618e-272	0.815681	0.484	0.159	1.02294e-267	GC07	NEDD4L
INA	4.14216e-269	0.579474	0.374	0.089	1.5833e-264	GC07	INA
ZC2HC1A	1.59588e-268	1.08956	0.662	0.336	6.1001e-264	GC07	ZC2HC1A
ROBO3	1.80017e-266	1.36603	0.37	0.101	6.88097e-262	GC07	ROBO3
FRMD4A	1.10029e-265	0.758727	0.462	0.143	4.20575e-261	GC07	FRMD4A
TTC9B	4.65018e-265	0.869778	0.574	0.209	1.77749e-260	GC07	TTC9B
PKIA	3.75277e-263	1.26327	0.728	0.426	1.43446e-258	GC07	PKIA
CELF5	7.33163e-263	0.688751	0.468	0.144	2.80244e-258	GC07	CELF5
HRK	1.09035e-258	0.669376	0.242	0.044	4.16776e-254	GC07	HRK
ATP1A3	9.98939e-256	0.620138	0.419	0.121	3.81835e-251	GC07	ATP1A3
AC025159.1	6.78581e-250	3.02999	0.53	0.22	2.59381e-245	GC07	AC025159.1
AUTS2	5.34938e-248	1.10969	0.593	0.271	2.04475e-243	GC07	AUTS2
MEX3A	1.95526e-244	1.05377	0.655	0.333	7.47378e-240	GC07	MEX3A
SRGAP3	6.80971e-244	1.26965	0.66	0.349	2.60294e-239	GC07	SRGAP3
NFIA	7.66198e-239	1.58514	0.88	0.772	2.92872e-234	GC07	NFIA
PROX1	2.31299e-236	1.15869	0.676	0.359	8.84117e-232	GC07	PROX1
ELAVL3	5.99485e-236	1.02456	0.769	0.453	2.29147e-231	GC07	ELAVL3
SEZ6L2	7.5733e-235	1.00583	0.673	0.336	2.89482e-230	GC07	SEZ6L2
AC092881.2	6.81924e-232	0.559522	0.196	0.032	2.60659e-227	GC07	AC092881.2
MIR99AHG	2.05761e-229	1.3693	0.76	0.511	7.86502e-225	GC07	MIR99AHG
SHF	9.79872e-227	0.539663	0.368	0.105	3.74546e-222	GC07	SHF
MAP1B1	1.63691e-225	1.27963	0.926	0.848	6.25692e-221	GC07	MAP1B
JPT12	6.90692e-225	1.24638	0.881	0.728	2.6401e-220	GC07	JPT1
LINC00461	4.628e-224	1.24849	0.857	0.711	1.76901e-219	GC07	LINC00461
SBK1	2.44348e-221	0.708055	0.471	0.17	9.33996e-217	GC07	SBK1
TMEM35A	8.98502e-217	0.599186	0.412	0.13	3.43443e-212	GC07	TMEM35A
CASC15	2.46957e-215	0.610704	0.362	0.103	9.43967e-211	GC07	CASC15
SETBP1	5.6517e-212	0.755525	0.5	0.197	2.16031e-207	GC07	SETBP1
LBH	1.60977e-210	0.610009	0.411	0.133	6.15319e-206	GC07	LBH
KIF5C	3.52054e-209	1.16243	0.735	0.497	1.34569e-204	GC07	KIF5C
NRXN1	1.40801e-206	1.05589	0.826	0.549	5.38197e-202	GC07	NRXN1
H3F3A	1.9549e-205	0.762741	0.987	0.978	7.47239e-201	GC07	H3F3A
MARCKSL11	7.78523e-202	0.855012	0.97	0.894	2.97583e-197	GC07	MARCKSL1
XKR4	3.98367e-200	0.550419	0.373	0.113	1.52272e-195	GC07	XKR4
FNBP1L	6.28848e-199	1.086	0.59	0.303	2.40371e-194	GC07	FNBP1L
SOGA3	1.53082e-197	0.6327	0.426	0.149	5.85142e-193	GC07	SOGA3
2021-03-01	9.14152e-197	0.634762	0.451	0.158	3.49426e-192	GC07	2021-03-01
DAAM1	1.50675e-192	0.899131	0.588	0.294	5.75941e-188	GC07	DAAM1
PIK3R3	1.04232e-191	0.922753	0.516	0.235	3.98416e-187	GC07	PIK3R3
TUBA1A	2.08854e-190	1.10659	0.99	0.977	7.98325e-186	GC07	TUBA1A
MARCKS1	3.58125e-190	0.73287	0.971	0.936	1.3689e-185	GC07	MARCKS
AC004540.2	2.14463e-186	0.907535	0.538	0.232	8.19764e-182	GC07	AC004540.2
SCX	1.49018e-181	0.862375	0.323	0.097	5.69605e-177	GC07	SCX
AFDN	1.87889e-180	0.910618	0.674	0.404	7.18185e-176	GC07	AFDN
MAPK10	1.28174e-179	0.834849	0.669	0.373	4.89931e-175	GC07	MAPK10
RGMB	1.0558e-178	1.05649	0.563	0.278	4.03571e-174	GC07	RGMB
MEG3	7.62491e-175	1.43149	0.625	0.373	2.91455e-170	GC07	MEG3
CRMP1	2.16207e-174	0.831578	0.712	0.44	8.26431e-170	GC07	CRMP1
MAPT	5.23965e-173	0.859373	0.744	0.472	2.0028e-168	GC07	MAPT
ARL4C1	6.35814e-173	0.97991	0.787	0.56	2.43034e-168	GC07	ARL4C
AFF3	8.31683e-172	0.508085	0.346	0.11	3.17902e-167	GC07	AFF3
GIHCG	7.50959e-169	1.82068	0.497	0.241	2.87047e-164	GC07	GIHCG
DUSP26	2.62953e-166	0.530522	0.412	0.147	1.00511e-161	GC07	DUSP26
ZBTB18	8.74718e-165	0.716266	0.488	0.21	3.34352e-160	GC07	ZBTB18
PIP4K2C	9.87359e-165	0.523205	0.297	0.088	3.77408e-160	GC07	PIP4K2C
GDAP1L1	5.91867e-163	0.508253	0.404	0.144	2.26235e-158	GC07	GDAP1L1
RAB3IP	1.04337e-161	2.50352	0.727	0.562	3.98817e-157	GC07	RAB3IP
SH3BP5	7.84989e-158	0.587995	0.346	0.12	3.00054e-153	GC07	SH3BP5
TMEM161B-AS1	2.07935e-157	1.01593	0.726	0.531	7.94812e-153	GC07	TMEM161B-AS1
EIF1B	9.10891e-157	0.749477	0.845	0.72	3.48179e-152	GC07	EIF1B
CHD7	1.50463e-154	0.830542	0.761	0.515	5.75132e-150	GC07	CHD7
DANCR	2.09947e-151	1.05087	0.596	0.339	8.02501e-147	GC07	DANCR
PEG10	7.38955e-151	1.7456	0.65	0.405	2.82458e-146	GC07	PEG10
NUP107	8.11217e-150	3.3412	0.513	0.288	3.1008e-145	GC07	NUP107
BEX1	2.83803e-149	0.752945	0.895	0.689	1.08481e-144	GC07	BEX1
CALM11	5.63204e-149	1.03878	0.954	0.925	2.15279e-144	GC07	CALM1
PLK2	1.06227e-148	0.650654	0.391	0.154	4.06042e-144	GC07	PLK2
KLC1	4.94109e-148	0.831619	0.68	0.472	1.88868e-143	GC07	KLC1
DTX3	2.95709e-147	1.29963	0.541	0.309	1.13032e-142	GC07	DTX3
SLC16A7	6.93635e-147	0.8357	0.349	0.125	2.65135e-142	GC07	SLC16A7
SLC35E3	3.35466e-145	2.87895	0.55	0.338	1.28229e-140	GC07	SLC35E3
CNOT2	3.77764e-145	1.37596	0.709	0.557	1.44396e-140	GC07	CNOT2
AGAP2-AS1	9.07613e-145	0.682402	0.317	0.109	3.46926e-140	GC07	AGAP2-AS1
ZNF286A	6.47384e-143	0.588078	0.461	0.203	2.47456e-138	GC07	ZNF286A
KLF7	4.02679e-142	0.647526	0.444	0.199	1.5392e-137	GC07	KLF7
CEP170	1.08846e-141	0.814106	0.752	0.556	4.16051e-137	GC07	CEP170
YEATS4	6.69326e-141	2.97637	0.55	0.343	2.55843e-136	GC07	YEATS4
CCNG2	6.90694e-141	0.631822	0.486	0.226	2.64011e-136	GC07	CCNG2
CPSF6	5.36924e-140	2.27573	0.638	0.468	2.05234e-135	GC07	CPSF6
UCHL1	1.13148e-139	0.84023	0.804	0.606	4.32495e-135	GC07	UCHL1
TUBB2B	1.35057e-139	1.02593	0.954	0.911	5.16242e-135	GC07	TUBB2B
SLC38A1	4.1697e-136	0.648038	0.59	0.316	1.59383e-131	GC07	SLC38A1
CPE1	7.97289e-136	0.756467	0.82	0.608	3.04756e-131	GC07	CPE
KIDINS220	6.02697e-134	0.774137	0.763	0.592	2.30375e-129	GC07	KIDINS220
CDKN2D1	7.04991e-131	0.619222	0.434	0.2	2.69476e-126	GC07	CDKN2D
GNG2	2.06587e-130	0.702099	0.56	0.325	7.8966e-126	GC07	GNG2
NOL4	2.22378e-130	0.506577	0.392	0.161	8.50016e-126	GC07	NOL4
ANK3	2.41766e-130	0.575029	0.397	0.162	9.24128e-126	GC07	ANK3
DDX5	4.54859e-130	0.575911	0.969	0.934	1.73865e-125	GC07	DDX5
TCEAL7	4.88197e-129	0.737798	0.679	0.452	1.86608e-124	GC07	TCEAL7
SEZ6L	3.39455e-128	0.690443	0.556	0.284	1.29753e-123	GC07	SEZ6L
NOVA1	3.52728e-128	0.857631	0.948	0.924	1.34827e-123	GC07	NOVA1
2021-03-09	7.11677e-128	1.20773	0.522	0.309	2.72031e-123	GC07	2021-03-09
HOTAIRM1	8.72164e-128	0.705355	0.384	0.164	3.33376e-123	GC07	HOTAIRM1
RPAIN	1.31582e-126	0.63705	0.825	0.68	5.02958e-122	GC07	RPAIN
TRIM36	3.72298e-126	0.54307	0.39	0.166	1.42307e-121	GC07	TRIM36
TCEAL5	1.20162e-125	0.606598	0.456	0.218	4.59307e-121	GC07	TCEAL5
GRIA41	5.45538e-125	0.610176	0.6	0.304	2.08526e-120	GC07	GRIA4
GPM6A1	5.81903e-123	0.607401	0.957	0.866	2.22427e-118	GC07	GPM6A
TCEAL2	1.70833e-122	0.736656	0.639	0.392	6.52993e-118	GC07	TCEAL2
CBX1	1.15836e-120	0.725539	0.758	0.601	4.4277e-116	GC07	CBX1
KAT6B	3.43941e-120	0.635413	0.561	0.309	1.31468e-115	GC07	KAT6B
CITED2	1.00572e-119	0.553644	0.415	0.185	3.84425e-115	GC07	CITED2
RALGAPA2	4.29613e-119	0.70414	0.4	0.187	1.64215e-114	GC07	RALGAPA2
KDM5B	8.4235e-119	0.747097	0.608	0.395	3.2198e-114	GC07	KDM5B
CXXC5	1.69748e-116	0.807762	0.756	0.624	6.48844e-112	GC07	CXXC5
MAP21	2.18331e-116	0.587381	0.931	0.796	8.34549e-112	GC07	MAP2
SNHG14	4.63566e-116	0.832301	0.512	0.265	1.77193e-111	GC07	SNHG14
TUBB2	1.66522e-115	0.807043	0.904	0.852	6.36513e-111	GC07	TUBB
RIT2	2.3177e-115	0.53141	0.295	0.106	8.85917e-111	GC07	RIT2
GSTA4	1.1878e-114	0.669304	0.653	0.435	4.54023e-110	GC07	GSTA4
SNAP25	1.99379e-114	0.531684	0.425	0.187	7.62104e-110	GC07	SNAP25
YWHAG	3.72291e-114	0.733272	0.738	0.603	1.42305e-109	GC07	YWHAG
TCAF1	3.92344e-113	0.666963	0.696	0.504	1.4997e-108	GC07	TCAF1
LINC006321	5.16697e-112	0.861471	0.568	0.287	1.97502e-107	GC07	LINC00632
ZNF704	1.46314e-111	0.684584	0.616	0.398	5.59269e-107	GC07	ZNF704
DDAH2	4.66672e-111	0.829001	0.623	0.441	1.78381e-106	GC07	DDAH2
PLXNA2	3.2909e-110	0.552311	0.334	0.138	1.25791e-105	GC07	PLXNA2
ZNF528-AS1	2.81954e-109	0.651472	0.433	0.204	1.07774e-104	GC07	ZNF528-AS1
CAMK2N1	7.15588e-109	0.695685	0.827	0.681	2.73526e-104	GC07	CAMK2N1
FRS2	4.72396e-108	2.16715	0.492	0.315	1.80569e-103	GC07	FRS2
IRF2BP2	2.27558e-106	0.690833	0.66	0.465	8.69818e-102	GC07	IRF2BP2
AUXG01000058.11	3.58694e-106	0.862464	0.421	0.191	1.37107e-101	GC07	AUXG01000058.1
H3F3B	1.13246e-105	0.670348	0.987	0.978	4.32873e-101	GC07	H3F3B
PCDHB9	1.36601e-105	0.547483	0.44	0.221	5.22142e-101	GC07	PCDHB9
IER5	1.49161e-104	0.698874	0.559	0.339	5.70151e-100	GC07	IER5
ID21	2.34202e-104	0.743392	0.776	0.62	8.95212e-100	GC07	ID2
CHD3	4.99275e-104	0.566527	0.487	0.261	1.90843e-99	GC07	CHD3
TSPAN31	1.43974e-103	1.01039	0.553	0.372	5.50326e-99	GC07	TSPAN31
KMT2E	1.26152e-102	0.55155	0.823	0.696	4.82203e-98	GC07	KMT2E
DDX24	1.61572e-102	0.583671	0.823	0.713	6.17595e-98	GC07	DDX24
MAP4K4	3.02906e-101	0.615006	0.772	0.611	1.15783e-96	GC07	MAP4K4
TSFM	1.35139e-99	1.07351	0.538	0.357	5.16556e-95	GC07	TSFM
SYP	3.69098e-99	0.53165	0.506	0.272	1.41084e-94	GC07	SYP
HSP90AA1	4.32367e-99	0.658507	0.987	0.964	1.65268e-94	GC07	HSP90AA1
CSNK1E1	6.09467e-99	0.568904	0.75	0.564	2.32962e-94	GC07	CSNK1E
AL627171.2	2.04839e-98	0.620846	0.485	0.252	7.82978e-94	GC07	AL627171.2
AKAP6	2.3238e-98	0.518292	0.425	0.214	8.88249e-94	GC07	AKAP6
MYCBP2	1.9783e-97	0.667943	0.657	0.467	7.56184e-93	GC07	MYCBP2
UBE2E3	3.02501e-96	0.599658	0.776	0.651	1.15628e-91	GC07	UBE2E3
RBP1	1.33522e-95	1.30205	0.733	0.624	5.10374e-91	GC07	RBP1
ARID4A	3.1971e-95	0.656188	0.637	0.463	1.22206e-90	GC07	ARID4A
ZNF292	2.63806e-94	0.660671	0.748	0.594	1.00837e-89	GC07	ZNF292
CCNI	3.01658e-94	0.59422	0.929	0.886	1.15306e-89	GC07	CCNI
PTMS1	7.62689e-94	0.633794	0.947	0.911	2.9153e-89	GC07	PTMS
SNTG1	3.91824e-93	0.718452	0.664	0.49	1.49771e-88	GC07	SNTG1
CSRNP3	6.62115e-93	0.54615	0.467	0.25	2.53087e-88	GC07	CSRNP3
ANKRD12	7.31917e-93	0.696343	0.723	0.589	2.79768e-88	GC07	ANKRD12
DBN1	1.86072e-92	0.584789	0.611	0.412	7.1124e-88	GC07	DBN1
TULP4	2.54869e-92	0.53785	0.518	0.311	9.74213e-88	GC07	TULP4
TSPAN13	8.52947e-92	0.62291	0.527	0.33	3.26031e-87	GC07	TSPAN13
ROBO2	2.37797e-91	0.816608	0.43	0.238	9.08954e-87	GC07	ROBO2
TFDP2	4.54779e-91	0.626095	0.626	0.419	1.73835e-86	GC07	TFDP2
CCDC112	2.19704e-90	0.604711	0.568	0.37	8.39798e-86	GC07	CCDC112
SVBP	2.24476e-90	0.569382	0.475	0.279	8.58037e-86	GC07	SVBP
CERS6	1.08569e-89	0.507785	0.458	0.253	4.14994e-85	GC07	CERS6
RERE	1.37353e-88	0.655402	0.606	0.441	5.25018e-84	GC07	RERE
HDAC2	2.13512e-88	0.601247	0.688	0.537	8.16128e-84	GC07	HDAC2
POU3F3	2.18594e-88	0.656335	0.723	0.575	8.35553e-84	GC07	POU3F3
CNR1	2.64213e-88	0.570965	0.384	0.192	1.00993e-83	GC07	CNR1
ATRX	8.16437e-88	0.552405	0.85	0.775	3.12075e-83	GC07	ATRX
SCN3A	5.68894e-87	0.509063	0.545	0.314	2.17454e-82	GC07	SCN3A
PBX1	9.24869e-87	0.683353	0.701	0.559	3.53522e-82	GC07	PBX1
PSD3	1.7189e-85	0.601967	0.587	0.41	6.57032e-81	GC07	PSD3
MDM2	7.27989e-84	2.53327	0.56	0.442	2.78267e-79	GC07	MDM2
CLASP2	9.05726e-83	0.530933	0.626	0.426	3.46205e-78	GC07	CLASP2
CCT2	4.50679e-82	3.52092	0.792	0.765	1.72268e-77	GC07	CCT2
NCAM1	5.08976e-82	0.546877	0.849	0.75	1.94551e-77	GC07	NCAM1
PANTR1	1.58002e-80	0.579037	0.548	0.318	6.03945e-76	GC07	PANTR1
ATP1B1	2.47495e-80	0.662502	0.565	0.388	9.46023e-76	GC07	ATP1B1
MALAT11	4.01812e-80	0.521974	0.992	0.978	1.53588e-75	GC07	MALAT1
TLE5	4.78039e-80	0.532481	0.628	0.399	1.82726e-75	GC07	TLE5
PLCB1	1.53633e-79	0.521135	0.512	0.301	5.87246e-75	GC07	PLCB1
DYNC1LI1	2.45508e-79	0.570071	0.603	0.45	9.3843e-75	GC07	DYNC1LI1
CDK41	2.45777e-78	1.14072	0.724	0.68	9.39457e-74	GC07	CDK4
STX6	2.60687e-77	0.513213	0.532	0.347	9.96449e-73	GC07	STX6
KLHL23	8.38959e-77	0.51767	0.572	0.379	3.20684e-72	GC07	KLHL23
SCG2	8.65415e-77	0.673029	0.603	0.385	3.30796e-72	GC07	SCG2
APLP1	1.06679e-76	0.550682	0.571	0.382	4.07772e-72	GC07	APLP1
BEX4	6.91755e-76	0.524999	0.753	0.608	2.64417e-71	GC07	BEX4
PODXL2	3.33959e-75	0.524743	0.667	0.485	1.27652e-70	GC07	PODXL2
RSBN1	6.58553e-75	0.522684	0.553	0.379	2.51725e-70	GC07	RSBN1
SNN	7.12522e-75	0.541734	0.451	0.271	2.72354e-70	GC07	SNN
OS9	4.68075e-74	1.16223	0.638	0.542	1.78917e-69	GC07	OS9
CHD9	6.40458e-74	0.509709	0.813	0.715	2.44809e-69	GC07	CHD9
EZR1	6.45423e-74	0.503228	0.496	0.307	2.46706e-69	GC07	EZR
SOBP	7.18967e-74	0.602301	0.547	0.378	2.74818e-69	GC07	SOBP
TUBB2A	1.81254e-73	0.969234	0.723	0.635	6.92826e-69	GC07	TUBB2A
APC	2.49047e-72	0.715651	0.716	0.617	9.51958e-68	GC07	APC
KDM1A	5.92159e-71	0.522935	0.575	0.411	2.26347e-66	GC07	KDM1A
SPSB3	1.04781e-70	0.500558	0.527	0.34	4.00514e-66	GC07	SPSB3
TCP1	1.93067e-70	0.51397	0.716	0.589	7.37977e-66	GC07	TCP1
PAFAH1B31	4.21938e-70	0.595194	0.737	0.625	1.61281e-65	GC07	PAFAH1B3
DPYSL3	3.8943e-69	0.587386	0.762	0.647	1.48856e-64	GC07	DPYSL3
JUND	1.30647e-67	0.665758	0.87	0.81	4.99387e-63	GC07	JUND
USP22	9.94916e-67	0.510798	0.691	0.563	3.80297e-62	GC07	USP22
TOP2B	2.53387e-65	0.553665	0.658	0.514	9.68547e-61	GC07	TOP2B
AKAP9	1.09458e-64	0.560759	0.751	0.65	4.18394e-60	GC07	AKAP9
BAZ2B	1.56173e-64	0.56614	0.607	0.436	5.96955e-60	GC07	BAZ2B
DYNC1H1	1.80496e-64	0.58912	0.751	0.67	6.89926e-60	GC07	DYNC1H1
H1FX1	2.17803e-64	0.553139	0.743	0.623	8.32531e-60	GC07	H1FX
NR2F1	4.96045e-62	0.829013	0.644	0.545	1.89608e-57	GC07	NR2F1
MAGI1	1.38175e-61	0.526881	0.533	0.361	5.28162e-57	GC07	MAGI1
IER2	1.93617e-60	0.999144	0.777	0.709	7.40081e-56	GC07	IER2
BOD1L1	3.95722e-60	0.512726	0.67	0.547	1.51261e-55	GC07	BOD1L1
CADM21	2.86308e-58	0.505017	0.674	0.506	1.09438e-53	GC07	CADM2
IER5L	7.58217e-53	0.550214	0.481	0.323	2.89821e-48	GC07	IER5L
FOXG1	1.11889e-48	0.528226	0.553	0.413	4.27686e-44	GC07	FOXG1
BTG2	1.57493e-47	0.585913	0.595	0.452	6.02001e-43	GC07	BTG2
DUSP1	4.1993e-47	0.653741	0.595	0.468	1.60514e-42	GC07	DUSP1
RHOB	3.19946e-42	0.578361	0.679	0.577	1.22296e-37	GC07	RHOB
KCNQ1OT11	1.57097e-38	0.611656	0.675	0.562	6.00489e-34	GC07	KCNQ1OT1
TXNIP1	7.16325e-36	0.540841	0.673	0.568	2.73808e-31	GC07	TXNIP
BEST3	5.95943e-35	0.986101	0.346	0.227	2.27793e-30	GC07	BEST3
CPM	4.91137e-30	0.651983	0.218	0.122	1.87732e-25	GC07	CPM
MEIS2	9.31285e-29	0.633441	0.509	0.408	3.55975e-24	GC07	MEIS2
HES61	6.94494e-25	0.805626	0.706	0.592	2.65463e-20	GC07	HES6
FOS	1.65944e-22	0.701858	0.859	0.85	6.34305e-18	GC07	FOS
EGR1	1.71489e-20	0.602005	0.717	0.701	6.55498e-16	GC07	EGR1
RTN11	1.31626e-16	0.566194	0.267	0.194	5.03126e-12	GC07	RTN1
NNAT1	4.74495e-15	1.76394	0.258	0.208	1.81371e-10	GC07	NNAT
HSPA1A1	0.000854313	0.614133	0.612	0.589	1	GC07	HSPA1A
ITM2A	0	1.91053	0.697	0.031	0	GC08	ITM2A
SCN9A	0	1.85141	0.755	0.041	0	GC08	SCN9A
CDH19	0	1.40686	0.625	0.047	0	GC08	CDH19
SEMA3E	0	1.37489	0.647	0.065	0	GC08	SEMA3E
BEX5	0	0.976425	0.563	0.057	0	GC08	BEX5
SNCA	0	0.916273	0.511	0.021	0	GC08	SNCA
GNG3	0	0.792364	0.443	0.035	0	GC08	GNG3
PCDHGA12	0	0.735546	0.44	0.019	0	GC08	PCDHGA12
DMRT2	0	0.634791	0.384	0.016	0	GC08	DMRT2
PCDHGA3	0	0.632007	0.365	0.02	0	GC08	PCDHGA3
SIX6	0	0.556033	0.341	0.013	0	GC08	SIX6
KCNK9	0	0.554499	0.313	0.009	0	GC08	KCNK9
VAT1L	2.20083e-297	0.902583	0.517	0.054	8.41243e-293	GC08	VAT1L
NPTX2	3.0012e-296	1.47051	0.628	0.08	1.14718e-291	GC08	NPTX2
TUSC3	2.5871e-293	0.938027	0.601	0.074	9.88894e-289	GC08	TUSC3
MIR137HG	3.49515e-264	0.51752	0.316	0.023	1.33599e-259	GC08	MIR137HG
SNHG141	3.1927e-262	2.50658	0.941	0.266	1.22038e-257	GC08	SNHG14
PTPRN	1.97424e-261	1.23513	0.57	0.075	7.54633e-257	GC08	PTPRN
RTN12	3.19378e-232	1.62101	0.858	0.192	1.22079e-227	GC08	RTN1
VGF	1.11439e-230	3.34089	0.901	0.277	4.25965e-226	GC08	VGF
SLFN11	6.37972e-229	0.762406	0.492	0.06	2.43858e-224	GC08	SLFN11
GAD1	2.79003e-225	1.69886	0.697	0.133	1.06646e-220	GC08	GAD1
GRM5	1.23102e-224	0.559313	0.307	0.025	4.70546e-220	GC08	GRM5
CTHRC1	6.12782e-212	1.67249	0.675	0.134	2.3423e-207	GC08	CTHRC1
MEG31	2.78487e-205	2.65054	0.944	0.375	1.06449e-200	GC08	MEG3
CHRM3-AS2	4.76866e-205	0.762459	0.399	0.044	1.82277e-200	GC08	CHRM3-AS2
DUXAP8	5.77363e-203	0.802414	0.573	0.088	2.20691e-198	GC08	DUXAP8
MEG8	1.7032e-192	1.06562	0.557	0.093	6.51032e-188	GC08	MEG8
BX664727.3	1.66071e-190	0.774722	0.523	0.079	6.34791e-186	GC08	BX664727.3
AC107419.1	2.32109e-186	0.520914	0.334	0.034	8.87212e-182	GC08	AC107419.1
AC073365.1	8.57444e-185	0.541495	0.359	0.039	3.27749e-180	GC08	AC073365.1
GALR1	1.34471e-183	1.557	0.734	0.182	5.14003e-179	GC08	GALR1
BCAS11	1.27085e-174	1.11523	0.675	0.144	4.85768e-170	GC08	BCAS1
RANBP17	2.57322e-173	0.568174	0.368	0.045	9.83589e-169	GC08	RANBP17
LINC006322	4.3643e-168	1.58516	0.913	0.289	1.66821e-163	GC08	LINC00632
JPH4	4.21926e-165	1.04639	0.675	0.155	1.61277e-160	GC08	JPH4
SLC24A2	1.67398e-163	0.907839	0.533	0.096	6.39863e-159	GC08	SLC24A2
TTC9B1	4.7585e-157	1.65385	0.74	0.213	1.81889e-152	GC08	TTC9B
PCSK1	9.56809e-156	0.848014	0.44	0.069	3.65731e-151	GC08	PCSK1
AL136317.2	3.20718e-155	0.622249	0.415	0.061	1.22591e-150	GC08	AL136317.2
SCN7A	5.27157e-154	0.561718	0.35	0.044	2.01501e-149	GC08	SCN7A
AL627171.21	2.09833e-147	1.43858	0.805	0.254	8.02065e-143	GC08	AL627171.2
EDIL31	1.4888e-144	0.72694	0.406	0.061	5.69079e-140	GC08	EDIL3
ANK31	1.19839e-142	1.03524	0.656	0.164	4.58074e-138	GC08	ANK3
ZNF727	1.60055e-141	0.564187	0.368	0.053	6.11793e-137	GC08	ZNF727
CAV2	1.82971e-139	0.83727	0.539	0.113	6.99389e-135	GC08	CAV2
TCEAL6	1.42591e-138	0.56795	0.356	0.05	5.45041e-134	GC08	TCEAL6
SNAP251	1.50415e-138	1.18018	0.678	0.189	5.74948e-134	GC08	SNAP25
BASP11	3.44733e-138	1.44088	0.858	0.338	1.31771e-133	GC08	BASP1
RGS17	1.43151e-134	1.52824	0.765	0.272	5.47182e-130	GC08	RGS17
PEG101	1.08313e-132	1.76137	0.91	0.407	4.14015e-128	GC08	PEG10
GABRB3	1.71954e-131	0.667518	0.483	0.093	6.57276e-127	GC08	GABRB3
ANKS1B	6.60025e-131	0.845054	0.576	0.132	2.52288e-126	GC08	ANKS1B
PCDH15	1.4111e-129	1.06487	0.56	0.13	5.3938e-125	GC08	PCDH15
CSMD3	2.7146e-128	0.652858	0.464	0.087	1.03763e-123	GC08	CSMD3
KCNMA1	1.45476e-123	0.977225	0.573	0.143	5.56069e-119	GC08	KCNMA1
ERBB4	6.00973e-122	0.865078	0.52	0.119	2.29716e-117	GC08	ERBB4
TMEM132C	2.13391e-121	0.555966	0.393	0.067	8.15665e-117	GC08	TMEM132C
BSCL2	1.33504e-119	0.955002	0.684	0.203	5.10304e-115	GC08	BSCL2
SLC38A11	5.92986e-119	1.25245	0.808	0.319	2.26663e-114	GC08	SLC38A1
SCG21	1.19684e-117	1.4539	0.892	0.387	4.57481e-113	GC08	SCG2
SCN2A	2.29092e-115	0.862459	0.548	0.137	8.7568e-111	GC08	SCN2A
NSG21	1.53989e-114	0.727342	0.489	0.103	5.88607e-110	GC08	NSG2
CHRM3	1.07099e-112	0.882947	0.545	0.135	4.09374e-108	GC08	CHRM3
SIX1	4.49034e-112	1.08182	0.573	0.16	1.71639e-107	GC08	SIX1
MRTFB	1.31795e-111	0.674094	0.508	0.117	5.03773e-107	GC08	MRTFB
SCN3A1	3.42764e-110	1.2999	0.777	0.316	1.31018e-105	GC08	SCN3A
RNF182	4.06141e-110	0.574131	0.396	0.074	1.55243e-105	GC08	RNF182
DNAJC6	5.93469e-110	0.622654	0.48	0.108	2.26848e-105	GC08	DNAJC6
BEX21	2.46781e-108	1.37212	0.805	0.358	9.43298e-104	GC08	BEX2
ST8SIA5	2.19959e-107	1.31787	0.557	0.15	8.40771e-103	GC08	ST8SIA5
PHLDA2	8.88506e-106	0.699278	0.421	0.081	3.39623e-101	GC08	PHLDA2
SYT41	8.45665e-105	0.509981	0.276	0.039	3.23247e-100	GC08	SYT4
OPCML	1.60664e-100	0.745795	0.551	0.146	6.1412e-96	GC08	OPCML
ENO21	1.01439e-98	1.66652	0.799	0.398	3.87742e-94	GC08	ENO2
FSIP2	1.2203e-98	0.620918	0.331	0.057	4.66447e-94	GC08	FSIP2
CCND11	2.19793e-97	2.06041	0.808	0.389	8.40136e-93	GC08	CCND1
SHTN1	1.24557e-96	0.859712	0.641	0.207	4.76108e-92	GC08	SHTN1
TTN-AS1	3.67054e-95	0.666567	0.415	0.092	1.40303e-90	GC08	TTN-AS1
ST8SIA3	2.13223e-94	0.619792	0.35	0.066	8.15022e-90	GC08	ST8SIA3
FRRS1L	3.60935e-93	0.626702	0.492	0.121	1.37964e-88	GC08	FRRS1L
RPL23	9.01017e-93	1.20687	0.972	0.944	3.44405e-88	GC08	RPL23
GRIA42	1.45769e-92	1.04371	0.78	0.307	5.57189e-88	GC08	GRIA4
CPNE8	1.74549e-92	0.554984	0.39	0.083	6.67195e-88	GC08	CPNE8
ARL17B	7.84145e-92	0.61288	0.418	0.095	2.99732e-87	GC08	ARL17B
TNR1	3.26537e-91	1.20198	0.839	0.368	1.24816e-86	GC08	TNR
HAP1	8.27256e-91	0.773487	0.545	0.156	3.1621e-86	GC08	HAP1
KIAA04081	1.56404e-90	0.840047	0.594	0.181	5.9784e-86	GC08	KIAA0408
ATP1A31	2.98302e-90	0.679024	0.48	0.125	1.14023e-85	GC08	ATP1A3
BNIP31	4.93338e-90	2.13523	0.867	0.58	1.88573e-85	GC08	BNIP3
RIMS1	5.0314e-90	0.625141	0.464	0.115	1.9232e-85	GC08	RIMS1
VEGFA1	6.6909e-90	1.79361	0.87	0.473	2.55753e-85	GC08	VEGFA
SPOCK1	9.29214e-90	1.0332	0.585	0.184	3.55183e-85	GC08	SPOCK1
NBEA	1.05017e-89	0.869951	0.625	0.215	4.01415e-85	GC08	NBEA
MTAP	1.30711e-89	0.711356	0.517	0.143	4.99631e-85	GC08	MTAP
LRRC4C	2.93789e-89	1.17957	0.786	0.389	1.12298e-84	GC08	LRRC4C
ST6GAL1	3.22332e-89	0.577704	0.427	0.098	1.23208e-84	GC08	ST6GAL1
MIAT1	3.68501e-88	0.894992	0.598	0.189	1.40856e-83	GC08	MIAT
ATP10B	4.22961e-88	0.564584	0.378	0.079	1.61673e-83	GC08	ATP10B
COL11A1	1.02193e-87	0.798659	0.533	0.149	3.90624e-83	GC08	COL11A1
SATB1	2.51968e-87	1.06419	0.681	0.276	9.63122e-83	GC08	SATB1
P4HA11	5.55899e-87	1.23209	0.69	0.288	2.12487e-82	GC08	P4HA1
PCDH91	2.84878e-86	1.19494	0.957	0.699	1.08892e-81	GC08	PCDH9
CDKN2B	4.45589e-85	0.553654	0.334	0.066	1.70322e-80	GC08	CDKN2B
PLOD21	2.91735e-84	1.10128	0.749	0.346	1.11513e-79	GC08	PLOD2
SORCS3	1.0656e-83	0.511655	0.387	0.086	4.07313e-79	GC08	SORCS3
PTPRD	1.28274e-83	1.06129	0.604	0.209	4.90314e-79	GC08	PTPRD
INPP5F	1.71869e-83	0.713213	0.498	0.143	6.5695e-79	GC08	INPP5F
SYT6	2.57226e-82	0.543627	0.294	0.054	9.83219e-78	GC08	SYT6
CA101	6.85714e-82	0.872239	0.613	0.199	2.62107e-77	GC08	CA10
DRAXIN	1.86191e-81	0.891644	0.659	0.246	7.11698e-77	GC08	DRAXIN
USP9Y	2.28684e-81	0.758842	0.588	0.196	8.74121e-77	GC08	USP9Y
FUT9	2.02108e-80	0.635377	0.449	0.116	7.72537e-76	GC08	FUT9
KIF5C1	4.0886e-80	1.06267	0.842	0.5	1.56283e-75	GC08	KIF5C
MIR100HG1	5.53613e-80	0.823041	0.669	0.237	2.11613e-75	GC08	MIR100HG
EEF1A2	8.08888e-80	0.93208	0.69	0.287	3.09189e-75	GC08	EEF1A2
PRKACB	8.33242e-80	1.08199	0.805	0.462	3.18498e-75	GC08	PRKACB
DDX51	1.27117e-79	1.03268	0.972	0.934	4.85891e-75	GC08	DDX5
AC027031.21	1.56195e-79	0.993685	0.613	0.222	5.97041e-75	GC08	AC027031.2
TRPM8	2.01648e-79	0.683092	0.353	0.076	7.70778e-75	GC08	TRPM8
KANSL1-AS1	2.375e-79	0.596321	0.43	0.11	9.07821e-75	GC08	KANSL1-AS1
VMP1	2.13704e-78	1.54634	0.898	0.647	8.16864e-74	GC08	VMP1
RIMS2	1.16124e-77	0.589943	0.443	0.112	4.43873e-73	GC08	RIMS2
SEPTIN31	1.31516e-77	0.542898	0.464	0.124	5.02705e-73	GC08	SEPTIN3
PAK31	3.16577e-77	0.768834	0.573	0.185	1.21009e-72	GC08	PAK3
PRKCB	5.53918e-76	0.675287	0.297	0.059	2.11729e-71	GC08	PRKCB
KANSL1	9.94398e-76	1.01712	0.82	0.496	3.80099e-71	GC08	KANSL1
MAP1B2	2.96635e-75	0.986433	0.975	0.849	1.13386e-70	GC08	MAP1B
LRRK2	4.78739e-75	0.8227	0.526	0.168	1.82993e-70	GC08	LRRK2
KIAA1211L	2.06936e-74	0.525048	0.375	0.089	7.90992e-70	GC08	KIAA1211L
NUAK1	9.07273e-74	0.609131	0.402	0.104	3.46796e-69	GC08	NUAK1
SCG3	9.52429e-74	1.66845	0.876	0.681	3.64057e-69	GC08	SCG3
IGFBP31	2.16871e-73	0.791146	0.576	0.182	8.28968e-69	GC08	IGFBP3
CSGALNACT2	6.46298e-73	0.66651	0.526	0.172	2.47041e-68	GC08	CSGALNACT2
NTRK3	1.08366e-72	1.07143	0.709	0.344	4.14217e-68	GC08	NTRK3
IDS	1.46738e-71	1.0226	0.895	0.647	5.60892e-67	GC08	IDS
CDH13	2.46077e-71	0.51358	0.402	0.101	9.40603e-67	GC08	CDH13
TARSL2	1.01459e-70	0.912423	0.672	0.291	3.87816e-66	GC08	TARSL2
CACNA2D11	4.12052e-70	0.543279	0.409	0.108	1.57503e-65	GC08	CACNA2D1
AC006115.2	6.55268e-70	0.5405	0.437	0.12	2.50469e-65	GC08	AC006115.2
AP2B1	2.97769e-69	0.911794	0.889	0.701	1.13819e-64	GC08	AP2B1
CNR11	6.17617e-69	1.0506	0.542	0.194	2.36078e-64	GC08	CNR1
AGO2	1.79921e-68	1.03807	0.786	0.471	6.87731e-64	GC08	AGO2
PRKAR1A	6.36558e-68	0.914063	0.867	0.598	2.43318e-63	GC08	PRKAR1A
SYNE1	2.80268e-67	0.849887	0.749	0.374	1.0713e-62	GC08	SYNE1
KLHL9	1.4322e-66	0.659266	0.588	0.221	5.47444e-62	GC08	KLHL9
GRID2	6.23038e-66	0.764753	0.582	0.205	2.3815e-61	GC08	GRID2
PDK1	8.77369e-66	0.59881	0.409	0.114	3.35365e-61	GC08	PDK1
TSPYL2	1.02896e-65	0.84488	0.607	0.239	3.9331e-61	GC08	TSPYL2
GRIA21	5.68637e-65	1.19369	0.892	0.648	2.17356e-60	GC08	GRIA2
AGAP1	5.94956e-65	0.969366	0.709	0.371	2.27416e-60	GC08	AGAP1
ARFGEF3	1.03406e-64	0.745061	0.598	0.224	3.95259e-60	GC08	ARFGEF3
RAB3IP1	2.22045e-64	1.35683	0.82	0.564	8.48744e-60	GC08	RAB3IP
ERO1A1	2.28295e-64	1.20344	0.56	0.215	8.72635e-60	GC08	ERO1A
PDE8B	2.49407e-64	0.630914	0.467	0.147	9.53333e-60	GC08	PDE8B
NRN11	5.39747e-64	1.29499	0.731	0.376	2.06313e-59	GC08	NRN1
RUNX1	7.19691e-64	0.787482	0.576	0.223	2.75095e-59	GC08	RUNX1
TRIM9	7.74148e-64	0.907572	0.889	0.615	2.9591e-59	GC08	TRIM9
2021-03-11	1.14878e-63	0.593153	0.498	0.161	4.3911e-59	GC08	2021-03-01
SELENOM	2.38742e-63	0.545525	0.505	0.161	9.12567e-59	GC08	SELENOM
CAV11	3.61422e-63	0.73	0.669	0.258	1.3815e-58	GC08	CAV1
XKR41	3.52228e-62	0.567228	0.409	0.116	1.34635e-57	GC08	XKR4
MMP161	7.25669e-62	1.14602	0.789	0.48	2.7738e-57	GC08	MMP16
WSB11	1.27205e-61	1.04088	0.932	0.729	4.8623e-57	GC08	WSB1
CELF51	1.77015e-61	0.617146	0.461	0.148	6.76621e-57	GC08	CELF5
MSI2	2.43617e-61	1.02154	0.876	0.672	9.31201e-57	GC08	MSI2
PGAP1	6.90216e-61	0.974655	0.755	0.441	2.63828e-56	GC08	PGAP1
SLC9A7	9.28718e-61	0.566478	0.427	0.13	3.54993e-56	GC08	SLC9A7
TNRC6C	2.23831e-60	0.950402	0.737	0.417	8.55572e-56	GC08	TNRC6C
NTRK22	2.73978e-60	0.67954	0.799	0.388	1.04725e-55	GC08	NTRK2
PLEKHH2	4.40676e-60	0.776244	0.545	0.204	1.68444e-55	GC08	PLEKHH2
MIF1	2.93116e-59	0.927159	0.975	0.91	1.12041e-54	GC08	MIF
GADD45A	2.96537e-59	1.00785	0.848	0.549	1.13348e-54	GC08	GADD45A
MEF2C	3.15862e-59	0.823119	0.607	0.261	1.20735e-54	GC08	MEF2C
NPEPPS	5.90419e-59	0.856323	0.789	0.487	2.25682e-54	GC08	NPEPPS
LRATD1	1.04367e-58	0.653444	0.529	0.186	3.98932e-54	GC08	LRATD1
ITPR1	2.94739e-58	0.579186	0.399	0.119	1.12661e-53	GC08	ITPR1
SFXN3	3.43222e-58	0.510891	0.424	0.131	1.31193e-53	GC08	SFXN3
STMN41	3.69658e-58	0.776856	0.644	0.276	1.41298e-53	GC08	STMN4
MXD1	7.5506e-58	0.531891	0.467	0.155	2.88614e-53	GC08	MXD1
ADM1	2.02836e-57	0.806568	0.505	0.171	7.75321e-53	GC08	ADM
FREM2	3.38551e-57	0.745166	0.573	0.233	1.29408e-52	GC08	FREM2
ITPRID2	3.64533e-57	0.648217	0.632	0.257	1.39339e-52	GC08	ITPRID2
GPI	4.68398e-57	0.954936	0.786	0.505	1.79041e-52	GC08	GPI
SERINC1	2.59133e-56	0.85251	0.824	0.566	9.90508e-52	GC08	SERINC1
DGKH	3.3707e-56	0.619079	0.461	0.161	1.28842e-51	GC08	DGKH
GPR155	3.66483e-56	0.856094	0.666	0.329	1.40084e-51	GC08	GPR155
TM4SF1	8.41758e-56	1.24238	0.65	0.291	3.21753e-51	GC08	TM4SF1
SLC2A31	1.03508e-55	0.811346	0.533	0.202	3.95648e-51	GC08	SLC2A3
PSAP1	2.16541e-55	0.888273	0.932	0.782	8.27705e-51	GC08	PSAP
NAIP	2.53334e-55	0.511155	0.424	0.136	9.68343e-51	GC08	NAIP
DIP2C	1.55434e-54	0.506397	0.483	0.17	5.94129e-50	GC08	DIP2C
CADPS	2.65053e-54	0.517579	0.452	0.147	1.01314e-49	GC08	CADPS
IL6ST	3.92668e-54	0.835947	0.879	0.663	1.50093e-49	GC08	IL6ST
ZNF207	4.32921e-54	0.890655	0.833	0.602	1.6548e-49	GC08	ZNF207
SLC2A13	1.07732e-53	0.685694	0.65	0.297	4.11796e-49	GC08	SLC2A13
CLTC	2.42892e-53	0.79672	0.864	0.657	9.28431e-49	GC08	CLTC
SORBS1	4.06849e-53	0.73833	0.619	0.299	1.55514e-48	GC08	SORBS1
DPYSL2	4.36979e-53	0.796024	0.935	0.776	1.67031e-48	GC08	DPYSL2
GAP43	5.48527e-53	1.00108	0.944	0.806	2.09669e-48	GC08	GAP43
SNHG6	1.09852e-52	0.965164	0.864	0.503	4.19898e-48	GC08	SNHG6
AHR	1.20289e-52	0.565154	0.372	0.112	4.59792e-48	GC08	AHR
GAS51	2.17262e-52	0.808625	0.851	0.465	8.3046e-48	GC08	GAS5
UCHL11	2.26698e-52	0.728761	0.882	0.608	8.66531e-48	GC08	UCHL1
PAM	4.82634e-52	0.6327	0.622	0.284	1.84482e-47	GC08	PAM
RPL38	5.02785e-52	0.798207	0.972	0.955	1.92185e-47	GC08	RPL38
DHRS7	6.72726e-52	0.859245	0.728	0.437	2.57143e-47	GC08	DHRS7
CAMK2D	9.84251e-52	0.930625	0.833	0.586	3.7622e-47	GC08	CAMK2D
OIP5-AS1	1.42766e-51	0.689441	0.61	0.265	5.45709e-47	GC08	OIP5-AS1
NDRG11	1.83263e-51	0.726635	0.591	0.239	7.00504e-47	GC08	NDRG1
FARP2	1.98199e-51	0.649414	0.48	0.185	7.57594e-47	GC08	FARP2
TUG1	2.48484e-51	0.717572	0.641	0.285	9.49804e-47	GC08	TUG1
ENDOD1	5.64321e-51	0.838738	0.607	0.299	2.15706e-46	GC08	ENDOD1
CNTN1	7.14962e-51	0.855162	0.69	0.35	2.73287e-46	GC08	CNTN1
TCEAL21	1.12081e-50	0.777538	0.728	0.394	4.28417e-46	GC08	TCEAL2
XYLT1	1.24214e-50	0.781852	0.489	0.19	4.74795e-46	GC08	XYLT1
TANC1	1.66864e-50	0.728669	0.638	0.314	6.37822e-46	GC08	TANC1
PKIA1	3.00396e-50	0.774086	0.721	0.43	1.14824e-45	GC08	PKIA
CPEB4	4.21599e-50	0.811438	0.817	0.522	1.61152e-45	GC08	CPEB4
KPNA5	9.47307e-50	0.658121	0.56	0.245	3.62098e-45	GC08	KPNA5
SNHG16	1.27171e-49	0.649264	0.635	0.295	4.86098e-45	GC08	SNHG16
CHL11	1.29903e-49	1.00367	0.808	0.539	4.96541e-45	GC08	CHL1
NTM	1.46479e-49	0.91945	0.746	0.427	5.59903e-45	GC08	NTM
PGM2L11	1.49214e-49	0.892843	0.765	0.47	5.70355e-45	GC08	PGM2L1
SLC35F5	1.5042e-49	0.684619	0.588	0.273	5.74965e-45	GC08	SLC35F5
YWHAZ	1.65781e-49	0.678133	0.904	0.775	6.33683e-45	GC08	YWHAZ
NFIL3	1.84014e-49	0.57139	0.449	0.163	7.03374e-45	GC08	NFIL3
SAMD4A	3.87642e-49	0.714614	0.52	0.223	1.48172e-44	GC08	SAMD4A
NOVA11	7.8481e-49	0.812826	0.985	0.924	2.99986e-44	GC08	NOVA1
TM9SF3	1.38314e-48	0.747517	0.789	0.512	5.28691e-44	GC08	TM9SF3
NCAM11	1.38741e-48	0.693886	0.932	0.751	5.30323e-44	GC08	NCAM1
AC011043.1	1.45833e-48	0.53915	0.375	0.119	5.5743e-44	GC08	AC011043.1
NLGN1	1.48849e-48	0.82162	0.759	0.491	5.68962e-44	GC08	NLGN1
LUZP2	2.9168e-48	0.633246	0.585	0.234	1.11492e-43	GC08	LUZP2
AL133453.1	6.13235e-48	0.650818	0.35	0.108	2.34403e-43	GC08	AL133453.1
ACTG1	6.54313e-48	0.659039	0.997	0.978	2.50104e-43	GC08	ACTG1
TMEM161B-AS11	8.3701e-48	0.862504	0.802	0.533	3.19939e-43	GC08	TMEM161B-AS1
ZDHHC21	1.04159e-47	0.768385	0.687	0.377	3.98138e-43	GC08	ZDHHC21
ZNF528-AS11	1.75104e-47	0.605624	0.526	0.206	6.69317e-43	GC08	ZNF528-AS1
GOLGA8A	1.83664e-47	0.78086	0.554	0.245	7.02037e-43	GC08	GOLGA8A
SEZ6L1	1.84721e-47	0.766668	0.616	0.287	7.06078e-43	GC08	SEZ6L
BMERB1	3.10402e-47	0.628384	0.666	0.317	1.18648e-42	GC08	BMERB1
FGF14	8.91432e-47	0.68383	0.625	0.299	3.40741e-42	GC08	FGF14
FGFR1	1.05746e-46	0.766743	0.669	0.362	4.04203e-42	GC08	FGFR1
NDRG4	1.19357e-46	0.591926	0.57	0.252	4.56231e-42	GC08	NDRG4
SLIT1	1.36396e-46	0.589582	0.467	0.176	5.2136e-42	GC08	SLIT1
GABBR1	2.00829e-46	0.688426	0.557	0.258	7.67647e-42	GC08	GABBR1
PTEN	2.78936e-46	0.762268	0.616	0.317	1.0662e-41	GC08	PTEN
MAP22	6.96859e-46	0.73081	0.935	0.797	2.66367e-41	GC08	MAP2
ZNF483	7.46738e-46	0.616484	0.461	0.179	2.85433e-41	GC08	ZNF483
DCTN4	1.36705e-45	0.625839	0.737	0.444	5.22541e-41	GC08	DCTN4
ATP5MD1	2.48788e-45	0.685946	0.882	0.757	9.50969e-41	GC08	ATP5MD
N4BP2L2	3.58962e-45	0.685705	0.904	0.759	1.3721e-40	GC08	N4BP2L2
FNDC3A	6.26116e-45	0.728816	0.743	0.477	2.39327e-40	GC08	FNDC3A
WWP1	7.15414e-45	0.539495	0.461	0.181	2.7346e-40	GC08	WWP1
MED13L	7.47481e-45	0.786873	0.693	0.422	2.85717e-40	GC08	MED13L
MEF2A	2.16744e-44	0.798483	0.638	0.337	8.28484e-40	GC08	MEF2A
HSPA12A	3.57208e-44	0.525372	0.362	0.119	1.36539e-39	GC08	HSPA12A
SYT11	4.02e-44	0.710875	0.923	0.761	1.53661e-39	GC08	SYT11
TANC2	4.30324e-44	0.747146	0.718	0.439	1.64487e-39	GC08	TANC2
PEG3	1.07188e-43	0.738652	0.511	0.225	4.09716e-39	GC08	PEG3
MYO5A	1.09232e-43	0.74534	0.663	0.36	4.17529e-39	GC08	MYO5A
PTBP2	1.2436e-43	0.569227	0.548	0.249	4.75353e-39	GC08	PTBP2
HSPA1A2	1.38441e-43	1.17566	0.851	0.588	5.29179e-39	GC08	HSPA1A
COA8	3.90195e-43	0.549166	0.591	0.266	1.49148e-38	GC08	COA8
ANKH	5.28216e-43	0.521934	0.467	0.183	2.01905e-38	GC08	ANKH
IGSF9B	8.9949e-43	0.583939	0.44	0.164	3.43821e-38	GC08	IGSF9B
DDX17	9.73824e-43	0.702553	0.944	0.796	3.72234e-38	GC08	DDX17
NUTM2A-AS1	1.22212e-42	0.543115	0.539	0.241	4.67142e-38	GC08	NUTM2A-AS1
WDR45B	1.65164e-42	0.755078	0.786	0.574	6.31322e-38	GC08	WDR45B
GLS	2.105e-42	0.727306	0.598	0.311	8.04614e-38	GC08	GLS
MBP1	3.21647e-42	0.792317	0.56	0.241	1.22946e-37	GC08	MBP
PIAS2	4.00051e-42	0.77058	0.687	0.419	1.52915e-37	GC08	PIAS2
MYEF2	9.71404e-42	0.720523	0.802	0.585	3.71309e-37	GC08	MYEF2
GNG21	1.1518e-41	0.616266	0.632	0.327	4.40264e-37	GC08	GNG2
TENT5A	1.31631e-41	0.884745	0.647	0.365	5.03146e-37	GC08	TENT5A
LINC01578	1.67326e-41	0.598282	0.839	0.461	6.39586e-37	GC08	LINC01578
CYTOR	2.04079e-41	0.702094	0.712	0.41	7.80073e-37	GC08	CYTOR
PTPRG	2.0803e-41	0.636098	0.582	0.296	7.95175e-37	GC08	PTPRG
DLGAP1	2.21006e-41	0.518231	0.486	0.195	8.44774e-37	GC08	DLGAP1
COX16	2.30464e-41	0.808578	0.783	0.609	8.80926e-37	GC08	COX16
DNM1	3.76421e-41	0.595385	0.48	0.205	1.43883e-36	GC08	DNM1
ALCAM1	6.28964e-41	0.594482	0.759	0.411	2.40415e-36	GC08	ALCAM
SEPTIN9	7.45797e-41	0.607965	0.591	0.262	2.85074e-36	GC08	SEPTIN9
PPP6R2	9.66436e-41	0.662275	0.604	0.322	3.69411e-36	GC08	PPP6R2
PREPL	1.19959e-40	0.707197	0.734	0.478	4.58531e-36	GC08	PREPL
SCG5	1.27404e-40	0.692649	0.715	0.413	4.86988e-36	GC08	SCG5
AAK1	1.36342e-40	0.741055	0.774	0.552	5.21154e-36	GC08	AAK1
HSPA13	2.30279e-40	0.754786	0.709	0.444	8.80219e-36	GC08	HSPA13
TTC31	2.6046e-40	0.574213	0.957	0.865	9.95581e-36	GC08	TTC3
NRXN11	3.29398e-40	0.65862	0.817	0.552	1.25909e-35	GC08	NRXN1
ZMIZ1	3.34234e-40	0.618609	0.613	0.317	1.27758e-35	GC08	ZMIZ1
TENM1	3.5095e-40	0.567457	0.508	0.215	1.34147e-35	GC08	TENM1
LUC7L3	4.33534e-40	0.734603	0.926	0.826	1.65714e-35	GC08	LUC7L3
ATP6V0A1	5.00823e-40	0.647423	0.663	0.386	1.91434e-35	GC08	ATP6V0A1
DCX2	9.41529e-40	0.649155	0.672	0.343	3.5989e-35	GC08	DCX
KLHL28	1.13952e-39	0.566734	0.474	0.203	4.3557e-35	GC08	KLHL28
PRKAA2	1.67183e-39	0.580049	0.418	0.165	6.3904e-35	GC08	PRKAA2
EGR11	1.71591e-39	1.11537	0.916	0.701	6.5589e-35	GC08	EGR1
MICU1	1.94e-39	0.553595	0.567	0.278	7.41547e-35	GC08	MICU1
SCN1A	1.96014e-39	0.765418	0.56	0.261	7.49244e-35	GC08	SCN1A
UHRF2	2.01465e-39	0.622479	0.467	0.202	7.7008e-35	GC08	UHRF2
SOX2-OT1	3.0244e-39	0.638027	0.882	0.5	1.15605e-34	GC08	SOX2-OT
TAOK1	5.62379e-39	0.662223	0.811	0.569	2.14964e-34	GC08	TAOK1
PRKCA	6.10543e-39	0.697322	0.687	0.437	2.33374e-34	GC08	PRKCA
AC005261.1	6.61853e-39	0.610652	0.647	0.367	2.52987e-34	GC08	AC005261.1
RAP2A1	1.15667e-38	0.593794	0.706	0.405	4.42125e-34	GC08	RAP2A
GUCY1A2	5.27943e-38	0.530937	0.536	0.245	2.01801e-33	GC08	GUCY1A2
RNF11	6.57727e-38	0.600248	0.644	0.362	2.5141e-33	GC08	RNF11
PYGB	8.04346e-38	0.665443	0.616	0.326	3.07453e-33	GC08	PYGB
PGK11	1.04827e-37	0.955568	0.87	0.747	4.00689e-33	GC08	PGK1
ARL4C2	1.24852e-37	0.724704	0.805	0.563	4.77233e-33	GC08	ARL4C
KLC11	1.54932e-37	0.647331	0.724	0.474	5.92212e-33	GC08	KLC1
BEX11	1.65842e-37	0.815765	0.885	0.691	6.33915e-33	GC08	BEX1
JAG1	2.24383e-37	0.572771	0.628	0.316	8.57682e-33	GC08	JAG1
ITGB1	3.76366e-37	0.801588	0.802	0.592	1.43862e-32	GC08	ITGB1
PTPRE	4.19467e-37	0.669953	0.616	0.345	1.60337e-32	GC08	PTPRE
ZNF7041	6.89946e-37	0.674449	0.675	0.4	2.63725e-32	GC08	ZNF704
RO60	1.83982e-36	0.570719	0.749	0.425	7.03252e-32	GC08	RO60
ARRDC31	3.70934e-36	0.710006	0.734	0.487	1.41786e-31	GC08	ARRDC3
PJA2	4.05081e-36	0.675419	0.92	0.775	1.54838e-31	GC08	PJA2
RPS291	4.52185e-36	0.624753	0.985	0.955	1.72843e-31	GC08	RPS29
NRCAM	4.9327e-36	0.759174	0.864	0.706	1.88547e-31	GC08	NRCAM
RPS241	7.89029e-36	0.616226	0.988	0.962	3.01598e-31	GC08	RPS24
CARD19	1.51808e-35	0.557899	0.56	0.283	5.80273e-31	GC08	CARD19
RORA	2.1386e-35	0.644399	0.477	0.213	8.17457e-31	GC08	RORA
APP	2.46182e-35	0.591532	0.907	0.802	9.41006e-31	GC08	APP
BCL6	5.00639e-35	0.617218	0.529	0.26	1.91364e-30	GC08	BCL6
MYT1	5.61049e-35	0.521802	0.458	0.195	2.14455e-30	GC08	MYT1
CAMK2B	2.08157e-34	0.527212	0.393	0.158	7.95661e-30	GC08	CAMK2B
ANKRD121	3.69214e-34	0.740132	0.805	0.59	1.41128e-29	GC08	ANKRD12
WDR11	3.81529e-34	0.507264	0.489	0.23	1.45836e-29	GC08	WDR11
PFKP1	5.05074e-34	0.546869	0.505	0.241	1.93059e-29	GC08	PFKP
ARID1B	5.84448e-34	0.568404	0.69	0.414	2.23399e-29	GC08	ARID1B
RC3H1	6.52258e-34	0.540814	0.505	0.249	2.49319e-29	GC08	RC3H1
NPW	7.81409e-34	0.57373	0.211	0.057	2.98686e-29	GC08	NPW
SESN3	9.79301e-34	0.637017	0.65	0.385	3.74328e-29	GC08	SESN3
VCAN1	1.36838e-33	0.705447	0.876	0.7	5.23048e-29	GC08	VCAN
INO80D	2.24667e-33	0.529491	0.526	0.262	8.58768e-29	GC08	INO80D
NSA2	3.2282e-33	0.665361	0.82	0.709	1.23395e-28	GC08	NSA2
LINC00342	3.26812e-33	0.558146	0.477	0.22	1.24921e-28	GC08	LINC00342
SOX5	3.89748e-33	0.618682	0.567	0.308	1.48977e-28	GC08	SOX5
TMED10	3.96043e-33	0.610591	0.889	0.738	1.51384e-28	GC08	TMED10
ATXN1	4.15501e-33	0.572868	0.582	0.316	1.58821e-28	GC08	ATXN1
RNF157	5.87845e-33	0.626622	0.601	0.358	2.24698e-28	GC08	RNF157
SNHG291	6.00862e-33	0.561949	0.895	0.531	2.29673e-28	GC08	SNHG29
FAM162A1	1.72068e-32	0.909519	0.706	0.486	6.57714e-28	GC08	FAM162A
PPP1R9A	2.29336e-32	0.612372	0.489	0.239	8.76613e-28	GC08	PPP1R9A
ANTKMT	2.83464e-32	0.540489	0.523	0.261	1.08351e-27	GC08	ANTKMT
ELMSAN1	3.00287e-32	0.512116	0.44	0.197	1.14782e-27	GC08	ELMSAN1
ATP6V0C	3.07517e-32	0.564895	0.827	0.505	1.17545e-27	GC08	ATP6V0C
TM2D3	3.21869e-32	0.615825	0.644	0.396	1.23031e-27	GC08	TM2D3
MED13	4.17548e-32	0.661606	0.697	0.464	1.59604e-27	GC08	MED13
CERS61	4.63478e-32	0.520997	0.511	0.255	1.7716e-27	GC08	CERS6
COX20	6.21231e-32	0.631678	0.839	0.732	2.37459e-27	GC08	COX20
SYNC	7.37883e-32	0.520276	0.563	0.301	2.82048e-27	GC08	SYNC
YWHAG1	7.61302e-32	0.643592	0.777	0.604	2.91e-27	GC08	YWHAG
GPATCH2L	7.7087e-32	0.677412	0.681	0.457	2.94657e-27	GC08	GPATCH2L
SPAG9	1.30248e-31	0.534697	0.854	0.669	4.97858e-27	GC08	SPAG9
SLC2A11	1.50837e-31	0.523129	0.406	0.171	5.76558e-27	GC08	SLC2A1
SRSF1	1.99355e-31	0.595229	0.78	0.571	7.62014e-27	GC08	SRSF1
NR2F11	2.34298e-31	0.593956	0.786	0.546	8.95582e-27	GC08	NR2F1
AK41	4.09573e-31	0.60464	0.529	0.271	1.56555e-26	GC08	AK4
SPRY2	4.44216e-31	0.701355	0.687	0.425	1.69797e-26	GC08	SPRY2
SPRED1	5.2839e-31	0.5941	0.749	0.517	2.01972e-26	GC08	SPRED1
RBFOX21	7.67244e-31	0.534406	0.61	0.354	2.93271e-26	GC08	RBFOX2
AL391807.1	1.03123e-30	0.652886	0.61	0.363	3.94176e-26	GC08	AL391807.1
CELF1	1.15153e-30	0.653401	0.715	0.501	4.40162e-26	GC08	CELF1
UNC80	1.34142e-30	0.508471	0.44	0.199	5.12746e-26	GC08	UNC80
GFPT1	1.57438e-30	0.595795	0.489	0.253	6.01792e-26	GC08	GFPT1
SNHG5	1.61841e-30	0.532977	0.693	0.377	6.18623e-26	GC08	SNHG5
SSR1	3.09209e-30	0.737568	0.762	0.603	1.18192e-25	GC08	SSR1
LRRTM3	3.68076e-30	0.571461	0.536	0.278	1.40693e-25	GC08	LRRTM3
ADGRL3	3.82515e-30	0.607049	0.755	0.542	1.46212e-25	GC08	ADGRL3
EIF4A2	4.04157e-30	0.517475	0.895	0.814	1.54485e-25	GC08	EIF4A2
ENO11	4.63868e-30	0.605272	0.954	0.856	1.77309e-25	GC08	ENO1
NUP58	9.48591e-30	0.596519	0.594	0.345	3.6259e-25	GC08	NUP58
RPL341	1.40206e-29	0.516184	0.985	0.968	5.35923e-25	GC08	RPL34
MYSM1	2.13272e-29	0.548877	0.517	0.269	8.15212e-25	GC08	MYSM1
RUFY3	3.38811e-29	0.546103	0.802	0.615	1.29507e-24	GC08	RUFY3
PGAM1	3.55873e-29	0.667781	0.762	0.627	1.36029e-24	GC08	PGAM1
ADGRB3	3.85576e-29	0.538401	0.511	0.262	1.47383e-24	GC08	ADGRB3
RUFY2	4.49849e-29	0.511272	0.529	0.285	1.7195e-24	GC08	RUFY2
N4BP2	4.95627e-29	0.530707	0.536	0.292	1.89448e-24	GC08	N4BP2
GNB1	5.61832e-29	0.550975	0.805	0.672	2.14754e-24	GC08	GNB1
TNKS	1.05257e-28	0.6075	0.666	0.433	4.02333e-24	GC08	TNKS
PTPRF	1.80451e-28	0.539399	0.495	0.25	6.89755e-24	GC08	PTPRF
EIF1B1	1.89242e-28	0.579836	0.845	0.721	7.23359e-24	GC08	EIF1B
OGA	2.17171e-28	0.519944	0.669	0.421	8.30113e-24	GC08	OGA
TIMP2	2.57906e-28	0.622572	0.808	0.64	9.85821e-24	GC08	TIMP2
ELMOD1	3.58046e-28	0.50868	0.418	0.189	1.3686e-23	GC08	ELMOD1
SHOC2	4.31702e-28	0.557939	0.48	0.246	1.65014e-23	GC08	SHOC2
VPS13C	6.91702e-28	0.548895	0.7	0.461	2.64396e-23	GC08	VPS13C
PANK3	1.06296e-27	0.538457	0.598	0.363	4.06307e-23	GC08	PANK3
FOXJ3	1.501e-27	0.548118	0.582	0.339	5.73741e-23	GC08	FOXJ3
SERPINE2	1.53724e-27	0.789864	0.805	0.667	5.87596e-23	GC08	SERPINE2
KCND2	2.7294e-27	0.508886	0.529	0.275	1.04329e-22	GC08	KCND2
SH3GLB1	2.82415e-27	0.631919	0.805	0.661	1.0795e-22	GC08	SH3GLB1
FUBP1	2.84078e-27	0.513966	0.576	0.337	1.08586e-22	GC08	FUBP1
TSPYL1	3.2034e-27	0.515037	0.551	0.314	1.22447e-22	GC08	TSPYL1
COL20A1	3.32291e-27	0.571112	0.536	0.278	1.27015e-22	GC08	COL20A1
MT2A2	7.93146e-27	0.517125	0.997	0.892	3.03172e-22	GC08	MT2A
ARHGEF7	9.51019e-27	0.5254	0.563	0.324	3.63518e-22	GC08	ARHGEF7
HELZ	1.55723e-26	0.501722	0.61	0.39	5.95235e-22	GC08	HELZ
BTF3L4	1.7593e-26	0.528751	0.731	0.574	6.72474e-22	GC08	BTF3L4
ZBTB37	2.4939e-26	0.52321	0.402	0.187	9.53267e-22	GC08	ZBTB37
UPF3A	2.75717e-26	0.583477	0.783	0.61	1.0539e-21	GC08	UPF3A
OGT	3.00445e-26	0.514479	0.567	0.334	1.14842e-21	GC08	OGT
UFM1	5.32325e-26	0.580742	0.678	0.501	2.03476e-21	GC08	UFM1
FTX	6.89189e-26	0.612126	0.752	0.544	2.63436e-21	GC08	FTX
SLC5A31	6.93876e-26	0.506014	0.477	0.247	2.65227e-21	GC08	SLC5A3
ATF5	7.62838e-26	0.60984	0.399	0.19	2.91587e-21	GC08	ATF5
YME1L1	7.70825e-26	0.529986	0.647	0.42	2.9464e-21	GC08	YME1L1
ATXN7L3B	8.13017e-26	0.518903	0.749	0.561	3.10768e-21	GC08	ATXN7L3B
TRAK2	1.00048e-25	0.535208	0.387	0.179	3.82424e-21	GC08	TRAK2
INSIG21	1.09826e-25	0.623136	0.458	0.237	4.19799e-21	GC08	INSIG2
2021-03-06	1.2139e-25	0.573483	0.746	0.569	4.64002e-21	GC08	2021-03-06
CLCN3	1.813e-25	0.544958	0.724	0.509	6.93002e-21	GC08	CLCN3
FRA10AC1	2.81137e-25	0.518271	0.495	0.268	1.07462e-20	GC08	FRA10AC1
PLAT	3.48079e-25	0.70629	0.554	0.324	1.3305e-20	GC08	PLAT
TMEM30A	3.81767e-25	0.525571	0.777	0.595	1.45927e-20	GC08	TMEM30A
ELAVL31	3.9045e-25	0.509243	0.69	0.457	1.49246e-20	GC08	ELAVL3
SLC22A17	4.47637e-25	0.530772	0.703	0.501	1.71105e-20	GC08	SLC22A17
AKAP11	6.70997e-25	0.504897	0.619	0.397	2.56482e-20	GC08	AKAP11
MDM4	7.85224e-25	0.576396	0.706	0.505	3.00144e-20	GC08	MDM4
SV2A	1.24525e-24	0.523472	0.625	0.426	4.75984e-20	GC08	SV2A
ARHGAP21	4.38691e-24	0.558155	0.759	0.606	1.67685e-19	GC08	ARHGAP21
EIF4B	4.59367e-24	0.51542	0.759	0.612	1.75588e-19	GC08	EIF4B
PIK3R11	1.53203e-23	0.539826	0.864	0.705	5.85603e-19	GC08	PIK3R1
GRIA3	1.53538e-23	0.577239	0.632	0.407	5.86885e-19	GC08	GRIA3
GNAQ	1.93684e-23	0.55558	0.672	0.516	7.40336e-19	GC08	GNAQ
LHFPL3	2.13298e-23	0.50845	0.517	0.293	8.15311e-19	GC08	LHFPL3
MSANTD4	2.16681e-23	0.521545	0.56	0.348	8.28243e-19	GC08	MSANTD4
PCNX4	2.23654e-23	0.525066	0.585	0.361	8.54895e-19	GC08	PCNX4
TMEM263	2.94488e-23	0.500993	0.625	0.42	1.12565e-18	GC08	TMEM263
AC108134.2	7.52057e-23	0.712335	0.245	0.091	2.87466e-18	GC08	AC108134.2
IGF2BP3	9.15074e-23	0.532829	0.539	0.313	3.49778e-18	GC08	IGF2BP3
LSAMP1	2.38569e-22	0.55632	0.793	0.621	9.11905e-18	GC08	LSAMP
SNTG11	3.47605e-22	0.535248	0.678	0.492	1.32869e-17	GC08	SNTG1
TIAL1	3.88221e-22	0.520683	0.607	0.411	1.48394e-17	GC08	TIAL1
AC245297.3	8.59134e-22	0.501637	0.591	0.376	3.28396e-17	GC08	AC245297.3
MT1X2	1.31578e-21	0.848339	0.842	0.641	5.02943e-17	GC08	MT1X
SARS	2.83573e-21	0.543712	0.743	0.588	1.08393e-16	GC08	SARS
PAXBP1	2.9892e-21	0.522257	0.712	0.509	1.14259e-16	GC08	PAXBP1
CBX11	8.61186e-21	0.508635	0.724	0.603	3.2918e-16	GC08	CBX1
SMAD2	1.54745e-20	0.506181	0.638	0.433	5.91498e-16	GC08	SMAD2
CANX	4.2002e-20	0.625001	0.926	0.845	1.60548e-15	GC08	CANX
ILDR2	4.23807e-20	0.545776	0.548	0.344	1.61996e-15	GC08	ILDR2
TAF1D	1.40908e-19	0.523662	0.718	0.555	5.38608e-15	GC08	TAF1D
BMPR2	2.81529e-19	0.509681	0.616	0.431	1.07612e-14	GC08	BMPR2
ETNK1	4.82376e-19	0.506515	0.598	0.414	1.84383e-14	GC08	ETNK1
PTN1	5.3347e-19	0.505909	0.96	0.962	2.03914e-14	GC08	PTN
PTPRZ1	1.05572e-17	0.513748	0.966	0.961	4.03539e-13	GC08	PTPRZ1
PCMTD2	1.3384e-17	0.520934	0.666	0.502	5.11589e-13	GC08	PCMTD2
BNIP3L1	3.54704e-17	0.619878	0.759	0.64	1.35582e-12	GC08	BNIP3L
P4HB1	7.95891e-12	0.751923	0.771	0.705	3.04221e-07	GC08	P4HB
HSPA51	2.53689e-05	0.529395	0.793	0.732	0.969702	GC08	HSPA5
CPSF61	8.00577e-05	0.544876	0.539	0.471	1	GC08	CPSF6
ZNF713	5.79013e-67	1.53751	0.867	0.114	2.21322e-62	GC09	ZNF713
FAM84A	4.13999e-65	2.01665	0.933	0.139	1.58247e-60	GC09	FAM84A
STAC	1.57453e-60	0.538934	0.4	0.024	6.01846e-56	GC09	STAC
DIRAS2	7.76273e-51	1.0485	0.756	0.1	2.96722e-46	GC09	DIRAS2
RORB	3.88268e-45	1.12013	0.822	0.136	1.48411e-40	GC09	RORB
AUTS21	1.66293e-43	4.00173	0.956	0.276	6.35638e-39	GC09	AUTS2
LMCD1	2.8581e-42	0.931228	0.689	0.097	1.09248e-37	GC09	LMCD1
PWAR6	3.44098e-42	0.741156	0.644	0.085	1.31528e-37	GC09	PWAR6
LAMB3	1.93379e-41	0.747651	0.533	0.06	7.39172e-37	GC09	LAMB3
TMEM178A	2.17589e-41	0.941666	0.756	0.121	8.31713e-37	GC09	TMEM178A
EMILIN3	2.81402e-41	0.833717	0.711	0.102	1.07563e-36	GC09	EMILIN3
KCNE5	2.64952e-40	0.632066	0.444	0.043	1.01275e-35	GC09	KCNE5
PKIB	7.5831e-39	1.45624	0.889	0.194	2.89856e-34	GC09	PKIB
MRPS17	8.11501e-38	3.41115	0.978	0.372	3.10188e-33	GC09	MRPS17
EGFR	3.70802e-33	4.05493	1	0.519	1.41735e-28	GC09	EGFR
CD82	4.96345e-32	2.19796	0.978	0.366	1.89723e-27	GC09	CD82
VAV3	1.6195e-30	0.846245	0.778	0.161	6.19038e-26	GC09	VAV3
MMP2	1.78957e-30	1.2288	0.956	0.272	6.84044e-26	GC09	MMP2
SEZ6L3	1.33679e-29	1.35744	0.978	0.288	5.10974e-25	GC09	SEZ6L
LANCL2	2.61933e-29	1.70295	0.956	0.314	1.00121e-24	GC09	LANCL2
MUM1	1.36163e-28	1.35752	0.911	0.26	5.2047e-24	GC09	MUM1
ACSBG1	2.67454e-28	0.648274	0.6	0.104	1.02232e-23	GC09	ACSBG1
LINC01268	5.59609e-27	0.669528	0.533	0.086	2.13905e-22	GC09	LINC01268
SLC18B1	7.67013e-27	0.764379	0.733	0.163	2.93183e-22	GC09	SLC18B1
CSPG5	2.02302e-26	1.89746	1	0.516	7.73281e-22	GC09	CSPG5
PLPPR4	7.69358e-26	0.592022	0.556	0.095	2.94079e-21	GC09	PLPPR4
VOPP11	2.34577e-25	1.62987	1	0.424	8.96649e-21	GC09	VOPP1
JAG11	3.78141e-25	1.09942	0.933	0.317	1.4454e-20	GC09	JAG1
AC006213.2	4.304e-25	0.7709	0.578	0.107	1.64516e-20	GC09	AC006213.2
NIPSNAP2	1.86333e-24	2.10074	0.933	0.613	7.12238e-20	GC09	NIPSNAP2
CALM12	3.07839e-24	1.53334	1	0.926	1.17668e-19	GC09	CALM1
ATP1A21	9.72974e-24	1.19773	0.867	0.254	3.71909e-19	GC09	ATP1A2
LMO3	1.10749e-23	0.998965	0.733	0.185	4.23327e-19	GC09	LMO3
CDH6	1.85293e-23	0.787454	0.667	0.149	7.08263e-19	GC09	CDH6
MEOX2	2.1141e-23	0.817763	0.733	0.187	8.08092e-19	GC09	MEOX2
MATN2	2.41804e-23	1.03936	0.844	0.263	9.24272e-19	GC09	MATN2
FABP71	3.64885e-23	1.65081	1	0.82	1.39474e-18	GC09	FABP7
PCDHB4	4.57071e-23	0.501639	0.489	0.081	1.74711e-18	GC09	PCDHB4
DSEL	6.85994e-23	1.62693	1	0.715	2.62214e-18	GC09	DSEL
SLCO1C1	7.164e-23	0.576005	0.533	0.095	2.73837e-18	GC09	SLCO1C1
OLIG11	9.76341e-23	1.95875	1	0.686	3.73196e-18	GC09	OLIG1
MOXD1	1.43837e-22	0.718096	0.711	0.168	5.49801e-18	GC09	MOXD1
CACNG7	2.69207e-22	0.726084	0.644	0.145	1.02902e-17	GC09	CACNG7
DIO2	3.34069e-22	0.682506	0.556	0.108	1.27694e-17	GC09	DIO2
SPRY1	4.91509e-22	1.32572	0.933	0.355	1.87875e-17	GC09	SPRY1
KCNIP1	8.68624e-22	0.977792	0.867	0.287	3.32023e-17	GC09	KCNIP1
2021-09-08	1.70963e-21	0.814012	0.711	0.187	6.53489e-17	GC09	2021-09-08
G0S2	1.7529e-21	0.768217	0.533	0.105	6.7003e-17	GC09	G0S2
SEC61G2	1.92069e-21	1.80501	1	0.893	7.34165e-17	GC09	SEC61G
CLDN10	2.13575e-21	0.745646	0.578	0.125	8.1637e-17	GC09	CLDN10
HTRA1	2.27288e-21	1.36176	1	0.656	8.68787e-17	GC09	HTRA1
TRIL	2.45846e-21	0.644696	0.711	0.177	9.39721e-17	GC09	TRIL
DBI1	3.09436e-21	1.5494	1	0.966	1.18279e-16	GC09	DBI
XAF1	4.26234e-21	0.659609	0.622	0.136	1.62924e-16	GC09	XAF1
PLS3	5.72978e-21	0.934065	0.756	0.22	2.19015e-16	GC09	PLS3
HOPX2	6.33428e-21	1.88375	0.978	0.532	2.42122e-16	GC09	HOPX
PLLP	7.19849e-21	0.927885	0.889	0.276	2.75155e-16	GC09	PLLP
RND31	7.87549e-21	0.503955	0.689	0.161	3.01033e-16	GC09	RND3
NEU41	1.37218e-20	1.33867	0.8	0.27	5.24504e-16	GC09	NEU4
NLGN4Y	1.65855e-20	0.786662	0.733	0.202	6.33964e-16	GC09	NLGN4Y
SEPT111	3.85015e-20	0.904748	0.889	0.28	1.47168e-15	GC09	2021-09-11
AC110597.1	5.56058e-20	0.55184	0.422	0.071	2.12548e-15	GC09	AC110597.1
GPR37L1	9.87866e-20	1.16038	0.911	0.379	3.77602e-15	GC09	GPR37L1
POSTN	1.34758e-19	0.523481	0.644	0.144	5.15099e-15	GC09	POSTN
ZBTB20	2.39582e-19	1.36054	1	0.76	9.15778e-15	GC09	ZBTB20
C19orf701	4.3769e-19	1.06196	0.933	0.332	1.67303e-14	GC09	C19orf70
SOX21	4.6615e-19	0.647615	0.644	0.165	1.78181e-14	GC09	SOX21
DUSP10	6.69589e-19	0.580563	0.467	0.091	2.55944e-14	GC09	DUSP10
NCKAP5	7.06933e-19	0.535827	0.644	0.156	2.70218e-14	GC09	NCKAP5
FHL3	1.00475e-18	0.730354	0.6	0.151	3.84056e-14	GC09	FHL3
FAM96B1	1.05337e-18	0.884946	0.889	0.303	4.02638e-14	GC09	FAM96B
CCDC80	1.79744e-18	0.940219	0.8	0.262	6.87053e-14	GC09	CCDC80
GAS7	2.6453e-18	0.740142	0.8	0.256	1.01114e-13	GC09	GAS7
NRXN12	2.88507e-18	1.39934	0.978	0.553	1.10279e-13	GC09	NRXN1
MT31	3.22055e-18	1.42489	1	0.869	1.23102e-13	GC09	MT3
PDZD2	4.06048e-18	0.715719	0.8	0.246	1.55208e-13	GC09	PDZD2
GAS11	4.42703e-18	1.13392	0.8	0.265	1.69219e-13	GC09	GAS1
TMEM176B	4.87962e-18	0.774809	0.756	0.212	1.86519e-13	GC09	TMEM176B
2021-09-21	6.39697e-18	1.01686	0.978	0.356	2.44518e-13	GC09	2021-09-02
CREB5	7.2388e-18	1.12065	0.956	0.484	2.76696e-13	GC09	CREB5
WSCD1	1.39772e-17	1.04526	0.889	0.388	5.34264e-13	GC09	WSCD1
SYT111	1.79e-17	1.19807	0.978	0.761	6.8421e-13	GC09	SYT11
ADGRE5	1.97274e-17	0.851054	0.644	0.182	7.5406e-13	GC09	ADGRE5
PLEKHH21	9.28713e-17	0.897628	0.689	0.205	3.54991e-12	GC09	PLEKHH2
GALNT10	9.38586e-17	0.591565	0.689	0.202	3.58765e-12	GC09	GALNT10
FAM69C	1.03985e-16	0.538435	0.511	0.115	3.97473e-12	GC09	FAM69C
CCND2	1.04034e-16	1.41369	0.978	0.735	3.9766e-12	GC09	CCND2
CKB1	1.08208e-16	1.16094	1	0.897	4.13614e-12	GC09	CKB
PCMTD21	1.88381e-16	1.03784	0.956	0.502	7.20069e-12	GC09	PCMTD2
FIGN	2.44361e-16	0.75111	0.778	0.259	9.34046e-12	GC09	FIGN
C16orf45	2.46019e-16	0.520009	0.756	0.221	9.40385e-12	GC09	C16orf45
OLIG21	2.80691e-16	1.03463	1	0.55	1.07291e-11	GC09	OLIG2
TMSB4X1	3.4577e-16	1.10934	1	0.983	1.32167e-11	GC09	TMSB4X
CSRP21	3.8965e-16	1.28006	0.889	0.455	1.4894e-11	GC09	CSRP2
ADGRG1	3.94143e-16	1.1423	0.956	0.629	1.50657e-11	GC09	ADGRG1
SPATA6	4.3444e-16	1.16078	0.911	0.509	1.6606e-11	GC09	SPATA6
AES2	5.06618e-16	0.891119	0.933	0.346	1.9365e-11	GC09	AES
TCF121	7.76379e-16	0.977493	1	0.68	2.96763e-11	GC09	TCF12
LGR4	8.11626e-16	0.610372	0.533	0.132	3.10236e-11	GC09	LGR4
EMILIN2	8.90743e-16	0.707815	0.578	0.161	3.40478e-11	GC09	EMILIN2
MINOS12	1.05709e-15	0.737867	0.978	0.332	4.04061e-11	GC09	MINOS1
ABHD2	1.34496e-15	0.936702	0.978	0.543	5.14098e-11	GC09	ABHD2
MLC11	1.40704e-15	0.770139	0.844	0.32	5.37829e-11	GC09	MLC1
DUSP6	2.02703e-15	1.18054	0.889	0.437	7.7481e-11	GC09	DUSP6
SMIM37	2.35991e-15	0.77711	0.711	0.23	9.02054e-11	GC09	SMIM37
NINJ1	3.64124e-15	0.74541	0.778	0.294	1.39183e-10	GC09	NINJ1
LINC02001	4.78895e-15	0.58646	0.578	0.163	1.83053e-10	GC09	LINC02001
DOCK10	5.81193e-15	0.557672	0.689	0.214	2.22155e-10	GC09	DOCK10
AKAP7	5.92315e-15	0.880033	0.778	0.298	2.26407e-10	GC09	AKAP7
LINC01003	6.60749e-15	0.815872	0.844	0.359	2.52565e-10	GC09	LINC01003
MAP3K1	7.51966e-15	0.812532	0.733	0.265	2.87432e-10	GC09	MAP3K1
SH3PXD2B	7.613e-15	0.636089	0.667	0.217	2.90999e-10	GC09	SH3PXD2B
C1orf123	7.97381e-15	0.725497	0.733	0.241	3.04791e-10	GC09	C1orf123
COLGALT2	1.02491e-14	0.87012	0.778	0.308	3.91761e-10	GC09	COLGALT2
BAZ2B1	1.1988e-14	0.825051	0.933	0.438	4.58229e-10	GC09	BAZ2B
NUPL2	1.88976e-14	0.526947	0.778	0.254	7.22341e-10	GC09	NUPL2
SUB1	1.96154e-14	0.8578	1	0.921	7.49778e-10	GC09	SUB1
LRRN11	2.27024e-14	0.805265	0.844	0.352	8.67775e-10	GC09	LRRN1
ZMAT3	2.27528e-14	0.870697	0.956	0.558	8.69704e-10	GC09	ZMAT3
SLC1A21	2.30628e-14	0.788743	0.956	0.505	8.81554e-10	GC09	SLC1A2
GNG7	2.7154e-14	0.949064	0.844	0.403	1.03794e-09	GC09	GNG7
WRB	4.98438e-14	0.529212	0.689	0.219	1.90523e-09	GC09	WRB
CAMK2N11	7.35896e-14	0.927258	1	0.683	2.81289e-09	GC09	CAMK2N1
ACSL3	8.03817e-14	0.915253	0.956	0.625	3.07251e-09	GC09	ACSL3
BLM	9.95945e-14	0.726846	0.778	0.269	3.8069e-09	GC09	BLM
CRISPLD11	1.16599e-13	1.04532	0.8	0.345	4.45686e-09	GC09	CRISPLD1
PMP22	1.261e-13	0.851816	0.956	0.502	4.82005e-09	GC09	PMP22
TLE4	1.30848e-13	0.747305	0.689	0.233	5.00153e-09	GC09	TLE4
SSFA2	1.33055e-13	0.549466	0.711	0.228	5.08591e-09	GC09	SSFA2
AC090692.1	1.36455e-13	0.544488	0.556	0.159	5.21585e-09	GC09	AC090692.1
UBALD2	1.71367e-13	0.971257	0.867	0.388	6.55034e-09	GC09	UBALD2
NCK2	1.92221e-13	0.582956	0.667	0.231	7.34745e-09	GC09	NCK2
GAN	1.96752e-13	0.554392	0.467	0.12	7.52065e-09	GC09	GAN
RNF1571	2.29813e-13	0.841725	0.778	0.358	8.78435e-09	GC09	RNF157
CD91	2.92101e-13	1.20179	0.978	0.743	1.11653e-08	GC09	CD9
RNF180	3.09847e-13	0.938581	0.844	0.429	1.18436e-08	GC09	RNF180
DENND2A	3.5269e-13	0.650371	0.711	0.258	1.34812e-08	GC09	DENND2A
AK42	3.60381e-13	0.574262	0.778	0.272	1.37752e-08	GC09	AK4
NLRP1	4.99916e-13	0.595339	0.8	0.299	1.91088e-08	GC09	NLRP1
OAZ1	7.33623e-13	0.786846	1	0.92	2.8042e-08	GC09	OAZ1
GATM1	7.55526e-13	0.893043	0.956	0.564	2.88792e-08	GC09	GATM
C6orf48	7.90704e-13	0.583472	0.689	0.236	3.02239e-08	GC09	C6orf48
SELENOP1	9.57872e-13	0.652064	0.756	0.277	3.66137e-08	GC09	SELENOP
ATP5MPL1	1.10649e-12	0.729938	1	0.822	4.22944e-08	GC09	ATP5MPL
ASCL1	1.21662e-12	0.98176	0.933	0.447	4.65039e-08	GC09	ASCL1
ARL2BP	1.5008e-12	0.911914	0.911	0.593	5.73666e-08	GC09	ARL2BP
SEMA5A	2.88096e-12	0.923857	0.956	0.608	1.10122e-07	GC09	SEMA5A
DSCAM	3.09331e-12	0.5531	0.622	0.208	1.18239e-07	GC09	DSCAM
MAGI11	4.01288e-12	0.614439	0.822	0.364	1.53388e-07	GC09	MAGI1
EFHC1	4.21636e-12	0.68397	0.8	0.356	1.61166e-07	GC09	EFHC1
BTBD17	4.98597e-12	0.738284	0.511	0.158	1.90584e-07	GC09	BTBD17
PRKCA1	5.21407e-12	0.670573	0.911	0.438	1.99303e-07	GC09	PRKCA
CBR1	5.33832e-12	0.782897	0.933	0.584	2.04052e-07	GC09	CBR1
PCBP1	8.15825e-12	0.747254	1	0.714	3.11841e-07	GC09	PCBP1
VXN	8.45677e-12	0.711294	0.689	0.29	3.23252e-07	GC09	VXN
SWAP70	8.53004e-12	0.603598	0.644	0.236	3.26052e-07	GC09	SWAP70
TROVE2	1.39317e-11	0.59122	0.844	0.321	5.32526e-07	GC09	TROVE2
APP1	1.73603e-11	0.810126	1	0.803	6.63581e-07	GC09	APP
SMOC11	1.82081e-11	0.510222	0.844	0.316	6.95988e-07	GC09	SMOC1
FAM181B	1.99694e-11	0.798348	1	0.615	7.63309e-07	GC09	FAM181B
DLL31	2.34057e-11	0.514107	0.911	0.394	8.94661e-07	GC09	DLL3
ROBO21	2.98957e-11	0.50413	0.667	0.241	1.14273e-06	GC09	ROBO2
ZNF7042	3.40638e-11	0.645359	0.844	0.401	1.30206e-06	GC09	ZNF704
ZFHX4	4.12418e-11	0.660991	0.844	0.417	1.57642e-06	GC09	ZFHX4
UQCRFS1	4.37931e-11	0.649509	0.956	0.69	1.67395e-06	GC09	UQCRFS1
ZFP36L1	4.48948e-11	0.831541	0.933	0.524	1.71606e-06	GC09	ZFP36L1
CNKSR3	4.72743e-11	0.618599	0.511	0.154	1.80701e-06	GC09	CNKSR3
ZFHX3	6.29779e-11	0.688759	0.6	0.229	2.40727e-06	GC09	ZFHX3
MAF1	6.79613e-11	0.545124	0.6	0.205	2.59775e-06	GC09	MAF
ASNA1	7.20902e-11	0.558008	0.733	0.277	2.75558e-06	GC09	ASNA1
SH3GLB11	7.50916e-11	0.688898	0.956	0.661	2.8703e-06	GC09	SH3GLB1
ZFAND6	7.82908e-11	0.726636	0.911	0.531	2.99259e-06	GC09	ZFAND6
ATP5F1D1	8.38332e-11	0.710021	0.978	0.873	3.20444e-06	GC09	ATP5F1D
NFIA1	9.86067e-11	0.647086	0.978	0.774	3.76914e-06	GC09	NFIA
FOXN3	9.99917e-11	0.65549	0.733	0.314	3.82208e-06	GC09	FOXN3
CTNNA2	1.26568e-10	0.52444	0.556	0.19	4.83792e-06	GC09	CTNNA2
VIM2	1.32218e-10	0.854225	1	0.839	5.05389e-06	GC09	VIM
NTRK31	1.5977e-10	0.690928	0.756	0.345	6.10704e-06	GC09	NTRK3
DDX52	1.96951e-10	0.597202	0.978	0.934	7.52827e-06	GC09	DDX5
MGLL	1.98487e-10	0.614419	0.822	0.375	7.58698e-06	GC09	MGLL
JUND1	2.05614e-10	0.999276	0.978	0.811	7.85938e-06	GC09	JUND
LMO4	2.24178e-10	0.669391	1	0.788	8.56898e-06	GC09	LMO4
GAB1	2.47925e-10	0.546766	0.778	0.362	9.4767e-06	GC09	GAB1
SPARC2	2.63358e-10	0.61625	0.978	0.678	1.00666e-05	GC09	SPARC
POU3F2	2.77344e-10	0.87615	0.933	0.554	1.06012e-05	GC09	POU3F2
RHOU	3.00154e-10	0.574861	0.711	0.314	1.14731e-05	GC09	RHOU
APBB2	3.1512e-10	0.616807	0.844	0.394	1.20452e-05	GC09	APBB2
LIMA11	3.62501e-10	0.758744	0.978	0.758	1.38563e-05	GC09	LIMA1
KHDRBS3	4.16698e-10	0.752373	0.956	0.604	1.59278e-05	GC09	KHDRBS3
NR3C1	4.63348e-10	0.596614	0.822	0.436	1.7711e-05	GC09	NR3C1
KLF3	4.95732e-10	0.610489	0.733	0.344	1.89489e-05	GC09	KLF3
BCAT1	5.02543e-10	0.548556	0.911	0.444	1.92092e-05	GC09	BCAT1
SOX41	5.09724e-10	0.836939	0.956	0.747	1.94837e-05	GC09	SOX4
ATP5MC3	5.12305e-10	0.702305	1	0.818	1.95823e-05	GC09	ATP5MC3
SRGAP1	5.92527e-10	0.574755	0.867	0.438	2.26488e-05	GC09	SRGAP1
EPN21	7.23499e-10	0.949526	0.956	0.652	2.7655e-05	GC09	EPN2
SPPL2B	7.7623e-10	0.582247	0.756	0.339	2.96706e-05	GC09	SPPL2B
CSRNP31	8.34903e-10	0.64318	0.644	0.253	3.19133e-05	GC09	CSRNP3
GNAQ1	8.47532e-10	0.842396	0.822	0.516	3.2396e-05	GC09	GNAQ
GRIA31	9.81271e-10	0.724576	0.756	0.408	3.75081e-05	GC09	GRIA3
ZNF148	1.02901e-09	0.665548	0.844	0.53	3.9333e-05	GC09	ZNF148
TLK1	1.10106e-09	0.59839	0.911	0.473	4.20869e-05	GC09	TLK1
LSM7	1.2528e-09	0.711093	0.978	0.852	4.78871e-05	GC09	LSM7
CDK61	1.26414e-09	0.538044	0.956	0.502	4.83205e-05	GC09	CDK6
CHD91	1.50251e-09	0.6465	1	0.717	5.74318e-05	GC09	CHD9
SLC8A1	1.60171e-09	0.517084	0.667	0.27	6.12238e-05	GC09	SLC8A1
BTF3	1.65399e-09	0.562159	1	0.925	6.32222e-05	GC09	BTF3
SLC35F1	1.75983e-09	0.567085	0.8	0.402	6.72678e-05	GC09	SLC35F1
RCN1	1.89486e-09	0.567937	0.978	0.594	7.24291e-05	GC09	RCN1
MTSS1	2.07297e-09	0.572952	0.8	0.381	7.9237e-05	GC09	MTSS1
LDLRAD3	2.31019e-09	0.516674	0.778	0.367	8.83045e-05	GC09	LDLRAD3
SH3KBP1	2.4578e-09	0.532773	0.667	0.294	9.39469e-05	GC09	SH3KBP1
NSMCE3	2.63471e-09	0.522346	0.689	0.298	0.000100709	GC09	NSMCE3
SMAD5	2.77223e-09	0.69384	0.911	0.559	0.000105966	GC09	SMAD5
CCDC130	2.79923e-09	0.564492	0.778	0.367	0.000106998	GC09	CCDC130
HIBCH	2.98605e-09	0.528252	0.711	0.324	0.000114139	GC09	HIBCH
CD302	3.03397e-09	0.506148	0.489	0.166	0.00011597	GC09	CD302
SOGA1	4.10192e-09	0.534027	0.778	0.38	0.000156792	GC09	SOGA1
CPEB41	6.72984e-09	0.590154	0.889	0.523	0.000257242	GC09	CPEB4
LAP3	8.2611e-09	0.581854	0.889	0.539	0.000315772	GC09	LAP3
MYO10	8.36374e-09	0.668362	0.889	0.584	0.000319696	GC09	MYO10
YY1	9.05528e-09	0.716772	0.956	0.659	0.000346129	GC09	YY1
ANXA5	1.00459e-08	0.672642	0.978	0.804	0.000383995	GC09	ANXA5
S100A161	1.09708e-08	0.729594	0.933	0.649	0.000419346	GC09	S100A16
ARC	1.13493e-08	0.924036	0.689	0.339	0.000433816	GC09	ARC
RGS3	1.18376e-08	0.606697	0.378	0.117	0.000452482	GC09	RGS3
EID1	1.19277e-08	0.513343	1	0.914	0.000455923	GC09	EID1
PEAK1	1.37723e-08	0.546436	0.644	0.297	0.000526432	GC09	PEAK1
ETV11	1.66505e-08	0.500415	1	0.773	0.000636447	GC09	ETV1
NDUFA131	1.73622e-08	0.522519	1	0.886	0.000663653	GC09	NDUFA13
MRPL4	1.75243e-08	0.591829	0.911	0.564	0.000669848	GC09	MRPL4
NIN	1.76171e-08	0.533078	0.778	0.364	0.000673394	GC09	NIN
OLFM2	1.84221e-08	0.613189	0.822	0.398	0.000704166	GC09	OLFM2
KLHL4	2.39198e-08	0.521148	0.667	0.299	0.00091431	GC09	KLHL4
NDUFS1	2.46531e-08	0.586863	0.822	0.503	0.000942342	GC09	NDUFS1
SNX17	2.5148e-08	0.502647	0.844	0.481	0.000961259	GC09	SNX17
SPRED11	2.65139e-08	0.577637	0.889	0.518	0.00101347	GC09	SPRED1
ZYX	2.91241e-08	0.66025	0.8	0.439	0.00111324	GC09	ZYX
PHKB	4.06841e-08	0.533121	0.667	0.337	0.00155511	GC09	PHKB
SLC25A4	4.82531e-08	0.627198	0.889	0.56	0.00184443	GC09	SLC25A4
BMP7	4.85496e-08	0.586924	0.756	0.394	0.00185576	GC09	BMP7
ADGRB2	5.55048e-08	0.520248	0.644	0.286	0.00212162	GC09	ADGRB2
PSMC6	5.93564e-08	0.540056	0.867	0.535	0.00226884	GC09	PSMC6
PSMC4	6.51769e-08	0.536998	0.933	0.579	0.00249132	GC09	PSMC4
NAV2	7.36846e-08	0.647407	0.689	0.359	0.00281652	GC09	NAV2
CDC42	7.40226e-08	0.530942	0.978	0.833	0.00282944	GC09	CDC42
CD811	7.44829e-08	0.534191	1	0.832	0.00284703	GC09	CD81
COPA	1.0236e-07	0.584916	0.844	0.547	0.00391261	GC09	COPA
ZBED1	1.07976e-07	0.552963	0.6	0.283	0.00412728	GC09	ZBED1
ALDH9A1	1.32539e-07	0.503062	0.778	0.458	0.00506616	GC09	ALDH9A1
QTRT1	1.38958e-07	0.500488	0.844	0.452	0.00531152	GC09	QTRT1
ACTG11	1.39775e-07	0.518369	1	0.978	0.00534276	GC09	ACTG1
ARHGAP211	1.46675e-07	0.544461	0.933	0.606	0.0056065	GC09	ARHGAP21
PBX11	1.79422e-07	0.603977	0.889	0.561	0.00685824	GC09	PBX1
DTNA1	1.82707e-07	0.520319	0.844	0.518	0.00698379	GC09	DTNA
SOX9	1.92613e-07	0.619403	0.911	0.559	0.00736245	GC09	SOX9
PXDC1	2.18239e-07	0.513381	0.622	0.276	0.00834196	GC09	PXDC1
SPRED2	2.32746e-07	0.579606	0.533	0.226	0.00889646	GC09	SPRED2
GPM6A2	2.99537e-07	0.563065	1	0.868	0.0114495	GC09	GPM6A
C1orf1221	3.07309e-07	0.532627	0.911	0.745	0.0117466	GC09	C1orf122
ILK	3.65262e-07	0.502811	0.756	0.404	0.0139618	GC09	ILK
[truncated: 40 more rows]
