# Supplementary material for: Single-cell analysis of human glioma and immune cells identifies S100A4 as an immunotherapy target
Source: Nat Commun. 2022 Feb 9;13:767. doi: 10.1038/s41467-022-28372-y (PMC8828877; doi:10.1038/s41467-022-28372-y)
Supplement: Supplementary file 9 — Supplementary Data 6 [file 41467_2022_28372_MOESM9_ESM.xlsx]

## Sheet: Sheet1
	Supplementary table 6: Number of cells in T cells clusters
	# of cells per patient in Tcell Clusters																		Total Cells
	LGG-03	LGG-04	ndGBM-01	ndGBM-02	ndGBM-03	ndGBM-04	ndGBM-05	ndGBM-06	ndGBM-07	ndGBM-08	ndGBM-09	ndGBM-10	ndGBM-11	rGBM-01	rGBM-02	rGBM-03	rGBM-04	rGBM-05
TC01	3	36	15	59	183	20	33	0	474	33	240	1	6	86	2516	88	281	200	4274
TC02	3	43	26	94	156	22	48	1	434	27	263	36	16	102	2043	65	381	200	3960
TC03	3	17	35	101	202	7	37	1	599	8	210	31	24	78	1981	66	163	240	3803
TC04	0	9	1	49	36	5	7	1	344	6	41	0	2	51	2017	11	18	53	2651
TC05	1	7	9	25	47	5	17	0	154	7	64	0	1	15	1312	11	79	75	1829
TC06	2	6	6	18	52	4	9	1	115	7	58	0	5	13	485	14	48	55	898
TC07	2	5	9	28	28	4	32	2	33	13	42	9	3	89	201	64	21	13	598
TC08	5	5	11	21	17	10	20	0	19	25	97	6	1	21	128	48	14	22	470
Total Cells	19	128	112	395	721	77	203	6	2172	126	1015	83	58	455	10683	367	1005	858	18483
	# of cells per Sex		# of cells per Tumor Type				# of cells per Grade
	Female	Male	Astrocytoma	GBM	Oligodendroglioma	Recurrent GBM	II	IV
TC01	970	3304	3	1064	36	3171	39	4235
TC02	966	2994	3	1123	43	2791	46	3914
TC03	1181	2622	3	1255	17	2528	20	3783
TC04	491	2160	0	492	9	2150	9	2642
TC05	297	1532	1	329	7	1492	8	1821
TC06	244	654	2	275	6	615	8	890
TC07	179	419	2	203	5	388	7	591
TC08	96	374	5	227	5	233	10	460
Total Cells	4424	14059	19	4968	128	13368	147	18336
