# Supplementary material for: Single-cell analysis of human glioma and immune cells identifies S100A4 as an immunotherapy target
Source: Nat Commun. 2022 Feb 9;13:767. doi: 10.1038/s41467-022-28372-y (PMC8828877; doi:10.1038/s41467-022-28372-y)
Supplement: Supplementary file 10 — Supplementary Data 7 [file 41467_2022_28372_MOESM10_ESM.xlsx]

## Sheet: Sheet1
Supplementary table 7: Differentially expressed genes in T cell clusters
	p_val	avg_log2FC	pct.1	pct.2	p_val_adj	cluster	gene
GZMH	0	1.78451	0.855	0.274	0	TC01	GZMH
CD8B	0	1.70246	0.73	0.154	0	TC01	CD8B
CD8A	0	1.661	0.815	0.212	0	TC01	CD8A
NKG7	0	1.60444	0.937	0.397	0	TC01	NKG7
CCL5	0	1.5283	0.995	0.597	0	TC01	CCL5
GZMK	0	1.42687	0.895	0.395	0	TC01	GZMK
CCL4	0	1.41106	0.915	0.532	0	TC01	CCL4
GZMA	0	1.26868	0.952	0.542	0	TC01	GZMA
GZMB	0	1.26383	0.428	0.12	0	TC01	GZMB
CST7	0	1.19182	0.854	0.488	0	TC01	CST7
XCL2	0	1.03852	0.329	0.093	0	TC01	XCL2
LAG3	0	0.865498	0.403	0.141	0	TC01	LAG3
CTSW	0	0.825743	0.585	0.242	0	TC01	CTSW
PRF1	0	0.815893	0.498	0.218	0	TC01	PRF1
HLA-DPB1	0	0.787207	0.688	0.407	0	TC01	HLA-DPB1
HLA-DRB1	1.92734e-296	0.837814	0.756	0.49	7.36705e-292	TC01	HLA-DRB1
HCST	3.96742e-287	0.605634	0.927	0.833	1.51651e-282	TC01	HCST
ITM2C	8.39037e-268	0.889486	0.47	0.211	3.20713e-263	TC01	ITM2C
CRTAM	1.67028e-263	0.876948	0.283	0.082	6.38448e-259	TC01	CRTAM
IFNG	1.55182e-254	1.27018	0.414	0.173	5.93168e-250	TC01	IFNG
SLAMF7	1.33994e-234	0.602753	0.236	0.062	5.12177e-230	TC01	SLAMF7
GZMM	1.62124e-213	0.706734	0.686	0.495	6.19704e-209	TC01	GZMM
APOBEC3G	8.97572e-199	0.706831	0.589	0.369	3.43088e-194	TC01	APOBEC3G
RUNX3	1.87448e-190	0.668843	0.708	0.528	7.16501e-186	TC01	RUNX3
KLRD1	2.1163e-186	0.700698	0.34	0.139	8.08935e-182	TC01	KLRD1
CD74	4.61296e-171	0.579777	0.827	0.691	1.76326e-166	TC01	CD74
HLA-DPA1	5.58849e-169	0.628575	0.597	0.401	2.13614e-164	TC01	HLA-DPA1
CLEC2B	1.93098e-164	0.6464	0.676	0.496	7.38096e-160	TC01	CLEC2B
DUSP2	6.54363e-155	0.681867	0.722	0.572	2.50124e-150	TC01	DUSP2
CCL4L2	3.45405e-154	1.15358	0.328	0.154	1.32028e-149	TC01	CCL4L2
CD81	1.61214e-151	0.534035	0.701	0.555	6.16223e-147	TC01	CD81
LYST	9.96308e-142	0.647025	0.432	0.251	3.80829e-137	TC01	LYST
ITGA1	3.03768e-129	0.535536	0.219	0.084	1.16112e-124	TC01	ITGA1
RARRES3	8.04817e-128	0.638595	0.614	0.485	3.07633e-123	TC01	RARRES3
YBX3	9.44636e-122	0.604449	0.273	0.129	3.61078e-117	TC01	YBX3
SH2D1A	7.80111e-115	0.557241	0.469	0.312	2.9819e-110	TC01	SH2D1A
TNFSF9	1.30147e-102	0.509297	0.182	0.073	4.97475e-98	TC01	TNFSF9
KLRG1	1.88014e-99	0.565681	0.325	0.185	7.18666e-95	TC01	KLRG1
KLRK1	1.66284e-95	0.580195	0.174	0.069	6.35602e-91	TC01	KLRK1
CMC1	4.09352e-94	0.619229	0.396	0.257	1.56471e-89	TC01	CMC1
TRGC2	3.80041e-90	0.507895	0.176	0.074	1.45267e-85	TC01	TRGC2
IL7R	0	1.55894	0.931	0.523	0	TC03	IL7R
KLF2	0	1.14326	0.678	0.371	0	TC03	KLF2
CCR7	0	0.957496	0.364	0.087	0	TC03	CCR7
MAL	0	0.738745	0.295	0.062	0	TC03	MAL
RPS6	0	0.694432	0.981	0.979	0	TC03	RPS6
EEF1B2	0	0.67973	0.929	0.889	0	TC03	EEF1B2
RPS8	0	0.674515	0.984	0.987	0	TC03	RPS8
RPS3A	0	0.670437	0.979	0.983	0	TC03	RPS3A
RPL34	0	0.662226	0.987	0.99	0	TC03	RPL34
RPL32	0	0.659799	0.985	0.988	0	TC03	RPL32
RPL21	0	0.644518	0.976	0.978	0	TC03	RPL21
RPL22	0	0.643159	0.957	0.92	0	TC03	RPL22
TPT1	0	0.641743	0.994	0.994	0	TC03	TPT1
RPS12	0	0.635401	0.986	0.992	0	TC03	RPS12
RPL9	0	0.628275	0.974	0.976	0	TC03	RPL9
RPS13	0	0.602464	0.965	0.968	0	TC03	RPS13
RPL5	0	0.590425	0.97	0.957	0	TC03	RPL5
EEF1A1	0	0.579733	0.996	0.997	0	TC03	EEF1A1
RPL11	0	0.577954	0.988	0.991	0	TC03	RPL11
RPS18	0	0.563759	0.989	0.993	0	TC03	RPS18
RPL39	0	0.560784	0.983	0.986	0	TC03	RPL39
RPS4X	0	0.52098	0.977	0.981	0	TC03	RPS4X
RPL30	0	0.518314	0.983	0.991	0	TC03	RPL30
RPL37	0	0.516079	0.982	0.984	0	TC03	RPL37
RPS16	0	0.514295	0.972	0.972	0	TC03	RPS16
RPS27A	0	0.512759	0.986	0.992	0	TC03	RPS27A
RPLP2	0	0.502172	0.985	0.984	0	TC03	RPLP2
RPL3	0	0.500019	0.981	0.983	0	TC03	RPL3
RPL38	1.11146e-285	0.525976	0.962	0.947	4.24844e-281	TC03	RPL38
RPS5	1.0531e-284	0.547486	0.942	0.937	4.02538e-280	TC03	RPS5
RPS20	9.34078e-274	0.680978	0.922	0.828	3.57042e-269	TC03	RPS20
RPLP0	2.08973e-263	0.584831	0.937	0.889	7.98778e-259	TC03	RPLP0
RPSA	5.9751e-257	0.51343	0.961	0.956	2.28392e-252	TC03	RPSA
RPL7	2.1262e-248	0.607994	0.918	0.849	8.1272e-244	TC03	RPL7
RPL13A	2.85348e-242	0.513097	0.979	0.971	1.09072e-237	TC03	RPL13A
LEF1	1.03374e-226	0.591059	0.254	0.073	3.95137e-222	TC03	LEF1
TCF7	2.48013e-220	0.665906	0.369	0.146	9.48004e-216	TC03	TCF7
RPL23	1.08658e-209	0.534523	0.921	0.861	4.15334e-205	TC03	RPL23
CD40LG	4.11438e-204	0.569869	0.273	0.089	1.57268e-199	TC03	CD40LG
TMEM123	1.09061e-195	0.651605	0.498	0.258	4.16873e-191	TC03	TMEM123
ANXA1	5.16274e-184	0.781827	0.75	0.53	1.97341e-179	TC03	ANXA1
RPL31	3.81528e-170	0.54549	0.913	0.814	1.45835e-165	TC03	RPL31
ANK3	1.75587e-153	0.544675	0.237	0.084	6.71163e-149	TC03	ANK3
TXNIP	1.04119e-142	0.54528	0.95	0.895	3.97983e-138	TC03	TXNIP
RPL36A	6.3843e-136	0.626598	0.895	0.776	2.44034e-131	TC03	RPL36A
VIM	2.02845e-133	0.508895	0.921	0.845	7.75355e-129	TC03	VIM
TOB1	1.63671e-124	0.6349	0.523	0.336	6.25618e-120	TC03	TOB1
RIPOR2	5.29594e-118	0.506443	0.518	0.319	2.02432e-113	TC03	RIPOR2
SELL	2.98613e-114	0.568465	0.318	0.159	1.14142e-109	TC03	SELL
CRYBG1	3.45534e-102	0.550215	0.476	0.302	1.32077e-97	TC03	CRYBG1
RPS17	1.01248e-97	0.584646	0.691	0.524	3.87011e-93	TC03	RPS17
GPR171	5.55187e-95	0.556396	0.49	0.319	2.12215e-90	TC03	GPR171
BIRC3	1.36823e-80	0.511309	0.549	0.388	5.22994e-76	TC03	BIRC3
AREG	2.13217e-71	0.665961	0.422	0.281	8.15002e-67	TC03	AREG
FOS	1.18936e-56	0.618043	0.802	0.749	4.54619e-52	TC03	FOS
EEF1G	2.8709e-27	0.547731	0.328	0.25	1.09737e-22	TC03	EEF1G
GZMK1	0	1.27154	0.874	0.412	0	TC02	GZMK
CCL51	0	0.777314	0.923	0.626	0	TC02	CCL5
GZMA1	1.45431e-302	0.760229	0.866	0.575	5.55894e-298	TC02	GZMA
CCL41	8.15681e-209	0.593266	0.81	0.569	3.11786e-204	TC02	CCL4
GZMH1	2.47355e-194	0.707374	0.619	0.351	9.45489e-190	TC02	GZMH
ITM2C1	1.50019e-121	0.746641	0.402	0.235	5.73433e-117	TC02	ITM2C
CD8A1	9.72873e-100	0.548808	0.489	0.314	3.71871e-95	TC02	CD8A
APOBEC3G1	2.13092e-93	0.607066	0.518	0.393	8.14524e-89	TC02	APOBEC3G
HLA-DPB11	7.90403e-93	0.595223	0.568	0.446	3.02123e-88	TC02	HLA-DPB1
IFNG1	8.73745e-81	0.697832	0.334	0.2	3.3398e-76	TC02	IFNG
CD811	2.929e-78	0.523382	0.632	0.577	1.11958e-73	TC02	CD81
EOMES	1.21843e-71	0.526299	0.209	0.107	4.65732e-67	TC02	EOMES
KIAA1551	2.65455e-26	0.502595	0.518	0.503	1.01468e-21	TC02	KIAA1551
APOE	5.20596e-18	0.592214	0.481	0.458	1.98993e-13	TC02	APOE
APOC1	9.6471e-10	0.506924	0.279	0.254	3.68751e-05	TC02	APOC1
SPP1	1.16747e-09	0.548499	0.466	0.485	4.46253e-05	TC02	SPP1
KLRC1	0	2.80099	0.656	0.026	0	TC07	KLRC1
TYROBP	0	2.45598	0.768	0.148	0	TC07	TYROBP
XCL1	0	2.39122	0.642	0.047	0	TC07	XCL1
XCL21	0	2.38935	0.796	0.126	0	TC07	XCL2
KLRD11	0	2.25993	0.838	0.163	0	TC07	KLRD1
TRDC	0	2.2014	0.565	0.021	0	TC07	TRDC
FCER1G	0	2.09079	0.64	0.101	0	TC07	FCER1G
KRT81	0	1.75941	0.408	0.005	0	TC07	KRT81
TMIGD2	0	1.56326	0.468	0.039	0	TC07	TMIGD2
KRT86	0	1.55986	0.385	0.011	0	TC07	KRT86
KLRC2	0	1.26644	0.296	0.011	0	TC07	KLRC2
KIR2DL4	0	0.948792	0.247	0.005	0	TC07	KIR2DL4
SH2D1B	0	0.794347	0.232	0.009	0	TC07	SH2D1B
LINC00996	0	0.647153	0.151	0.003	0	TC07	LINC00996
ADGRG3	0	0.509247	0.144	0.002	0	TC07	ADGRG3
KLRC3	3.46529e-303	0.925974	0.217	0.011	1.32457e-298	TC07	KLRC3
IGFBP2	2.44914e-302	2.02859	0.487	0.071	9.36158e-298	TC07	IGFBP2
CXXC5	1.564e-269	0.784775	0.273	0.022	5.97822e-265	TC07	CXXC5
NCAM1	1.52253e-267	0.784759	0.222	0.014	5.8197e-263	TC07	NCAM1
SPRY2	1.71462e-263	0.80206	0.207	0.012	6.55396e-259	TC07	SPRY2
CTSW1	3.76929e-223	1.98824	0.808	0.305	1.44077e-218	TC07	CTSW
NCR1	1.2638e-222	0.526426	0.149	0.007	4.83073e-218	TC07	NCR1
TXK	4.5824e-215	1.25484	0.51	0.104	1.75158e-210	TC07	TXK
KLRF1	6.0618e-181	1.14731	0.279	0.036	2.31706e-176	TC07	KLRF1
HOPX	2.07512e-176	1.48919	0.62	0.18	7.93196e-172	TC07	HOPX
CLNK	6.42776e-169	0.588837	0.171	0.014	2.45695e-164	TC07	CLNK
AREG1	6.31615e-168	2.22117	0.751	0.295	2.41429e-163	TC07	AREG
CD160	1.20219e-167	0.947638	0.206	0.021	4.59523e-163	TC07	CD160
LAT2	4.18571e-157	0.752631	0.261	0.036	1.59995e-152	TC07	LAT2
CD7	6.8536e-144	1.45256	0.853	0.472	2.61972e-139	TC07	CD7
IRF8	1.20369e-136	0.601311	0.179	0.019	4.60099e-132	TC07	IRF8
MATK	1.70962e-134	1.16594	0.564	0.181	6.53484e-130	TC07	MATK
CLIC3	2.09513e-129	1.49948	0.498	0.15	8.00843e-125	TC07	CLIC3
ABCB1	2.36351e-129	0.784614	0.256	0.041	9.03428e-125	TC07	ABCB1
CD9	1.22953e-127	0.863204	0.253	0.041	4.69976e-123	TC07	CD9
FGR	1.80218e-124	0.629778	0.209	0.029	6.88867e-120	TC07	FGR
CD63	2.15309e-118	1.27491	0.826	0.53	8.22996e-114	TC07	CD63
KLRB1	1.15464e-116	1.37078	0.739	0.33	4.41351e-112	TC07	KLRB1
GNLY	1.36179e-107	2.20537	0.482	0.158	5.20532e-103	TC07	GNLY
ZNF683	1.64725e-102	0.837814	0.211	0.035	6.29644e-98	TC07	ZNF683
SPRY1	3.04373e-94	0.778659	0.261	0.056	1.16344e-89	TC07	SPRY1
TLE1	8.90312e-93	0.682653	0.211	0.038	3.40313e-88	TC07	TLE1
NKG71	4.93469e-92	1.07578	0.878	0.51	1.88624e-87	TC07	NKG7
MCTP2	9.54546e-91	0.728076	0.304	0.075	3.64866e-86	TC07	MCTP2
SRGAP3	2.99108e-90	0.847539	0.348	0.096	1.14331e-85	TC07	SRGAP3
CCL3	1.2806e-85	1.88896	0.582	0.268	4.89498e-81	TC07	CCL3
KLRK11	3.42529e-85	0.903357	0.324	0.086	1.30928e-80	TC07	KLRK1
TRGC1	1.00741e-83	0.718134	0.212	0.042	3.85073e-79	TC07	TRGC1
GSTP1	7.39317e-77	1.25355	0.704	0.438	2.82597e-72	TC07	GSTP1
CAPN12	1.13398e-71	0.674077	0.249	0.063	4.33453e-67	TC07	CAPN12
CEBPD	2.14491e-66	1.17172	0.457	0.19	8.19872e-62	TC07	CEBPD
GFOD1	6.09052e-63	0.637841	0.246	0.066	2.32804e-58	TC07	GFOD1
APOC2	2.7051e-61	0.618823	0.166	0.034	1.034e-56	TC07	APOC2
IL2RB	1.68501e-60	1.04659	0.538	0.274	6.4408e-56	TC07	IL2RB
ZBTB16	1.45858e-50	0.708298	0.296	0.107	5.57528e-46	TC07	ZBTB16
MAPK1	1.52923e-49	0.817481	0.473	0.234	5.84533e-45	TC07	MAPK1
GNPTAB	1.98874e-49	0.782687	0.416	0.186	7.60176e-45	TC07	GNPTAB
CMC11	2.19871e-49	1.22823	0.508	0.281	8.40435e-45	TC07	CMC1
PRF11	3.91072e-47	0.634966	0.533	0.274	1.49483e-42	TC07	PRF1
TRG-AS1	2.15885e-45	0.608199	0.286	0.103	8.25199e-41	TC07	TRG-AS1
AOAH	6.34877e-45	0.598319	0.334	0.132	2.42675e-40	TC07	AOAH
PLCG2	6.2893e-44	0.585583	0.172	0.046	2.40402e-39	TC07	PLCG2
ITGA11	4.41895e-42	0.595298	0.293	0.109	1.6891e-37	TC07	ITGA1
NME2	1.6029e-41	0.930836	0.341	0.152	6.12693e-37	TC07	NME2
METRNL	1.1348e-40	0.851844	0.395	0.191	4.33765e-36	TC07	METRNL
C1orf21	1.24871e-39	0.522208	0.187	0.056	4.77308e-35	TC07	C1orf21
CCL42	2.83702e-39	0.911464	0.809	0.615	1.08442e-34	TC07	CCL4
SEPTIN7	4.03756e-39	0.835748	0.37	0.171	1.54332e-34	TC07	SEPTIN7
MAFF	5.17066e-39	0.683162	0.289	0.118	1.97643e-34	TC07	MAFF
CCL52	3.45491e-38	0.647668	0.893	0.683	1.32061e-33	TC07	CCL5
CD247	4.22758e-37	0.723612	0.676	0.476	1.61595e-32	TC07	CD247
TNFRSF18	2.78577e-36	0.905748	0.401	0.206	1.06483e-31	TC07	TNFRSF18
ITM2C2	5.34886e-34	0.692194	0.488	0.264	2.04455e-29	TC07	ITM2C
SNHG5	1.04132e-33	0.75363	0.298	0.13	3.98035e-29	TC07	SNHG5
IFITM2	1.05924e-33	0.726594	0.747	0.596	4.04884e-29	TC07	IFITM2
SLC16A3	2.47159e-33	0.530371	0.249	0.101	9.44739e-29	TC07	SLC16A3
HMGN3	2.75661e-33	0.558872	0.423	0.224	1.05369e-28	TC07	HMGN3
ID2	6.14748e-32	0.578493	0.778	0.579	2.34981e-27	TC07	ID2
IFITM3	2.18842e-31	0.552818	0.191	0.067	8.36503e-27	TC07	IFITM3
CTSD	1.1317e-30	0.624937	0.652	0.458	4.32582e-26	TC07	CTSD
CHST12	1.04566e-28	0.538241	0.398	0.215	3.99691e-24	TC07	CHST12
EEF1G1	1.50829e-28	0.961281	0.435	0.26	5.76529e-24	TC07	EEF1G
CCL3L1	3.94568e-28	0.684162	0.247	0.107	1.5082e-23	TC07	CCL3L1
SAMD3	9.82672e-27	0.530739	0.47	0.271	3.75617e-22	TC07	SAMD3
GABARAPL1	5.27244e-26	0.579806	0.445	0.268	2.01534e-21	TC07	GABARAPL1
PCLAF	1.78988e-24	0.552525	0.104	0.03	6.84165e-20	TC07	PCLAF
TOMM6	7.03175e-24	0.500715	0.232	0.103	2.68782e-19	TC07	TOMM6
GAS5	1.67681e-23	0.613562	0.301	0.152	6.40946e-19	TC07	GAS5
RPL17	1.76186e-23	0.743382	0.839	0.776	6.73452e-19	TC07	RPL17
SOX4	1.37953e-21	0.59259	0.13	0.046	5.27311e-17	TC07	SOX4
MAP3K8	1.84387e-21	0.553985	0.253	0.126	7.04802e-17	TC07	MAP3K8
APOBEC3G2	3.80061e-21	0.537312	0.587	0.414	1.45275e-16	TC07	APOBEC3G
SNHG29	1.48005e-20	0.587803	0.278	0.142	5.65733e-16	TC07	SNHG29
CCL4L21	1.05612e-19	0.873453	0.334	0.189	4.03691e-15	TC07	CCL4L2
DUSP21	1.14813e-19	0.640041	0.746	0.602	4.38862e-15	TC07	DUSP2
RPS171	6.44422e-15	1.09149	0.642	0.556	2.46324e-10	TC07	RPS17
PCID2	1.62703e-14	0.541631	0.288	0.176	6.21914e-10	TC07	PCID2
STMN1	1.41144e-13	0.735708	0.276	0.167	5.3951e-09	TC07	STMN1
LDLRAD4	1.77666e-13	0.507927	0.291	0.18	6.7911e-09	TC07	LDLRAD4
IFITM1	2.25742e-13	0.744649	0.579	0.475	8.62877e-09	TC07	IFITM1
CAPG	2.51094e-12	0.517034	0.368	0.259	9.59781e-08	TC07	CAPG
RPL311	3.72073e-12	0.521735	0.848	0.834	1.42221e-07	TC07	RPL31
ZFP36	7.84257e-08	0.520365	0.659	0.605	0.00299774	TC07	ZFP36
TUBB	3.82077e-06	0.552512	0.403	0.333	0.146045	TC07	TUBB
APOE1	0.00391064	0.696555	0.523	0.46	1	TC07	APOE
IL2RA	0	2.07583	0.611	0.065	0	TC04	IL2RA
FOXP3	0	2.02163	0.646	0.011	0	TC04	FOXP3
TNFRSF4	0	2.00974	0.636	0.122	0	TC04	TNFRSF4
LTB	0	1.96582	0.906	0.515	0	TC04	LTB
CTLA4	0	1.9453	0.744	0.166	0	TC04	CTLA4
BATF	0	1.88069	0.783	0.274	0	TC04	BATF
TNFRSF181	0	1.83622	0.686	0.133	0	TC04	TNFRSF18
RTKN2	0	1.7109	0.444	0.03	0	TC04	RTKN2
TIGIT	0	1.55823	0.674	0.164	0	TC04	TIGIT
UGP2	0	1.53893	0.837	0.389	0	TC04	UGP2
LINC01943	0	1.45076	0.475	0.07	0	TC04	LINC01943
GADD45A	0	1.39778	0.571	0.205	0	TC04	GADD45A
IKZF2	0	1.37647	0.468	0.04	0	TC04	IKZF2
IL32	0	1.34248	0.986	0.862	0	TC04	IL32
TBC1D4	0	1.26782	0.54	0.099	0	TC04	TBC1D4
TNFRSF1B	0	1.25521	0.734	0.336	0	TC04	TNFRSF1B
TNFRSF9	0	1.14103	0.386	0.058	0	TC04	TNFRSF9
HPGD	0	1.06921	0.3	0.058	0	TC04	HPGD
ICOS	0	1.03048	0.556	0.199	0	TC04	ICOS
S100A4	0	1.0086	0.966	0.784	0	TC04	S100A4
ICA1	0	1.00494	0.298	0.02	0	TC04	ICA1
SLAMF1	0	0.99762	0.542	0.172	0	TC04	SLAMF1
CCR6	0	0.964016	0.406	0.098	0	TC04	CCR6
ENTPD1	0	0.943054	0.398	0.066	0	TC04	ENTPD1
IL1R1	0	0.884613	0.264	0.01	0	TC04	IL1R1
MIR4435-2HG	0	0.850255	0.52	0.184	0	TC04	MIR4435-2HG
STAM	0	0.818067	0.38	0.075	0	TC04	STAM
MAST4	0	0.767949	0.363	0.075	0	TC04	MAST4
LAYN	0	0.74511	0.228	0.007	0	TC04	LAYN
F5	0	0.67052	0.227	0.023	0	TC04	F5
LINC02195	0	0.65781	0.201	0.011	0	TC04	LINC02195
FANK1	0	0.61188	0.182	0.002	0	TC04	FANK1
AC017002.3	0	0.522505	0.165	0.011	0	TC04	AC017002.3
IKZF4	0	0.512122	0.186	0.018	0	TC04	IKZF4
ZNRF1	7.13238e-304	0.80337	0.453	0.149	2.72628e-299	TC04	ZNRF1
CORO1B	8.89676e-298	1.00402	0.643	0.297	3.4007e-293	TC04	CORO1B
PHLDA1	6.55517e-296	0.952582	0.504	0.186	2.50565e-291	TC04	PHLDA1
RGS1	8.52447e-293	1.0614	0.89	0.656	3.2584e-288	TC04	RGS1
ARID5B	4.67465e-284	0.939805	0.753	0.406	1.78684e-279	TC04	ARID5B
PHTF2	2.41541e-283	0.75387	0.452	0.151	9.23266e-279	TC04	PHTF2
PMAIP1	8.47169e-277	1.13856	0.629	0.304	3.23822e-272	TC04	PMAIP1
GLRX	1.29642e-270	0.889254	0.632	0.292	4.95543e-266	TC04	GLRX
SPATS2L	3.77866e-257	0.624664	0.276	0.064	1.44435e-252	TC04	SPATS2L
IL6R	1.37271e-254	0.545869	0.261	0.058	5.24704e-250	TC04	IL6R
MAGEH1	8.66618e-250	0.818354	0.246	0.054	3.31256e-245	TC04	MAGEH1
DNPH1	6.11165e-248	0.714941	0.502	0.199	2.33612e-243	TC04	DNPH1
TRAC	8.50814e-248	0.820216	0.916	0.711	3.25215e-243	TC04	TRAC
CD4	4.32378e-244	0.662683	0.45	0.163	1.65272e-239	TC04	CD4
CREM	1.35784e-240	0.923783	0.698	0.383	5.1902e-236	TC04	CREM
NAMPT	5.10011e-238	0.818978	0.575	0.261	1.94947e-233	TC04	NAMPT
LAIR2	1.89962e-237	0.531809	0.157	0.021	7.26112e-233	TC04	LAIR2
BIRC31	8.70108e-234	0.943432	0.695	0.376	3.3259e-229	TC04	BIRC3
PIM2	1.81315e-225	0.696143	0.411	0.149	6.93059e-221	TC04	PIM2
SAT1	9.73179e-225	0.930886	0.887	0.679	3.71988e-220	TC04	SAT1
DUSP4	1.34961e-224	0.876013	0.629	0.309	5.15875e-220	TC04	DUSP4
PELI1	6.46367e-224	0.567243	0.312	0.09	2.47067e-219	TC04	PELI1
ACP5	1.21199e-219	0.567226	0.3	0.085	4.63273e-215	TC04	ACP5
ACTB	1.74068e-219	0.617219	0.99	0.967	6.65358e-215	TC04	ACTB
NCF4	9.89891e-218	0.546003	0.337	0.106	3.78376e-213	TC04	NCF4
CYTOR	3.48468e-215	0.766932	0.78	0.475	1.33198e-210	TC04	CYTOR
CCNG2	8.0052e-215	0.50957	0.24	0.057	3.05991e-210	TC04	CCNG2
PHACTR2	1.71529e-213	0.653697	0.452	0.177	6.55654e-209	TC04	PHACTR2
SOCS3	8.33852e-211	0.819355	0.531	0.243	3.18732e-206	TC04	SOCS3
DUSP16	1.45791e-208	0.562993	0.369	0.126	5.57272e-204	TC04	DUSP16
RAB11FIP1	6.7101e-204	0.660324	0.433	0.17	2.56487e-199	TC04	RAB11FIP1
TYMP	5.43006e-199	0.866138	0.572	0.286	2.07559e-194	TC04	TYMP
PRDM1	5.74553e-199	0.782802	0.766	0.481	2.19617e-194	TC04	PRDM1
AC058791.1	1.11715e-196	0.76041	0.588	0.295	4.27021e-192	TC04	AC058791.1
CARD16	4.50368e-195	0.752024	0.65	0.349	1.72149e-190	TC04	CARD16
GBP2	1.26537e-193	0.687255	0.537	0.251	4.83673e-189	TC04	GBP2
FRMD4B	1.12507e-192	0.756348	0.475	0.207	4.30047e-188	TC04	FRMD4B
CTSC	5.15386e-186	0.866453	0.747	0.477	1.97001e-181	TC04	CTSC
CD27	9.96759e-185	0.640792	0.702	0.39	3.81001e-180	TC04	CD27
SIRPG	3.51258e-181	0.575367	0.391	0.152	1.34265e-176	TC04	SIRPG
SPOCK2	5.17853e-181	0.671218	0.748	0.459	1.97944e-176	TC04	SPOCK2
THADA	1.11527e-180	0.621995	0.284	0.09	4.26301e-176	TC04	THADA
POU2F2	1.76117e-166	0.504837	0.297	0.1	6.7319e-162	TC04	POU2F2
CD28	2.16971e-164	0.586003	0.442	0.197	8.29351e-160	TC04	CD28
AC016831.5	6.78503e-163	0.600047	0.503	0.24	2.59351e-158	TC04	AC016831.5
BEX3	2.28921e-162	0.51341	0.233	0.068	8.75029e-158	TC04	BEX3
CMTM6	2.13247e-160	0.691211	0.51	0.255	8.15116e-156	TC04	CMTM6
ENO1	3.49071e-158	0.674496	0.823	0.599	1.33429e-153	TC04	ENO1
SAMSN1	1.96171e-152	0.649242	0.702	0.431	7.49845e-148	TC04	SAMSN1
BTG3	2.38748e-151	0.617449	0.471	0.224	9.12591e-147	TC04	BTG3
LGALS3	1.90611e-149	0.681184	0.533	0.279	7.28592e-145	TC04	LGALS3
PBXIP1	2.66607e-137	0.505271	0.501	0.252	1.01908e-132	TC04	PBXIP1
CTSA	1.55446e-136	0.511538	0.421	0.195	5.94175e-132	TC04	CTSA
STAT3	3.4457e-136	0.566441	0.707	0.442	1.31708e-131	TC04	STAT3
GBP5	1.16398e-133	0.512542	0.5	0.246	4.44921e-129	TC04	GBP5
IL2RB1	1.61045e-129	0.509213	0.488	0.248	6.15577e-125	TC04	IL2RB
GAPDH	1.36028e-125	0.554615	0.961	0.886	5.19955e-121	TC04	GAPDH
UCP2	3.19076e-116	0.547755	0.606	0.365	1.21964e-111	TC04	UCP2
VMP1	2.32875e-114	0.534711	0.643	0.396	8.90142e-110	TC04	VMP1
SOD1	1.28609e-113	0.527209	0.849	0.649	4.91597e-109	TC04	SOD1
TPM4	2.52031e-112	0.514689	0.551	0.319	9.63365e-108	TC04	TPM4
CD71	6.10645e-107	0.656414	0.676	0.452	2.33413e-102	TC04	CD7
PKM	6.97328e-107	0.637999	0.626	0.401	2.66547e-102	TC04	PKM
NFKBIZ	4.78314e-106	0.519433	0.519	0.295	1.82831e-101	TC04	NFKBIZ
RPS27L	7.35488e-92	0.516272	0.688	0.468	2.81133e-87	TC04	RPS27L
GPR183	6.92702e-87	0.525878	0.585	0.373	2.64778e-82	TC04	GPR183
PGAM1	1.33574e-81	0.50839	0.528	0.327	5.10573e-77	TC04	PGAM1
TRBC2	9.21033e-81	0.525207	0.829	0.679	3.52056e-76	TC04	TRBC2
TRBC1	6.07525e-40	0.528339	0.651	0.536	2.3222e-35	TC04	TRBC1
IL7R1	2.65707e-176	1.17434	0.957	0.589	1.01564e-171	TC06	IL7R
KLRB11	3.80453e-87	1.03975	0.638	0.329	1.45424e-82	TC06	KLRB1
FKBP11	2.59701e-66	0.602034	0.51	0.252	9.92681e-62	TC06	FKBP11
GPR1711	6.99784e-52	0.512512	0.599	0.342	2.67485e-47	TC06	GPR171
ANXA11	4.24059e-44	0.524552	0.787	0.564	1.62092e-39	TC06	ANXA1
XCL11	2.87434e-39	0.526456	0.174	0.061	1.09869e-34	TC06	XCL1
KLF21	3.48642e-23	0.509511	0.587	0.427	1.33265e-18	TC06	KLF2
HSPA6	0.000191665	0.515684	0.118	0.083	1	TC06	HSPA6
GNLY1	0	3.1127	0.77	0.153	0	TC08	GNLY
FGFBP2	0	3.05074	0.721	0.022	0	TC08	FGFBP2
GZMB1	0	2.97688	0.926	0.172	0	TC08	GZMB
KLRD12	0	2.64337	0.957	0.165	0	TC08	KLRD1
FCGR3A	0	2.46687	0.728	0.073	0	TC08	FCGR3A
TYROBP1	0	2.4457	0.836	0.15	0	TC08	TYROBP
KLRF11	0	2.41883	0.679	0.027	0	TC08	KLRF1
FCER1G1	0	2.37219	0.685	0.103	0	TC08	FCER1G
MYOM2	0	1.52757	0.238	0.007	0	TC08	MYOM2
TRDC1	0	1.47849	0.406	0.029	0	TC08	TRDC
AKR1C3	0	1.27389	0.34	0.009	0	TC08	AKR1C3
CX3CR1	0	1.22598	0.338	0.015	0	TC08	CX3CR1
SH2D1B1	0	1.09175	0.296	0.009	0	TC08	SH2D1B
S1PR5	0	1.07927	0.306	0.01	0	TC08	S1PR5
KIR2DL1	0	0.543955	0.106	0.001	0	TC08	KIR2DL1
PLAC8	2.70696e-301	1.97025	0.626	0.106	1.03471e-296	TC08	PLAC8
SPON2	5.4509e-296	2.45631	0.645	0.118	2.08355e-291	TC08	SPON2
ADGRG1	1.39076e-291	1.32496	0.389	0.037	5.31603e-287	TC08	ADGRG1
KIR2DL3	3.54063e-288	0.561709	0.113	0.001	1.35337e-283	TC08	KIR2DL3
TMIGD21	5.6995e-265	1.44365	0.402	0.044	2.17858e-260	TC08	TMIGD2
PRF12	5.83264e-251	2.55492	0.838	0.268	2.22947e-246	TC08	PRF1
C1orf211	2.72668e-243	1.31533	0.419	0.051	1.04225e-238	TC08	C1orf21
NCR11	1.8359e-233	0.68191	0.17	0.007	7.01753e-229	TC08	NCR1
CLIC31	5.72724e-219	1.9778	0.653	0.149	2.18918e-214	TC08	CLIC3
TTC38	3.27835e-211	1.10692	0.338	0.039	1.25312e-206	TC08	TTC38
IGFBP7	2.87033e-198	1.11296	0.315	0.035	1.09716e-193	TC08	IGFBP7
NKG72	2.17935e-195	2.12431	0.953	0.51	8.33034e-191	TC08	NKG7
HOPX1	4.05575e-184	1.88696	0.668	0.182	1.55027e-179	TC08	HOPX
PTPN12	2.04637e-182	1.23612	0.379	0.057	7.82205e-178	TC08	PTPN12
KLRC11	2.10994e-177	1.35312	0.319	0.039	8.06502e-173	TC08	KLRC1
CTSW2	5.75971e-176	1.8619	0.804	0.309	2.20159e-171	TC08	CTSW
CTBP2	1.50935e-171	0.718274	0.181	0.013	5.76933e-167	TC08	CTBP2
OSBPL5	5.18226e-168	0.529516	0.121	0.005	1.98087e-163	TC08	OSBPL5
GSAP	2.19655e-162	1.02609	0.279	0.034	8.3961e-158	TC08	GSAP
PLEK	1.4392e-150	1.38661	0.549	0.137	5.50119e-146	TC08	PLEK
PDGFD	1.28272e-148	0.843625	0.236	0.026	4.90308e-144	TC08	PDGFD
TXK1	1.70381e-145	1.3364	0.472	0.108	6.51266e-141	TC08	TXK
PRSS23	2.32606e-143	0.616063	0.164	0.013	8.89112e-139	TC08	PRSS23
NCAM11	9.09432e-137	0.650636	0.183	0.017	3.47621e-132	TC08	NCAM1
AREG2	9.33886e-132	2.39258	0.73	0.299	3.56969e-127	TC08	AREG
CHST2	4.58399e-129	0.649708	0.172	0.016	1.75218e-124	TC08	CHST2
CD1601	4.14337e-128	0.751117	0.204	0.022	1.58376e-123	TC08	CD160
ZEB2	9.65399e-123	1.43193	0.613	0.205	3.69014e-118	TC08	ZEB2
EFHD2	5.63167e-121	1.58603	0.7	0.312	2.15265e-116	TC08	EFHD2
LAT21	1.56975e-118	0.811436	0.255	0.038	6.00021e-114	TC08	LAT2
ASCL2	9.11704e-117	0.528403	0.113	0.007	3.4849e-112	TC08	ASCL2
TLE11	2.50506e-114	0.866399	0.253	0.038	9.57536e-110	TC08	TLE1
FGR1	5.27155e-113	0.742657	0.221	0.03	2.015e-108	TC08	FGR
CXXC51	4.05442e-109	0.695194	0.202	0.026	1.54976e-104	TC08	CXXC5
ITGAM	6.44622e-109	0.7437	0.211	0.028	2.464e-104	TC08	ITGAM
KIR2DL41	7.87305e-106	0.574884	0.123	0.01	3.00939e-101	TC08	KIR2DL4
CST71	4.19258e-105	1.31352	0.894	0.564	1.60257e-100	TC08	CST7
IRF81	3.57508e-104	0.609786	0.177	0.021	1.36654e-99	TC08	IRF8
RHOBTB3	4.94636e-103	0.682915	0.16	0.017	1.8907e-98	TC08	RHOBTB3
MTSS1	2.02208e-100	0.79377	0.236	0.038	7.72921e-96	TC08	MTSS1
KLRC31	2.60698e-97	0.651958	0.145	0.015	9.96492e-93	TC08	KLRC3
PTGDS	1.64228e-96	2.90231	0.277	0.055	6.27746e-92	TC08	PTGDS
KLRB12	1.00398e-95	1.11684	0.783	0.332	3.83763e-91	TC08	KLRB1
CD2471	2.9954e-95	1.4567	0.76	0.476	1.14496e-90	TC08	CD247
LYN	9.2107e-95	0.649256	0.202	0.029	3.5207e-90	TC08	LYN
PTGDR	9.65042e-91	0.9413	0.336	0.078	3.68878e-86	TC08	PTGDR
GFOD11	2.08682e-90	0.865726	0.306	0.066	7.97664e-86	TC08	GFOD1
CEP78	2.13227e-89	1.07206	0.36	0.091	8.1504e-85	TC08	CEP78
CEBPD1	2.71239e-89	1.18351	0.538	0.19	1.03678e-84	TC08	CEBPD
CCL31	6.66093e-86	2.14593	0.606	0.269	2.54607e-81	TC08	CCL3
MCTP21	9.07041e-86	0.912818	0.321	0.076	3.46707e-81	TC08	MCTP2
CD72	3.26753e-83	1.13124	0.811	0.476	1.24898e-78	TC08	CD7
NCR3	3.01382e-82	0.88504	0.294	0.067	1.152e-77	TC08	NCR3
TRGC11	1.4804e-74	0.668826	0.223	0.043	5.65866e-70	TC08	TRGC1
METRNL1	6.95037e-72	1.20341	0.487	0.19	2.65671e-67	TC08	METRNL
MATK1	7.05161e-72	0.984441	0.496	0.186	2.69541e-67	TC08	MATK
FCRL6	1.06552e-68	0.6283	0.191	0.034	4.07284e-64	TC08	FCRL6
GK5	2.42754e-65	0.79436	0.243	0.056	9.27904e-61	TC08	GK5
MAPK11	1.15391e-64	1.02268	0.536	0.234	4.41072e-60	TC08	MAPK1
HIPK2	2.04835e-64	0.922504	0.317	0.093	7.82961e-60	TC08	HIPK2
CCL43	1.06053e-63	1.28061	0.883	0.614	4.05376e-59	TC08	CCL4
RASSF4	3.04556e-63	0.652573	0.166	0.029	1.16414e-58	TC08	RASSF4
CD300A	2.61263e-62	0.746597	0.245	0.059	9.98653e-58	TC08	CD300A
IL18RAP	5.57766e-62	0.716616	0.191	0.038	2.13201e-57	TC08	IL18RAP
IFITM21	2.97916e-59	1.13129	0.781	0.597	1.13875e-54	TC08	IFITM2
TFDP2	3.82822e-58	0.802943	0.326	0.103	1.4633e-53	TC08	TFDP2
CYBA	3.37082e-57	0.858043	0.94	0.89	1.28846e-52	TC08	CYBA
C1orf162	8.90875e-57	0.892703	0.321	0.102	3.40528e-52	TC08	C1orf162
GNPTAB1	1.94674e-56	1.01113	0.451	0.187	7.4412e-52	TC08	GNPTAB
PIK3AP1	1.24188e-53	0.514464	0.174	0.036	4.74695e-49	TC08	PIK3AP1
CCL4L22	1.08701e-50	1.46914	0.447	0.187	4.15498e-46	TC08	CCL4L2
BIN2	3.4959e-49	0.956185	0.594	0.343	1.33627e-44	TC08	BIN2
GRASP	1.64284e-48	0.68313	0.166	0.036	6.27958e-44	TC08	GRASP
HSH2D	1.45865e-47	0.653247	0.236	0.067	5.57554e-43	TC08	HSH2D
GPR65	1.81332e-47	0.918235	0.557	0.296	6.93124e-43	TC08	GPR65
LITAF	2.51139e-47	0.887697	0.645	0.395	9.59954e-43	TC08	LITAF
ABHD17A	6.56164e-47	0.998991	0.634	0.418	2.50812e-42	TC08	ABHD17A
ZBTB161	6.56825e-47	0.827169	0.309	0.108	2.51065e-42	TC08	ZBTB16
SAMD31	3.51226e-46	0.875326	0.545	0.271	1.34253e-41	TC08	SAMD3
APMAP	3.23441e-45	0.847943	0.432	0.196	1.23632e-40	TC08	APMAP
PRR5L	7.90852e-45	0.592085	0.191	0.048	3.02295e-40	TC08	PRR5L
KLRK12	2.32805e-44	0.778624	0.279	0.089	8.89873e-40	TC08	KLRK1
YES1	2.74668e-44	0.522587	0.168	0.039	1.04989e-39	TC08	YES1
MYBL1	3.24008e-43	0.788208	0.289	0.1	1.23849e-38	TC08	MYBL1
TBX21	1.02242e-41	0.705832	0.255	0.083	3.90809e-37	TC08	TBX21
LPCAT1	2.12283e-41	0.701432	0.247	0.079	8.11429e-37	TC08	LPCAT1
MBP	6.43943e-41	0.86681	0.662	0.432	2.46141e-36	TC08	MBP
AGPAT4	2.03912e-40	0.528335	0.117	0.022	7.79433e-36	TC08	AGPAT4
AOAH1	4.97866e-40	0.81843	0.336	0.133	1.90304e-35	TC08	AOAH
ARL4C	5.47756e-40	0.860924	0.777	0.641	2.09374e-35	TC08	ARL4C
PYHIN1	1.00265e-39	0.805291	0.579	0.338	3.83251e-35	TC08	PYHIN1
CMC12	1.00429e-39	0.927492	0.523	0.283	3.8388e-35	TC08	CMC1
KLF22	1.28111e-39	0.754046	0.702	0.427	4.89693e-35	TC08	KLF2
TLE5	1.17695e-38	0.829238	0.317	0.12	4.49877e-34	TC08	TLE5
TGFBR3	3.16927e-38	0.61325	0.215	0.066	1.21142e-33	TC08	TGFBR3
THEMIS2	6.61973e-38	0.63774	0.213	0.065	2.53033e-33	TC08	THEMIS2
CD631	3.02634e-37	0.826729	0.709	0.535	1.15679e-32	TC08	CD63
APBA2	7.29169e-37	0.590239	0.194	0.056	2.78718e-32	TC08	APBA2
PLEKHG3	1.5845e-36	0.533401	0.147	0.036	6.0566e-32	TC08	PLEKHG3
UBE2F	4.38226e-36	0.686163	0.272	0.102	1.67508e-31	TC08	UBE2F
ITGB2	8.86549e-36	0.842121	0.66	0.498	3.38874e-31	TC08	ITGB2
ABCB11	1.13991e-35	0.513273	0.168	0.045	4.35721e-31	TC08	ABCB1
GSTP11	1.22728e-34	0.856591	0.63	0.442	4.69115e-30	TC08	GSTP1
AC092821.3	2.01014e-34	0.636332	0.138	0.033	7.68354e-30	TC08	AC092821.3
HIST1H3D	2.33864e-34	0.525182	0.121	0.026	8.93921e-30	TC08	HIST1H3D
SYTL3	1.57076e-33	0.909638	0.602	0.403	6.00406e-29	TC08	SYTL3
XCL22	2.38011e-33	0.88243	0.336	0.143	9.09773e-29	TC08	XCL2
HAVCR2	3.37567e-33	0.644875	0.287	0.114	1.29032e-28	TC08	HAVCR2
KLF3	4.67981e-32	0.762249	0.304	0.131	1.78881e-27	TC08	KLF3
PTPN4	4.00865e-31	0.751308	0.449	0.245	1.53227e-26	TC08	PTPN4
YPEL1	4.41953e-31	0.581492	0.209	0.07	1.68932e-26	TC08	YPEL1
SERPINB6	1.3329e-30	0.530596	0.228	0.082	5.09486e-26	TC08	SERPINB6
ATM	1.5108e-30	0.80312	0.609	0.418	5.7749e-26	TC08	ATM
MVD	2.50541e-30	0.559856	0.204	0.07	9.57669e-26	TC08	MVD
RASSF1	6.78898e-30	0.713993	0.338	0.162	2.59502e-25	TC08	RASSF1
VAV3	4.78545e-29	0.607557	0.243	0.094	1.82919e-24	TC08	VAV3
SEPTIN71	5.67707e-29	0.759331	0.366	0.172	2.17e-24	TC08	SEPTIN7
RIN3	7.00058e-28	0.50635	0.179	0.059	2.6759e-23	TC08	RIN3
TPST2	2.81211e-27	0.596796	0.319	0.151	1.0749e-22	TC08	TPST2
SNHG51	5.43761e-27	0.672501	0.302	0.131	2.07847e-22	TC08	SNHG5
MAP3K81	1.33349e-26	0.693053	0.283	0.126	5.09715e-22	TC08	MAP3K8
SYNE1	2.44162e-26	0.756506	0.511	0.311	9.33284e-22	TC08	SYNE1
RAP1B	5.24721e-26	0.67332	0.766	0.66	2.00569e-21	TC08	RAP1B
CCL3L11	5.79465e-26	1.09549	0.255	0.107	2.21495e-21	TC08	CCL3L1
PLAAT4	1.10805e-24	0.705763	0.296	0.134	4.23541e-20	TC08	PLAAT4
DSTN	2.26706e-24	0.702609	0.462	0.288	8.66559e-20	TC08	DSTN
MAFF1	2.61619e-24	0.740548	0.264	0.12	1.00001e-19	TC08	MAFF
GZMM1	4.13028e-24	0.61146	0.691	0.535	1.57876e-19	TC08	GZMM
IGF2R	9.40268e-24	0.625573	0.296	0.142	3.59408e-19	TC08	IGF2R
ID21	2.84039e-23	0.573155	0.73	0.581	1.08571e-18	TC08	ID2
IFITM11	6.62862e-23	0.837953	0.623	0.475	2.53372e-18	TC08	IFITM1
HMGN31	9.65787e-23	0.661218	0.391	0.226	3.69162e-18	TC08	HMGN3
CDC42SE1	1.87607e-22	0.597773	0.517	0.352	7.1711e-18	TC08	CDC42SE1
XBP1	1.8642e-21	0.716353	0.474	0.321	7.12572e-17	TC08	XBP1
EEF1G2	2.46627e-21	0.689583	0.445	0.261	9.42706e-17	TC08	EEF1G
JAK1	3.76856e-21	0.574078	0.719	0.606	1.4405e-16	TC08	JAK1
SH3BP5	4.0082e-21	0.657455	0.36	0.205	1.53209e-16	TC08	SH3BP5
CCND3	4.24779e-21	0.657667	0.579	0.443	1.62368e-16	TC08	CCND3
GPATCH8	4.8258e-21	0.601827	0.404	0.24	1.84461e-16	TC08	GPATCH8
PRMT2	5.75085e-21	0.646506	0.532	0.374	2.1982e-16	TC08	PRMT2
MYO1F	6.05915e-21	0.586306	0.404	0.24	2.31605e-16	TC08	MYO1F
AL627171.2	6.50401e-21	1.1157	0.285	0.139	2.48609e-16	TC08	AL627171.2
FAM49B	8.11351e-21	0.611823	0.585	0.445	3.10131e-16	TC08	FAM49B
LYAR	9.93278e-21	0.700445	0.445	0.278	3.79671e-16	TC08	LYAR
RRBP1	1.56319e-20	0.574686	0.281	0.14	5.97512e-16	TC08	RRBP1
TGFB1	4.5642e-20	0.658415	0.506	0.359	1.74462e-15	TC08	TGFB1
HIST1H1E	5.97568e-19	0.690314	0.217	0.096	2.28415e-14	TC08	HIST1H1E
IGKC	3.48597e-18	1.11184	0.179	0.394	1.33248e-13	TC08	IGKC
GNG2	4.54608e-18	0.596336	0.485	0.344	1.73769e-13	TC08	GNG2
ABI3	7.76486e-18	0.52537	0.3	0.163	2.96804e-13	TC08	ABI3
SORL1	9.94004e-18	0.600927	0.37	0.223	3.79948e-13	TC08	SORL1
SNHG6	1.0649e-17	0.548263	0.302	0.156	4.07048e-13	TC08	SNHG6
CHST121	1.80686e-16	0.502292	0.366	0.217	6.90652e-12	TC08	CHST12
FKBP111	2.76706e-16	0.585568	0.396	0.261	1.05768e-11	TC08	FKBP11
C12orf75	3.23561e-16	0.576036	0.436	0.299	1.23678e-11	TC08	C12orf75
PCED1B-AS1	4.72798e-16	0.527567	0.289	0.152	1.80722e-11	TC08	PCED1B-AS1
RNASEK	6.90782e-16	0.532826	0.394	0.245	2.64044e-11	TC08	RNASEK
CD47	9.17276e-16	0.521998	0.534	0.412	3.5062e-11	TC08	CD47
OSTF1	9.95595e-16	0.531601	0.453	0.323	3.80556e-11	TC08	OSTF1
MAPRE2	1.56617e-15	0.503384	0.266	0.144	5.98653e-11	TC08	MAPRE2
NME21	1.63368e-15	0.639701	0.283	0.155	6.24458e-11	TC08	NME2
PTPRE	5.8905e-15	0.51189	0.336	0.207	2.25159e-10	TC08	PTPRE
GABARAP	5.81729e-14	0.560263	0.347	0.218	2.2236e-09	TC08	GABARAP
HIST1H4C	7.21624e-14	0.616895	0.515	0.407	2.75833e-09	TC08	HIST1H4C
RPL171	8.43249e-14	0.582491	0.819	0.777	3.22323e-09	TC08	RPL17
UTRN	8.53012e-14	0.510232	0.468	0.339	3.26055e-09	TC08	UTRN
DIP2A	1.43201e-13	0.548994	0.355	0.231	5.47373e-09	TC08	DIP2A
IL2RB2	1.52597e-13	0.518301	0.406	0.28	5.83288e-09	TC08	IL2RB
TCF25	1.87407e-13	0.520389	0.574	0.458	7.16345e-09	TC08	TCF25
CD55	2.18865e-13	0.508156	0.385	0.258	8.36591e-09	TC08	CD55
RIPOR21	3.73259e-13	0.53913	0.477	0.357	1.42674e-08	TC08	RIPOR2
TES	6.0337e-13	0.58541	0.383	0.268	2.30632e-08	TC08	TES
FTL	9.04172e-13	0.510593	0.972	0.973	3.45611e-08	TC08	FTL
DHRS7	9.69684e-13	0.50983	0.47	0.365	3.70652e-08	TC08	DHRS7
NFE2L2	1.72111e-12	0.570504	0.417	0.303	6.57878e-08	TC08	NFE2L2
HSPA61	1.63464e-09	0.702044	0.162	0.083	6.24826e-05	TC08	HSPA6
CEMIP2	9.05865e-09	0.544989	0.521	0.446	0.000346258	TC08	CEMIP2
C1orf56	2.98909e-08	0.517517	0.238	0.158	0.00114255	TC08	C1orf56
S100B	8.02575e-07	0.655973	0.106	0.056	0.0306776	TC08	S100B
IGHG1	0.000156515	0.611101	0.064	0.123	1	TC08	IGHG1
KLRB13	0	1.72273	0.83	0.29	0	TC05	KLRB1
CXCR6	0	1.30388	0.7	0.2	0	TC05	CXCR6
CSF2	0	1.20981	0.162	0.005	0	TC05	CSF2
ANKRD28	0	1.14198	0.516	0.143	0	TC05	ANKRD28
CD40LG1	0	0.912197	0.418	0.095	0	TC05	CD40LG
CTSH	0	0.741225	0.359	0.076	0	TC05	CTSH
CTHRC1	0	0.668701	0.185	0.011	0	TC05	CTHRC1
PTPN13	0	0.635382	0.244	0.023	0	TC05	PTPN13
MCAM	2.0598e-294	0.600913	0.238	0.034	7.87337e-290	TC05	MCAM
SNX9	2.5472e-283	0.884363	0.414	0.111	9.73643e-279	TC05	SNX9
CCL20	1.0639e-281	1.55591	0.283	0.052	4.06665e-277	TC05	CCL20
RBPJ	9.33477e-279	1.19872	0.697	0.339	3.56812e-274	TC05	RBPJ
CHD7	2.72149e-274	0.686927	0.308	0.062	1.04026e-269	TC05	CHD7
GADD45G	4.37709e-270	0.820875	0.347	0.081	1.6731e-265	TC05	GADD45G
CREG1	1.07584e-268	0.65308	0.286	0.054	4.11231e-264	TC05	CREG1
FURIN	6.50678e-266	0.741561	0.325	0.071	2.48715e-261	TC05	FURIN
DAPK2	6.16245e-255	0.512461	0.202	0.027	2.35553e-250	TC05	DAPK2
CTLA41	2.42867e-248	1.0468	0.567	0.214	9.28334e-244	TC05	CTLA4
TNFRSF182	9.43451e-246	1.04887	0.514	0.179	3.60625e-241	TC05	TNFRSF18
TNFRSF41	7.68954e-238	1.16807	0.476	0.165	2.93925e-233	TC05	TNFRSF4
RUNX2	4.41449e-234	0.778212	0.421	0.128	1.68739e-229	TC05	RUNX2
LMO4	8.30842e-226	1.02904	0.471	0.167	3.17581e-221	TC05	LMO4
CD226	1.47641e-215	0.717096	0.431	0.14	5.64342e-211	TC05	CD226
S100A41	2.59295e-207	0.819244	0.949	0.795	9.91129e-203	TC05	S100A4
ADAM19	4.64618e-206	0.639811	0.336	0.093	1.77596e-201	TC05	ADAM19
YWHAQ	2.38378e-188	1.00448	0.67	0.378	9.11178e-184	TC05	YWHAQ
SPOCK21	1.20664e-187	0.768552	0.79	0.469	4.61226e-183	TC05	SPOCK2
CD41	7.15425e-184	0.657179	0.467	0.175	2.73464e-179	TC05	CD4
C15orf48	1.79029e-182	1.75194	0.206	0.042	6.8432e-178	TC05	C15orf48
NUDT16	1.52319e-179	0.592897	0.261	0.065	5.82226e-175	TC05	NUDT16
KIAA0319L	4.79345e-179	1.02236	0.318	0.097	1.83225e-174	TC05	KIAA0319L
G0S2	7.38162e-179	1.82715	0.219	0.049	2.82155e-174	TC05	G0S2
RORA	8.15341e-171	0.848824	0.711	0.406	3.11656e-166	TC05	RORA
DUSP5	7.57619e-162	0.730796	0.446	0.177	2.89592e-157	TC05	DUSP5
NFIL3	1.39561e-160	0.528368	0.263	0.071	5.33459e-156	TC05	NFIL3
NCF41	4.13303e-160	0.527774	0.349	0.116	1.57981e-155	TC05	NCF4
SAP30	1.72464e-158	0.942017	0.405	0.159	6.59225e-154	TC05	SAP30
LIMS1	4.60643e-145	0.696059	0.594	0.306	1.76076e-140	TC05	LIMS1
TNFRSF25	6.52465e-143	0.568782	0.435	0.177	2.49398e-138	TC05	TNFRSF25
PDE4D	1.37407e-137	0.574274	0.424	0.17	5.25224e-133	TC05	PDE4D
MAF	4.00671e-135	0.698559	0.633	0.338	1.53153e-130	TC05	MAF
LTB1	4.13256e-135	0.784761	0.811	0.545	1.57963e-130	TC05	LTB
TMEM167A	2.66734e-132	0.556483	0.492	0.222	1.01957e-127	TC05	TMEM167A
TMEM173	8.01074e-126	0.686919	0.545	0.283	3.06202e-121	TC05	TMEM173
SRGN	8.14762e-125	0.853094	0.952	0.921	3.11434e-120	TC05	SRGN
FKBP112	2.51765e-123	0.538633	0.511	0.237	9.62346e-119	TC05	FKBP11
NFKBIA	4.45517e-122	0.898802	0.827	0.654	1.70294e-117	TC05	NFKBIA
FAM3C	3.59369e-119	0.511929	0.25	0.08	1.37365e-114	TC05	FAM3C
CD38	8.38125e-119	0.605008	0.301	0.11	3.20365e-114	TC05	CD38
HOPX2	1.50959e-118	0.783805	0.397	0.172	5.77026e-114	TC05	HOPX
PKM1	2.96793e-115	0.936852	0.646	0.409	1.13446e-110	TC05	PKM
ENTPD11	8.77447e-115	0.519302	0.275	0.095	3.35395e-110	TC05	ENTPD1
BHLHE40	9.52013e-111	0.500497	0.366	0.151	3.63897e-106	TC05	BHLHE40
CKLF	2.23012e-110	0.765535	0.757	0.544	8.5244e-106	TC05	CKLF
TIMP1	1.03977e-109	0.564622	0.512	0.262	3.9744e-105	TC05	TIMP1
CPD	9.415e-109	0.517748	0.34	0.137	3.59879e-104	TC05	CPD
ALOX5AP	1.10914e-108	0.893164	0.671	0.444	4.23957e-104	TC05	ALOX5AP
LAPTM5	1.02532e-107	0.587514	0.841	0.658	3.91919e-103	TC05	LAPTM5
GPR1712	4.41976e-106	0.683949	0.587	0.329	1.68941e-101	TC05	GPR171
GAPDH1	1.57167e-105	0.706782	0.944	0.892	6.00755e-101	TC05	GAPDH
CEBPB	7.12747e-105	0.905947	0.55	0.33	2.7244e-100	TC05	CEBPB
TPI1	1.95305e-101	0.925808	0.719	0.516	7.46536e-97	TC05	TPI1
CCR61	2.8462e-101	0.511787	0.309	0.124	1.08793e-96	TC05	CCR6
FKBP5	2.22241e-100	0.570241	0.822	0.624	8.49496e-96	TC05	FKBP5
CEBPD2	3.74998e-99	0.67246	0.389	0.178	1.43339e-94	TC05	CEBPD
CTSB	7.50063e-99	0.55104	0.511	0.27	2.86704e-94	TC05	CTSB
CD6	6.67776e-98	0.511478	0.496	0.253	2.55251e-93	TC05	CD6
GNLY2	1.96362e-96	1.80299	0.335	0.15	7.50576e-92	TC05	GNLY
ACTB1	4.08189e-96	0.536948	0.984	0.969	1.56026e-91	TC05	ACTB
IL6ST	2.06591e-95	0.611499	0.548	0.305	7.89675e-91	TC05	IL6ST
LINC01871	3.26006e-93	0.593607	0.429	0.211	1.24613e-88	TC05	LINC01871
SH2D2A	1.0532e-91	0.522658	0.447	0.228	4.02577e-87	TC05	SH2D2A
MTHFD2	2.85868e-89	0.659651	0.365	0.178	1.0927e-84	TC05	MTHFD2
PGAM11	2.368e-87	0.624611	0.554	0.334	9.05143e-83	TC05	PGAM1
TNFAIP3	1.32647e-86	0.649143	0.817	0.654	5.07028e-82	TC05	TNFAIP3
HMGB2	3.74034e-85	0.548518	0.663	0.432	1.42971e-80	TC05	HMGB2
PPA1	1.1333e-83	0.816571	0.534	0.326	4.33194e-79	TC05	PPA1
S100A11	1.11868e-81	0.519163	0.84	0.657	4.27603e-77	TC05	S100A11
SERPINB1	1.46765e-80	0.999941	0.524	0.324	5.60996e-76	TC05	SERPINB1
IFITM22	3.79427e-80	0.510415	0.781	0.581	1.45032e-75	TC05	IFITM2
MT1E	4.34661e-79	0.527857	0.319	0.144	1.66145e-74	TC05	MT1E
TYMP1	8.38989e-76	0.519699	0.521	0.306	3.20695e-71	TC05	TYMP
RGS2	7.2862e-72	0.611041	0.553	0.343	2.78508e-67	TC05	RGS2
TRAC1	4.38939e-69	0.503285	0.866	0.727	1.6778e-64	TC05	TRAC
PRDM11	1.38809e-68	0.52176	0.7	0.502	5.30585e-64	TC05	PRDM1
IL2RA1	2.57052e-68	0.988338	0.277	0.129	9.82557e-64	TC05	IL2RA
ID22	4.14709e-68	0.609163	0.748	0.567	1.58518e-63	TC05	ID2
ENO11	4.31199e-67	0.730318	0.771	0.616	1.64821e-62	TC05	ENO1
IL7R2	2.0021e-64	0.533159	0.783	0.588	7.65284e-60	TC05	IL7R
PGK1	2.1025e-54	0.515939	0.697	0.533	8.03658e-50	TC05	PGK1
AREG3	1.3623e-49	0.528421	0.46	0.294	5.20725e-45	TC05	AREG
MT2A	1.4452e-36	1.33139	0.748	0.654	5.52413e-32	TC05	MT2A
