# Supplementary material for: Single-cell analysis of human glioma and immune cells identifies S100A4 as an immunotherapy target
Source: Nat Commun. 2022 Feb 9;13:767. doi: 10.1038/s41467-022-28372-y (PMC8828877; doi:10.1038/s41467-022-28372-y)
Supplement: Supplementary file 11 — Supplementary Data 8 [file 41467_2022_28372_MOESM11_ESM.xlsx]

## Sheet: Sheet1
	Supplementary table 8: Number of cells in myeloid clusters
	# of cells per patient in Myeloid Clusters																		Total Cells
	LGG-03	LGG-04	ndGBM-01	ndGBM-02	ndGBM-03	ndGBM-04	ndGBM-05	ndGBM-06	ndGBM-07	ndGBM-08	ndGBM-09	ndGBM-10	ndGBM-11	rGBM-01	rGBM-02	rGBM-03	rGBM-04	rGBM-05
MC01	1525	1245	1610	2203	1575	720	849	2	1235	1416	1159	1692	2228	3675	1087	984	1625	460	25290
MC02	1406	818	1463	1067	841	557	601	15	837	574	394	3145	791	2856	461	750	1162	1026	18764
MC03	310	302	341	1975	489	632	281	26	1324	583	631	742	232	5067	1352	263	1661	1102	17313
MC04	71	76	100	399	117	87	97	26	323	395	110	162	62	3286	1119	288	147	341	7206
MC05	43	31	36	225	38	28	19	5	292	61	220	142	42	1757	2688	81	201	233	6142
MC06	175	72	69	99	840	40	88	0	453	348	51	115	40	655	48	23	88	99	3303
MC07	257	89	250	105	170	33	49	1	168	66	31	345	299	376	60	39	169	87	2594
MC08	49	16	41	124	53	55	36	0	136	45	39	202	62	177	513	15	75	77	1715
MC09	60	32	28	24	57	29	49	0	143	37	6	81	17	438	14	7	40	90	1152
Total Cells	3896	2681	3938	6221	4180	2181	2069	75	4911	3525	2641	6626	3773	18287	7342	2450	5168	3515	83479
	# of cells per Sex		# of cells per Tumor Type				# of cells per Grade
	Female	Male	Astrocytoma	GBM	Oligodendroglioma	Recurrent GBM	II	IV
MC01	11585	13705	1525	14689	1245	7831	2770	22520
MC02	10053	8711	1406	10285	818	6255	2224	16540
MC03	9588	7725	310	7256	302	9445	612	16701
MC04	4378	2828	71	1878	76	5181	147	7059
MC05	2532	3610	43	1108	31	4960	74	6068
MC06	2242	1061	175	2143	72	913	247	3056
MC07	1478	1116	257	1517	89	731	346	2248
MC08	762	953	49	793	16	857	65	1650
MC09	855	297	60	471	32	589	92	1060
Total Cells	43473	40006	3896	40140	2681	36762	6577	76902
