# Supplementary material for: Single-cell analysis of human glioma and immune cells identifies S100A4 as an immunotherapy target
Source: Nat Commun. 2022 Feb 9;13:767. doi: 10.1038/s41467-022-28372-y (PMC8828877; doi:10.1038/s41467-022-28372-y)
Supplement: Supplementary file 12 — Supplementary Data 9 [file 41467_2022_28372_MOESM12_ESM.xlsx]

## Sheet: Sheet1
Supplementary table 9: Differentially expressed genes in Myeloid clusters
	p_val	avg_log2FC	pct.1	pct.2	p_val_adj	cluster	gene
APOC2	0	0.613557	0.697	0.563	0	MC02	APOC2
C3	0	0.573611	0.876	0.73	0	MC02	C3
GPR34	0	0.547545	0.807	0.706	0	MC02	GPR34
LTC4S	0	0.547488	0.639	0.539	0	MC02	LTC4S
ITM2B	0	0.543339	0.969	0.961	0	MC02	ITM2B
LINC01736	0	0.535662	0.464	0.316	0	MC02	LINC01736
HLA-DPA1	0	0.508483	0.977	0.916	0	MC02	HLA-DPA1
C1QC	0	0.504288	0.967	0.866	0	MC02	C1QC
HLA-DRB5	1.37187e-287	0.825991	0.336	0.224	5.24383e-283	MC02	HLA-DRB5
HBB	7.34999e-225	0.716778	0.118	0.053	2.80946e-220	MC02	HBB
GNLY	3.96197e-159	0.594611	0.168	0.101	1.51442e-154	MC02	GNLY
CKB	1.09727e-156	0.52481	0.301	0.223	4.19421e-152	MC02	CKB
C1orf61	9.38236e-131	0.639261	0.199	0.136	3.58631e-126	MC02	C1orf61
MT3	7.98811e-101	0.648377	0.292	0.232	3.05338e-96	MC02	MT3
CCL3L1	0	2.2386	0.799	0.442	0	MC01	CCL3L1
CCL4L2	0	2.21171	0.77	0.418	0	MC01	CCL4L2
CCL4	0	1.97686	0.92	0.661	0	MC01	CCL4
CCL3	0	1.81092	0.971	0.762	0	MC01	CCL3
EGR3	0	1.38041	0.648	0.227	0	MC01	EGR3
IL1B	0	1.35997	0.704	0.432	0	MC01	IL1B
EGR2	0	1.31477	0.601	0.228	0	MC01	EGR2
CD83	0	1.25559	0.845	0.505	0	MC01	CD83
BTG2	0	1.19939	0.864	0.576	0	MC01	BTG2
CH25H	0	1.18516	0.5	0.21	0	MC01	CH25H
NR4A1	0	1.17109	0.8	0.453	0	MC01	NR4A1
EGR1	0	1.11165	0.898	0.63	0	MC01	EGR1
IL1A	0	1.10899	0.264	0.062	0	MC01	IL1A
KLF2	0	1.10664	0.733	0.45	0	MC01	KLF2
NR4A2	0	1.08917	0.775	0.478	0	MC01	NR4A2
IER2	0	1.0835	0.958	0.776	0	MC01	IER2
SERPINE1	0	1.04277	0.404	0.196	0	MC01	SERPINE1
RGS16	0	1.01927	0.431	0.162	0	MC01	RGS16
PDGFB	0	1.01256	0.564	0.246	0	MC01	PDGFB
ATF3	0	0.928789	0.646	0.391	0	MC01	ATF3
TNF	0	0.900329	0.388	0.163	0	MC01	TNF
OTUD1	0	0.894107	0.62	0.366	0	MC01	OTUD1
RHOB	0	0.886126	0.854	0.65	0	MC01	RHOB
PPP1R15A	0	0.880982	0.841	0.647	0	MC01	PPP1R15A
FOS	0	0.871672	0.99	0.921	0	MC01	FOS
AC253572.2	0	0.86347	0.437	0.213	0	MC01	AC253572.2
JUN	0	0.859033	0.959	0.845	0	MC01	JUN
TNFAIP3	0	0.856776	0.669	0.465	0	MC01	TNFAIP3
IER3	0	0.852963	0.861	0.671	0	MC01	IER3
NFKBIA	0	0.841529	0.929	0.808	0	MC01	NFKBIA
OLR1	0	0.836579	0.851	0.602	0	MC01	OLR1
NR4A3	0	0.835311	0.508	0.222	0	MC01	NR4A3
NFKBID	0	0.832588	0.537	0.237	0	MC01	NFKBID
GADD45B	0	0.831181	0.766	0.596	0	MC01	GADD45B
TCOF1	0	0.824328	0.5	0.267	0	MC01	TCOF1
FOSB	0	0.814116	0.915	0.701	0	MC01	FOSB
KLF6	0	0.813748	0.951	0.84	0	MC01	KLF6
BHLHE41	0	0.81092	0.719	0.446	0	MC01	BHLHE41
DUSP2	0	0.80918	0.441	0.238	0	MC01	DUSP2
AZIN1-AS1	0	0.797189	0.336	0.141	0	MC01	AZIN1-AS1
KDM6B	0	0.793482	0.602	0.332	0	MC01	KDM6B
ZFP36	0	0.790938	0.918	0.746	0	MC01	ZFP36
CD69	0	0.783888	0.468	0.229	0	MC01	CD69
JUNB	0	0.774699	0.964	0.835	0	MC01	JUNB
SGK1	0	0.741709	0.904	0.754	0	MC01	SGK1
SPRY1	0	0.732933	0.352	0.163	0	MC01	SPRY1
AC020916.1	0	0.725737	0.671	0.427	0	MC01	AC020916.1
PTGS2	0	0.72096	0.358	0.182	0	MC01	PTGS2
ABL2	0	0.708687	0.471	0.324	0	MC01	ABL2
TRA2B	0	0.697324	0.813	0.652	0	MC01	TRA2B
SCIN	0	0.690445	0.641	0.343	0	MC01	SCIN
BCL2A1	0	0.676086	0.614	0.422	0	MC01	BCL2A1
CX3CR1	0	0.664024	0.577	0.292	0	MC01	CX3CR1
NFKBIZ	0	0.656026	0.588	0.355	0	MC01	NFKBIZ
TSC22D2	0	0.650676	0.441	0.22	0	MC01	TSC22D2
DUSP1	0	0.639057	0.985	0.894	0	MC01	DUSP1
DNAJB1	0	0.638276	0.815	0.667	0	MC01	DNAJB1
CDKN1A	0	0.63235	0.593	0.356	0	MC01	CDKN1A
GLDN	0	0.63219	0.578	0.333	0	MC01	GLDN
BIN1	0	0.625218	0.719	0.485	0	MC01	BIN1
AC103591.3	0	0.622985	0.515	0.317	0	MC01	AC103591.3
RGS1	0	0.619413	0.973	0.851	0	MC01	RGS1
EPB41L2	0	0.601544	0.831	0.564	0	MC01	EPB41L2
ID2	0	0.589404	0.853	0.721	0	MC01	ID2
AC007952.4	0	0.58354	0.607	0.37	0	MC01	AC007952.4
OSM	0	0.580945	0.323	0.155	0	MC01	OSM
PADI2	0	0.578956	0.518	0.252	0	MC01	PADI2
ST6GAL1	0	0.559686	0.67	0.399	0	MC01	ST6GAL1
TMEM107	0	0.555476	0.439	0.279	0	MC01	TMEM107
PDK4	0	0.549231	0.574	0.398	0	MC01	PDK4
CXCL8	0	0.547234	0.612	0.464	0	MC01	CXCL8
AL136987.1	0	0.545283	0.285	0.119	0	MC01	AL136987.1
DDX5	0	0.541499	0.967	0.912	0	MC01	DDX5
ADGRG1	0	0.53567	0.488	0.225	0	MC01	ADGRG1
NLRP3	0	0.529734	0.433	0.268	0	MC01	NLRP3
CCNL1	0	0.526279	0.844	0.679	0	MC01	CCNL1
C12orf57	0	0.522089	0.5	0.329	0	MC01	C12orf57
DBI	0	0.512844	0.886	0.799	0	MC01	DBI
JUND	0	0.512329	0.862	0.748	0	MC01	JUND
REL	0	0.509716	0.724	0.551	0	MC01	REL
TMIGD3	0	0.50902	0.715	0.51	0	MC01	TMIGD3
PMAIP1	0	0.507035	0.384	0.208	0	MC01	PMAIP1
IER5	0	0.501742	0.699	0.515	0	MC01	IER5
AC245014.3	0	0.500344	0.325	0.158	0	MC01	AC245014.3
CCL5	5.86478e-252	0.592157	0.223	0.134	2.24176e-247	MC01	CCL5
MT1G	0	3.84173	0.41	0.083	0	MC04	MT1G
MT1X	0	3.49663	0.655	0.347	0	MC04	MT1X
MT2A	0	3.00448	0.867	0.663	0	MC04	MT2A
MT1H	0	2.83329	0.253	0.026	0	MC04	MT1H
MT1E	0	2.67221	0.485	0.177	0	MC04	MT1E
C15orf48	0	2.5116	0.684	0.13	0	MC04	C15orf48
CSTB	0	2.03626	0.947	0.762	0	MC04	CSTB
MIF	0	1.96185	0.939	0.737	0	MC04	MIF
BNIP3	0	1.95325	0.688	0.15	0	MC04	BNIP3
G0S2	0	1.88809	0.461	0.197	0	MC04	G0S2
GAPDH	0	1.83052	0.977	0.95	0	MC04	GAPDH
IL1RN	0	1.80411	0.394	0.149	0	MC04	IL1RN
PLIN2	0	1.73583	0.827	0.522	0	MC04	PLIN2
NUPR1	0	1.71578	0.585	0.37	0	MC04	NUPR1
ADM	0	1.68755	0.64	0.173	0	MC04	ADM
CXCL81	0	1.6715	0.735	0.488	0	MC04	CXCL8
S100A10	0	1.64806	0.906	0.55	0	MC04	S100A10
HK2	0	1.64205	0.646	0.201	0	MC04	HK2
LDHA	0	1.63151	0.928	0.714	0	MC04	LDHA
RGCC	0	1.61166	0.704	0.372	0	MC04	RGCC
LGALS1	0	1.52363	0.944	0.801	0	MC04	LGALS1
VIM	0	1.50204	0.952	0.755	0	MC04	VIM
TIMP1	0	1.49951	0.724	0.526	0	MC04	TIMP1
ERO1A	0	1.48001	0.709	0.27	0	MC04	ERO1A
SLC2A3	0	1.4715	0.729	0.364	0	MC04	SLC2A3
NDRG1	0	1.46781	0.636	0.177	0	MC04	NDRG1
MT1F	0	1.46681	0.405	0.13	0	MC04	MT1F
ENO1	0	1.42649	0.927	0.707	0	MC04	ENO1
TPI1	0	1.28693	0.925	0.738	0	MC04	TPI1
FTH1	0	1.27465	0.999	0.998	0	MC04	FTH1
PGK1	0	1.25821	0.885	0.648	0	MC04	PGK1
SNHG12	0	1.19895	0.512	0.288	0	MC04	SNHG12
GPNMB	0	1.17084	0.813	0.541	0	MC04	GPNMB
BNIP3L	0	1.16553	0.82	0.553	0	MC04	BNIP3L
CD44	0	1.12938	0.742	0.425	0	MC04	CD44
VCAN	0	1.12093	0.567	0.196	0	MC04	VCAN
FN1	0	1.10555	0.592	0.313	0	MC04	FN1
MT1M	0	1.0956	0.15	0.022	0	MC04	MT1M
ADAM8	0	1.08775	0.52	0.129	0	MC04	ADAM8
CXCL3	0	1.08477	0.311	0.137	0	MC04	CXCL3
TREM1	0	1.06452	0.61	0.275	0	MC04	TREM1
ANGPTL4	0	1.0612	0.324	0.038	0	MC04	ANGPTL4
SEC61G	0	1.05891	0.868	0.633	0	MC04	SEC61G
UPP1	0	1.05002	0.678	0.37	0	MC04	UPP1
HILPDA	0	1.01664	0.31	0.049	0	MC04	HILPDA
FAM162A	0	1.01615	0.648	0.355	0	MC04	FAM162A
C4orf3	0	1.00588	0.861	0.645	0	MC04	C4orf3
SMIM25	0	0.978294	0.376	0.134	0	MC04	SMIM25
PKM	0	0.97712	0.882	0.661	0	MC04	PKM
P4HA1	0	0.976458	0.655	0.365	0	MC04	P4HA1
SLC2A1	0	0.971405	0.349	0.032	0	MC04	SLC2A1
EIF4EBP1	0	0.956673	0.68	0.412	0	MC04	EIF4EBP1
BCAT1	0	0.929669	0.661	0.314	0	MC04	BCAT1
S100A6	0	0.928279	0.909	0.647	0	MC04	S100A6
MXI1	0	0.927349	0.437	0.117	0	MC04	MXI1
RALA	0	0.910375	0.508	0.247	0	MC04	RALA
SOD2	0	0.909456	0.827	0.67	0	MC04	SOD2
PPDPF	0	0.872009	0.765	0.506	0	MC04	PPDPF
CLEC2B	0	0.863803	0.639	0.47	0	MC04	CLEC2B
FCGR2B	0	0.846004	0.533	0.268	0	MC04	FCGR2B
BTG1	0	0.845892	0.924	0.846	0	MC04	BTG1
SCD	0	0.843271	0.513	0.242	0	MC04	SCD
VEGFA	0	0.840378	0.569	0.254	0	MC04	VEGFA
GBE1	0	0.839016	0.435	0.119	0	MC04	GBE1
SLC16A10	0	0.83088	0.527	0.268	0	MC04	SLC16A10
LSP1	0	0.830054	0.692	0.391	0	MC04	LSP1
ANXA1	0	0.822259	0.711	0.452	0	MC04	ANXA1
GPI	0	0.819602	0.601	0.307	0	MC04	GPI
TGFBI	0	0.816015	0.736	0.486	0	MC04	TGFBI
FLNA	0	0.813715	0.443	0.215	0	MC04	FLNA
PGAM1	0	0.812436	0.669	0.431	0	MC04	PGAM1
LUCAT1	0	0.80359	0.426	0.166	0	MC04	LUCAT1
CD109	0	0.80245	0.348	0.092	0	MC04	CD109
EMP3	0	0.794915	0.775	0.484	0	MC04	EMP3
ENO2	0	0.790411	0.338	0.028	0	MC04	ENO2
PLP2	0	0.76547	0.552	0.256	0	MC04	PLP2
ATP6V1G1	0	0.762663	0.827	0.678	0	MC04	ATP6V1G1
TAGLN2	0	0.759359	0.684	0.424	0	MC04	TAGLN2
RNASE4	0	0.742706	0.334	0.117	0	MC04	RNASE4
SLC6A8	0	0.738055	0.223	0.048	0	MC04	SLC6A8
TXN	0	0.737095	0.733	0.546	0	MC04	TXN
FNDC3B	0	0.732565	0.596	0.388	0	MC04	FNDC3B
SPP1	0	0.720593	0.967	0.949	0	MC04	SPP1
CYTIP	0	0.714594	0.466	0.225	0	MC04	CYTIP
HPCAL1	0	0.712322	0.485	0.212	0	MC04	HPCAL1
VKORC1	0	0.705084	0.637	0.426	0	MC04	VKORC1
FTL	0	0.703613	1	0.999	0	MC04	FTL
SH3BGRL3	0	0.699093	0.935	0.861	0	MC04	SH3BGRL3
FLT1	0	0.693806	0.203	0.051	0	MC04	FLT1
RAB42	0	0.681466	0.277	0.109	0	MC04	RAB42
MGAT1	0	0.67863	0.717	0.557	0	MC04	MGAT1
ANXA2	0	0.677805	0.826	0.578	0	MC04	ANXA2
CLEC5A	0	0.674091	0.572	0.357	0	MC04	CLEC5A
LGALS3	0	0.667563	0.679	0.455	0	MC04	LGALS3
ABCA1	0	0.660078	0.694	0.508	0	MC04	ABCA1
P4HB	0	0.65708	0.738	0.564	0	MC04	P4HB
AQP9	0	0.640806	0.264	0.112	0	MC04	AQP9
LRRFIP1	0	0.637414	0.778	0.63	0	MC04	LRRFIP1
ANKRD28	0	0.631859	0.359	0.153	0	MC04	ANKRD28
SLC16A3	0	0.631046	0.759	0.584	0	MC04	SLC16A3
TNS1	0	0.604791	0.331	0.113	0	MC04	TNS1
ATF5	0	0.604107	0.401	0.217	0	MC04	ATF5
METRNL	0	0.585223	0.571	0.384	0	MC04	METRNL
GSTO1	0	0.583873	0.816	0.666	0	MC04	GSTO1
ZNF385A	0	0.583186	0.429	0.242	0	MC04	ZNF385A
CYSTM1	0	0.580247	0.363	0.166	0	MC04	CYSTM1
SDC2	0	0.576428	0.308	0.127	0	MC04	SDC2
VDAC1	0	0.575406	0.773	0.618	0	MC04	VDAC1
AC097534.2	0	0.568432	0.299	0.089	0	MC04	AC097534.2
FOSL2	0	0.565719	0.449	0.236	0	MC04	FOSL2
TMSB10	0	0.562016	0.979	0.991	0	MC04	TMSB10
RAB13	0	0.539645	0.572	0.392	0	MC04	RAB13
GUK1	0	0.536768	0.807	0.674	0	MC04	GUK1
PLOD2	0	0.535408	0.203	0.031	0	MC04	PLOD2
HCFC1R1	0	0.532141	0.417	0.233	0	MC04	HCFC1R1
INSIG2	0	0.530621	0.329	0.148	0	MC04	INSIG2
SDCBP	0	0.526463	0.886	0.777	0	MC04	SDCBP
SH3BP5	0	0.517703	0.329	0.149	0	MC04	SH3BP5
ANG	0	0.516616	0.285	0.112	0	MC04	ANG
PDK1	0	0.512269	0.311	0.107	0	MC04	PDK1
PFKP	0	0.512212	0.317	0.086	0	MC04	PFKP
CSF1	0	0.503049	0.11	0.027	0	MC04	CSF1
FABP5	1.23932e-307	0.691857	0.726	0.547	4.73718e-303	MC04	FABP5
GK	2.03389e-306	0.641934	0.463	0.283	7.77432e-302	MC04	GK
FAM107B	3.13867e-301	0.522842	0.437	0.258	1.19973e-296	MC04	FAM107B
SQSTM1	3.86694e-289	0.710131	0.685	0.54	1.4781e-284	MC04	SQSTM1
PTTG1IP	3.00572e-277	0.657662	0.67	0.546	1.14891e-272	MC04	PTTG1IP
MAP1LC3B	2.18217e-273	0.569263	0.708	0.577	8.34113e-269	MC04	MAP1LC3B
H2AFY	1.48619e-267	0.518697	0.782	0.68	5.68081e-263	MC04	H2AFY
NCF2	3.02808e-267	0.53498	0.518	0.351	1.15745e-262	MC04	NCF2
THBD	7.33727e-254	0.814977	0.32	0.17	2.8046e-249	MC04	THBD
NMB	1.13946e-244	0.51232	0.234	0.108	4.35546e-240	MC04	NMB
RNASE1	7.3127e-244	0.721069	0.594	0.417	2.79521e-239	MC04	RNASE1
HMOX1	2.34764e-240	1.34593	0.735	0.658	8.97364e-236	MC04	HMOX1
ARL4C	1.12148e-237	0.588443	0.509	0.34	4.28673e-233	MC04	ARL4C
GLUL	3.0139e-218	0.533053	0.906	0.851	1.15203e-213	MC04	GLUL
S100A9	1.40549e-212	0.680329	0.651	0.489	5.37236e-208	MC04	S100A9
BHLHE40	7.61687e-210	0.500795	0.417	0.268	2.91147e-205	MC04	BHLHE40
PIM1	4.71494e-206	0.501659	0.274	0.148	1.80224e-201	MC04	PIM1
IL1R2	2.24751e-193	0.766156	0.167	0.071	8.59087e-189	MC04	IL1R2
MCEMP1	8.20386e-180	0.526656	0.141	0.057	3.13584e-175	MC04	MCEMP1
CXCL2	1.20353e-171	0.627344	0.322	0.184	4.60039e-167	MC04	CXCL2
FBP1	3.96443e-158	1.19918	0.443	0.331	1.51537e-153	MC04	FBP1
ATP13A3	4.43511e-158	0.529684	0.45	0.326	1.69527e-153	MC04	ATP13A3
CCL20	1.45653e-147	0.733224	0.245	0.134	5.56745e-143	MC04	CCL20
NAMPT	1.47231e-143	0.613222	0.778	0.646	5.62776e-139	MC04	NAMPT
FNIP2	1.23165e-125	0.503941	0.466	0.361	4.70787e-121	MC04	FNIP2
FPR2	1.24976e-99	0.506851	0.122	0.059	4.77709e-95	MC04	FPR2
CTSL	4.88271e-98	0.604288	0.683	0.621	1.86637e-93	MC04	CTSL
SRGN	8.97706e-98	0.64893	0.971	0.953	3.43139e-93	MC04	SRGN
LITAF	1.29328e-97	0.577469	0.671	0.596	4.94341e-93	MC04	LITAF
SERPINH1	1.80364e-95	0.514264	0.192	0.116	6.89422e-91	MC04	SERPINH1
PPIF	1.39332e-93	0.530583	0.385	0.295	5.32583e-89	MC04	PPIF
NCF1	5.53855e-80	0.591065	0.408	0.333	2.11705e-75	MC04	NCF1
HSPA6	5.35572e-72	0.879244	0.332	0.247	2.04717e-67	MC04	HSPA6
HSPB1	2.26675e-45	0.923426	0.658	0.636	8.66441e-41	MC04	HSPB1
CCL2	2.25229e-42	0.648487	0.176	0.122	8.60916e-38	MC04	CCL2
ISG15	0	3.01732	0.917	0.33	0	MC06	ISG15
CXCL10	0	2.55849	0.252	0.024	0	MC06	CXCL10
IFIT1	0	2.30991	0.763	0.082	0	MC06	IFIT1
IFIT3	0	2.2159	0.793	0.113	0	MC06	IFIT3
IFI6	0	2.12105	0.886	0.348	0	MC06	IFI6
IFI44L	0	2.10169	0.899	0.245	0	MC06	IFI44L
MX1	0	2.09347	0.857	0.221	0	MC06	MX1
IFIT2	0	1.98674	0.688	0.11	0	MC06	IFIT2
IFITM3	0	1.81514	0.905	0.478	0	MC06	IFITM3
LY6E	0	1.61835	0.793	0.297	0	MC06	LY6E
RSAD2	0	1.52553	0.595	0.044	0	MC06	RSAD2
PARP14	0	1.50915	0.85	0.465	0	MC06	PARP14
MX2	0	1.44371	0.716	0.203	0	MC06	MX2
XAF1	0	1.37617	0.773	0.241	0	MC06	XAF1
SAMD9L	0	1.35806	0.746	0.244	0	MC06	SAMD9L
EPSTI1	0	1.29777	0.776	0.288	0	MC06	EPSTI1
HERC5	0	1.225	0.57	0.121	0	MC06	HERC5
TNFSF10	0	1.22322	0.617	0.212	0	MC06	TNFSF10
STAT1	0	1.17665	0.735	0.28	0	MC06	STAT1
RNF213	0	1.14243	0.864	0.554	0	MC06	RNF213
EIF2AK2	0	1.13598	0.769	0.324	0	MC06	EIF2AK2
BST2	0	1.06278	0.916	0.674	0	MC06	BST2
OAS1	0	1.06173	0.657	0.188	0	MC06	OAS1
OAS2	0	1.01737	0.613	0.13	0	MC06	OAS2
IFI44	0	1.00946	0.715	0.284	0	MC06	IFI44
TNFSF13B	0	0.994912	0.797	0.469	0	MC06	TNFSF13B
OAS3	0	0.972823	0.543	0.096	0	MC06	OAS3
LAP3	0	0.940907	0.821	0.504	0	MC06	LAP3
GBP1	0	0.928177	0.475	0.143	0	MC06	GBP1
SP110	0	0.893153	0.723	0.337	0	MC06	SP110
TRIM22	0	0.826925	0.731	0.365	0	MC06	TRIM22
SAMD9	0	0.809572	0.602	0.252	0	MC06	SAMD9
IRF7	0	0.794609	0.556	0.172	0	MC06	IRF7
CMPK2	0	0.792439	0.454	0.057	0	MC06	CMPK2
IFI35	0	0.787886	0.57	0.198	0	MC06	IFI35
UBE2L6	0	0.777988	0.649	0.305	0	MC06	UBE2L6
PARP9	0	0.769329	0.608	0.243	0	MC06	PARP9
RABGAP1L	0	0.739506	0.577	0.231	0	MC06	RABGAP1L
PSMB9	0	0.73944	0.68	0.377	0	MC06	PSMB9
APOL6	0	0.728101	0.53	0.228	0	MC06	APOL6
DDX58	0	0.720821	0.411	0.085	0	MC06	DDX58
IFI16	0	0.668662	0.883	0.676	0	MC06	IFI16
IFIH1	0	0.657573	0.417	0.113	0	MC06	IFIH1
SPATS2L	0	0.65324	0.644	0.356	0	MC06	SPATS2L
NT5C3A	0	0.644052	0.389	0.142	0	MC06	NT5C3A
LGALS3BP	0	0.64053	0.52	0.231	0	MC06	LGALS3BP
DDX60L	0	0.616798	0.5	0.206	0	MC06	DDX60L
GBP4	0	0.59356	0.347	0.096	0	MC06	GBP4
SERPING1	0	0.585764	0.45	0.18	0	MC06	SERPING1
DTX3L	0	0.568338	0.509	0.22	0	MC06	DTX3L
SIGLEC1	0	0.560969	0.367	0.092	0	MC06	SIGLEC1
STAT2	0	0.547032	0.482	0.201	0	MC06	STAT2
B2M	0	0.54337	1	0.998	0	MC06	B2M
OASL	0	0.539544	0.315	0.037	0	MC06	OASL
PPM1K	0	0.513536	0.453	0.173	0	MC06	PPM1K
PSME2	2.29116e-307	0.748631	0.737	0.478	8.75772e-303	MC06	PSME2
TYMP	2.59026e-307	0.704702	0.907	0.726	9.90101e-303	MC06	TYMP
PLSCR1	5.73765e-303	0.63594	0.776	0.515	2.19316e-298	MC06	PLSCR1
ADAR	8.50321e-302	0.590879	0.682	0.395	3.25027e-297	MC06	ADAR
C1QB	1.2061e-297	0.605035	0.989	0.908	4.61019e-293	MC06	C1QB
DRAP1	1.02768e-282	0.571044	0.827	0.612	3.92821e-278	MC06	DRAP1
IFITM2	3.52092e-267	0.535794	0.758	0.49	1.34584e-262	MC06	IFITM2
LMO2	3.59424e-261	0.538903	0.602	0.335	1.37386e-256	MC06	LMO2
UNC93B1	1.73956e-256	0.572854	0.684	0.419	6.64931e-252	MC06	UNC93B1
LGALS9	4.23663e-256	0.53906	0.822	0.608	1.61941e-251	MC06	LGALS9
MARCKS	1.97806e-253	0.542581	0.964	0.863	7.56092e-249	MC06	MARCKS
C1QA	1.0056e-236	0.534098	0.988	0.901	3.84379e-232	MC06	C1QA
IFI27	5.32844e-236	1.82354	0.321	0.133	2.03674e-231	MC06	IFI27
ISG20	6.98221e-234	0.524407	0.271	0.097	2.66888e-229	MC06	ISG20
SSB	1.36856e-210	0.520012	0.71	0.481	5.2312e-206	MC06	SSB
MNDA	2.5811e-191	0.519466	0.777	0.559	9.86601e-187	MC06	MNDA
SCIN1	9.94614e-186	0.524482	0.674	0.424	3.80181e-181	MC06	SCIN
SPTLC2	1.96028e-185	0.502329	0.684	0.444	7.49297e-181	MC06	SPTLC2
BHLHE411	7.44532e-185	0.684121	0.737	0.52	2.8459e-180	MC06	BHLHE41
CX3CR11	9.63047e-184	0.583993	0.609	0.369	3.68115e-179	MC06	CX3CR1
APBB1IP	1.14475e-174	0.548302	0.811	0.63	4.37569e-170	MC06	APBB1IP
CD81	1.30905e-163	0.504835	0.943	0.852	5.0037e-159	MC06	CD81
GLDN1	1.41424e-157	0.759526	0.602	0.399	5.4058e-153	MC06	GLDN
IGKC	2.23678e-17	0.754439	0.217	0.159	8.54988e-13	MC06	IGKC
S100A91	0	3.75081	0.852	0.476	0	MC05	S100A9
S100A8	0	3.68075	0.782	0.337	0	MC05	S100A8
VCAN1	0	3.01338	0.839	0.179	0	MC05	VCAN
LYZ	0	2.96301	0.927	0.565	0	MC05	LYZ
THBS1	0	2.76072	0.516	0.106	0	MC05	THBS1
TIMP11	0	2.63012	0.871	0.517	0	MC05	TIMP1
S100A12	0	2.38009	0.475	0.022	0	MC05	S100A12
FCN1	0	2.3634	0.579	0.026	0	MC05	FCN1
AREG	0	2.1995	0.614	0.177	0	MC05	AREG
IL1R21	0	2.09371	0.45	0.049	0	MC05	IL1R2
EREG	0	1.96433	0.419	0.058	0	MC05	EREG
S100A61	0	1.91437	0.968	0.646	0	MC05	S100A6
S100A101	0	1.60029	0.936	0.552	0	MC05	S100A10
CD441	0	1.59693	0.85	0.421	0	MC05	CD44
NAMPT1	0	1.59663	0.866	0.641	0	MC05	NAMPT
MCEMP11	0	1.57642	0.462	0.033	0	MC05	MCEMP1
FLNA1	0	1.56577	0.698	0.197	0	MC05	FLNA
CD93	0	1.54415	0.748	0.335	0	MC05	CD93
S100A4	0	1.53191	0.96	0.651	0	MC05	S100A4
LCP1	0	1.53122	0.845	0.545	0	MC05	LCP1
SH3BGRL31	0	1.49145	0.971	0.859	0	MC05	SH3BGRL3
SMIM251	0	1.45531	0.536	0.125	0	MC05	SMIM25
UPP11	0	1.43496	0.755	0.368	0	MC05	UPP1
THBD1	0	1.38074	0.514	0.157	0	MC05	THBD
RIPOR2	0	1.30532	0.341	0.025	0	MC05	RIPOR2
C15orf481	0	1.2885	0.409	0.16	0	MC05	C15orf48
ANXA11	0	1.2852	0.817	0.447	0	MC05	ANXA1
HBEGF	0	1.22975	0.544	0.315	0	MC05	HBEGF
SLC2A31	0	1.22239	0.658	0.375	0	MC05	SLC2A3
PPIF1	0	1.20758	0.519	0.286	0	MC05	PPIF
G0S21	0	1.20752	0.422	0.203	0	MC05	G0S2
FGR	0	1.18077	0.548	0.205	0	MC05	FGR
VASP	0	1.16211	0.69	0.384	0	MC05	VASP
AQP91	0	1.15134	0.44	0.101	0	MC05	AQP9
EMP31	0	1.14297	0.841	0.482	0	MC05	EMP3
RETN	0	1.14155	0.284	0.039	0	MC05	RETN
TYMP1	0	1.13266	0.903	0.719	0	MC05	TYMP
LITAF1	0	1.13243	0.708	0.594	0	MC05	LITAF
VEGFA1	0	1.09921	0.553	0.26	0	MC05	VEGFA
NCF21	0	1.08304	0.642	0.344	0	MC05	NCF2
CD300E	0	1.07791	0.362	0.027	0	MC05	CD300E
ANPEP	0	1.07747	0.447	0.081	0	MC05	ANPEP
ARL4A	0	1.07398	0.524	0.29	0	MC05	ARL4A
EFHD2	0	1.07185	0.754	0.517	0	MC05	EFHD2
CD55	0	1.06848	0.513	0.248	0	MC05	CD55
TAGLN21	0	1.06181	0.745	0.423	0	MC05	TAGLN2
TGFBI1	0	1.05745	0.8	0.484	0	MC05	TGFBI
SLC25A37	0	1.05644	0.734	0.501	0	MC05	SLC25A37
CXCL21	0	1.04904	0.386	0.181	0	MC05	CXCL2
CFP	0	1.04694	0.355	0.02	0	MC05	CFP
ACTB	0	1.04555	0.994	0.99	0	MC05	ACTB
CRIP1	0	1.03926	0.496	0.144	0	MC05	CRIP1
STXBP2	0	1.028	0.613	0.328	0	MC05	STXBP2
APOBEC3A	0	0.994859	0.247	0.007	0	MC05	APOBEC3A
COTL1	0	0.986432	0.934	0.799	0	MC05	COTL1
MARCO	0	0.984892	0.377	0.064	0	MC05	MARCO
CD52	0	0.980501	0.446	0.147	0	MC05	CD52
GK1	0	0.964147	0.532	0.28	0	MC05	GK
ZEB2	0	0.961179	0.843	0.687	0	MC05	ZEB2
ACTN1	0	0.959822	0.549	0.208	0	MC05	ACTN1
MPEG1	0	0.957112	0.456	0.182	0	MC05	MPEG1
GPCPD1	0	0.937778	0.555	0.356	0	MC05	GPCPD1
AGFG1	0	0.932043	0.569	0.295	0	MC05	AGFG1
FPR21	0	0.929484	0.303	0.046	0	MC05	FPR2
FNDC3B1	0	0.927696	0.657	0.386	0	MC05	FNDC3B
ANXA21	0	0.925586	0.872	0.578	0	MC05	ANXA2
VIM1	0	0.9139	0.968	0.756	0	MC05	VIM
GLIPR2	0	0.90877	0.523	0.188	0	MC05	GLIPR2
AP1S2	0	0.905725	0.724	0.521	0	MC05	AP1S2
FKBP1A	0	0.904085	0.833	0.602	0	MC05	FKBP1A
MARCKSL1	0	0.887626	0.316	0.094	0	MC05	MARCKSL1
IVNS1ABP	0	0.885922	0.606	0.396	0	MC05	IVNS1ABP
SERPINA1	0	0.88407	0.822	0.613	0	MC05	SERPINA1
YBX3	0	0.873921	0.723	0.567	0	MC05	YBX3
ENO11	0	0.866225	0.896	0.713	0	MC05	ENO1
ADGRE5	0	0.85143	0.409	0.165	0	MC05	ADGRE5
SERPINB1	0	0.843974	0.767	0.617	0	MC05	SERPINB1
DDX21	0	0.838895	0.704	0.503	0	MC05	DDX21
TPM4	0	0.824466	0.763	0.558	0	MC05	TPM4
MMP19	0	0.818296	0.279	0.104	0	MC05	MMP19
H3F3A	0	0.815433	0.978	0.941	0	MC05	H3F3A
FOSL21	0	0.814145	0.484	0.236	0	MC05	FOSL2
DSE	0	0.805121	0.68	0.479	0	MC05	DSE
DUSP6	0	0.80216	0.654	0.438	0	MC05	DUSP6
PGK11	0	0.801513	0.867	0.652	0	MC05	PGK1
CSTA	0	0.798494	0.627	0.356	0	MC05	CSTA
AHNAK	0	0.785505	0.58	0.287	0	MC05	AHNAK
ATP13A31	0	0.784625	0.524	0.322	0	MC05	ATP13A3
PFN1	0	0.781403	0.962	0.882	0	MC05	PFN1
PTPRE	0	0.779113	0.634	0.421	0	MC05	PTPRE
METRNL1	0	0.774277	0.619	0.382	0	MC05	METRNL
MXD1	0	0.772952	0.458	0.226	0	MC05	MXD1
ACTG1	0	0.7655	0.96	0.901	0	MC05	ACTG1
JARID2	0	0.763527	0.458	0.242	0	MC05	JARID2
SRGN1	0	0.763055	0.98	0.953	0	MC05	SRGN
PNP	0	0.763003	0.442	0.197	0	MC05	PNP
EHD1	0	0.760505	0.286	0.062	0	MC05	EHD1
IRAK3	0	0.751167	0.568	0.381	0	MC05	IRAK3
MYO1G	0	0.746898	0.391	0.118	0	MC05	MYO1G
SEMA6B	0	0.745901	0.308	0.066	0	MC05	SEMA6B
SLC43A2	0	0.740569	0.52	0.343	0	MC05	SLC43A2
TES	0	0.738741	0.439	0.195	0	MC05	TES
CKAP4	0	0.731383	0.314	0.077	0	MC05	CKAP4
PKM1	0	0.730477	0.842	0.667	0	MC05	PKM
SNX10	0	0.729529	0.609	0.379	0	MC05	SNX10
HMGA1	0	0.726683	0.541	0.336	0	MC05	HMGA1
LILRB2	0	0.71909	0.399	0.163	0	MC05	LILRB2
ACTR3	0	0.717022	0.786	0.63	0	MC05	ACTR3
PRKCB	0	0.715236	0.405	0.179	0	MC05	PRKCB
TREM11	0	0.713211	0.574	0.282	0	MC05	TREM1
PGAM11	0	0.711754	0.666	0.435	0	MC05	PGAM1
WARS	0	0.7107	0.35	0.156	0	MC05	WARS
LRG1	0	0.709265	0.237	0.031	0	MC05	LRG1
IQGAP1	0	0.707854	0.757	0.538	0	MC05	IQGAP1
RAC2	0	0.707853	0.533	0.277	0	MC05	RAC2
SOCS3	0	0.705663	0.53	0.302	0	MC05	SOCS3
PLP21	0	0.702913	0.545	0.261	0	MC05	PLP2
LRRFIP11	0	0.700747	0.787	0.631	0	MC05	LRRFIP1
TLE3	0	0.700258	0.431	0.229	0	MC05	TLE3
LSP11	0	0.69475	0.688	0.395	0	MC05	LSP1
RBM3	0	0.688486	0.812	0.668	0	MC05	RBM3
CD36	0	0.684863	0.289	0.043	0	MC05	CD36
UBE2D1	0	0.680473	0.447	0.247	0	MC05	UBE2D1
LGALS11	0	0.671886	0.957	0.802	0	MC05	LGALS1
YWHAZ	0	0.670643	0.829	0.677	0	MC05	YWHAZ
ZYX	0	0.668695	0.65	0.443	0	MC05	ZYX
C1orf162	0	0.668437	0.849	0.663	0	MC05	C1orf162
PRELID1	0	0.66531	0.737	0.554	0	MC05	PRELID1
ARHGDIA	0	0.662417	0.692	0.502	0	MC05	ARHGDIA
TMEM167A	0	0.661232	0.652	0.454	0	MC05	TMEM167A
MAP3K20	0	0.660573	0.367	0.11	0	MC05	MAP3K20
CCR2	0	0.658435	0.261	0.02	0	MC05	CCR2
ADGRE2	0	0.655061	0.481	0.292	0	MC05	ADGRE2
CYTOR	0	0.654487	0.475	0.232	0	MC05	CYTOR
SFPQ	0	0.65305	0.766	0.611	0	MC05	SFPQ
LILRB3	0	0.652288	0.395	0.174	0	MC05	LILRB3
MIR4435-2HG	0	0.642306	0.329	0.104	0	MC05	MIR4435-2HG
BCL2A11	0	0.64018	0.685	0.464	0	MC05	BCL2A1
PTMA	0	0.640068	0.988	0.976	0	MC05	PTMA
PTK2B	0	0.637837	0.427	0.23	0	MC05	PTK2B
AC245128.3	0	0.63483	0.21	0.02	0	MC05	AC245128.3
SELL	0	0.628527	0.231	0.079	0	MC05	SELL
CAP1	0	0.620493	0.845	0.726	0	MC05	CAP1
DOK2	0	0.613861	0.379	0.14	0	MC05	DOK2
PCBP1	0	0.612873	0.835	0.692	0	MC05	PCBP1
CAPN2	0	0.601314	0.354	0.112	0	MC05	CAPN2
CSGALNACT2	0	0.600219	0.431	0.224	0	MC05	CSGALNACT2
GSTO11	0	0.60002	0.816	0.669	0	MC05	GSTO1
TPM3	0	0.599214	0.899	0.774	0	MC05	TPM3
ZDHHC20	0	0.598209	0.398	0.197	0	MC05	ZDHHC20
ARPC4	0	0.592198	0.747	0.572	0	MC05	ARPC4
ADAM19	0	0.582875	0.237	0.028	0	MC05	ADAM19
STK17B	0	0.581423	0.567	0.333	0	MC05	STK17B
ADM1	0	0.579994	0.417	0.197	0	MC05	ADM
TPI11	0	0.579075	0.87	0.745	0	MC05	TPI1
SLC39A8	0	0.574728	0.275	0.09	0	MC05	SLC39A8
ACTR2	0	0.574712	0.881	0.766	0	MC05	ACTR2
BCAT11	0	0.571205	0.554	0.328	0	MC05	BCAT1
ARPC5	0	0.570242	0.877	0.761	0	MC05	ARPC5
SDC4	0	0.566836	0.254	0.064	0	MC05	SDC4
RXRA	0	0.565742	0.434	0.244	0	MC05	RXRA
LDHA1	0	0.563918	0.846	0.723	0	MC05	LDHA
AHR	0	0.561381	0.412	0.216	0	MC05	AHR
EMILIN2	0	0.560628	0.427	0.211	0	MC05	EMILIN2
TPST1	0	0.557711	0.281	0.074	0	MC05	TPST1
LILRA5	0	0.555559	0.211	0.016	0	MC05	LILRA5
FLT11	0	0.54893	0.177	0.055	0	MC05	FLT1
CD163	0	0.548899	0.866	0.628	0	MC05	CD163
FTH11	0	0.547917	0.999	0.998	0	MC05	FTH1
SH3BP51	0	0.544115	0.333	0.151	0	MC05	SH3BP5
TCIRG1	0	0.541696	0.504	0.318	0	MC05	TCIRG1
SLC16A6	0	0.540897	0.204	0.06	0	MC05	SLC16A6
ARPC2	0	0.540518	0.938	0.854	0	MC05	ARPC2
MCUB	0	0.535988	0.481	0.297	0	MC05	MCUB
RPL7	0	0.533583	0.969	0.929	0	MC05	RPL7
PDLIM7	0	0.530671	0.384	0.177	0	MC05	PDLIM7
JAML	0	0.529979	0.233	0.069	0	MC05	JAML
CPD	0	0.522725	0.305	0.137	0	MC05	CPD
GAPDH1	0	0.522704	0.979	0.951	0	MC05	GAPDH
SGMS2	0	0.519235	0.249	0.044	0	MC05	SGMS2
LFNG	0	0.518547	0.265	0.073	0	MC05	LFNG
RARA	0	0.517812	0.252	0.059	0	MC05	RARA
CNN2	0	0.516277	0.268	0.069	0	MC05	CNN2
AP2S1	0	0.511654	0.82	0.694	0	MC05	AP2S1
CCDC69	0	0.511045	0.264	0.101	0	MC05	CCDC69
CYP1B1	0	0.510042	0.153	0.041	0	MC05	CYP1B1
CEBPB	6.51011e-307	0.693299	0.895	0.822	2.48843e-302	MC05	CEBPB
CD48	6.80343e-307	0.51787	0.383	0.2	2.60054e-302	MC05	CD48
SEC61G1	6.83061e-307	0.528601	0.778	0.644	2.61093e-302	MC05	SEC61G
ATP6V0D1	1.4743e-306	0.577725	0.643	0.472	5.63538e-302	MC05	ATP6V0D1
PTP4A2	7.43159e-306	0.582395	0.685	0.53	2.84065e-301	MC05	PTP4A2
C5AR1	4.24519e-305	0.87734	0.639	0.494	1.62268e-300	MC05	C5AR1
LTA4H	1.02749e-304	0.68639	0.498	0.322	3.92748e-300	MC05	LTA4H
CAPNS1	8.85944e-304	0.53973	0.57	0.397	3.38643e-299	MC05	CAPNS1
H2AFY1	3.89521e-302	0.500238	0.803	0.68	1.4889e-297	MC05	H2AFY
IGKC1	4.92016e-296	0.752556	0.324	0.149	1.88068e-291	MC05	IGKC
BTG11	4.45007e-294	0.522863	0.92	0.847	1.70099e-289	MC05	BTG1
SOD21	1.77529e-290	0.844903	0.817	0.673	6.78587e-286	MC05	SOD2
WDR1	1.10326e-289	0.570788	0.576	0.411	4.21712e-285	MC05	WDR1
PHC2	6.5454e-289	0.606196	0.632	0.48	2.50191e-284	MC05	PHC2
GRINA	1.07035e-287	0.688558	0.627	0.48	4.0913e-283	MC05	GRINA
DMXL2	1.44142e-287	0.688794	0.415	0.245	5.50967e-283	MC05	DMXL2
CLEC5A1	1.85136e-280	0.585882	0.558	0.361	7.07664e-276	MC05	CLEC5A
ASPH	1.02244e-279	0.559877	0.508	0.321	3.90817e-275	MC05	ASPH
RBMS1	1.77009e-279	0.584568	0.566	0.395	6.766e-275	MC05	RBMS1
POLR2L	1.17782e-278	0.500074	0.777	0.644	4.5021e-274	MC05	POLR2L
CXCL31	4.7353e-278	1.1084	0.306	0.14	1.81002e-273	MC05	CXCL3
TNIP1	1.10543e-268	0.570715	0.354	0.193	4.22539e-264	MC05	TNIP1
IL1RN1	1.76125e-267	0.677313	0.327	0.157	6.7322e-263	MC05	IL1RN
FAM107B1	1.45625e-265	0.541557	0.435	0.261	5.56638e-261	MC05	FAM107B
YWHAG	5.71724e-265	0.524731	0.538	0.375	2.18536e-260	MC05	YWHAG
UBE2J1	1.92467e-263	0.568681	0.441	0.271	7.35687e-259	MC05	UBE2J1
RNF149	2.28885e-258	0.588241	0.716	0.565	8.74891e-254	MC05	RNF149
DAZAP2	4.21287e-257	0.506925	0.768	0.65	1.61033e-252	MC05	DAZAP2
FBP11	1.12378e-256	0.78352	0.49	0.329	4.29552e-252	MC05	FBP1
KLF9	5.4868e-255	0.595425	0.478	0.311	2.09727e-250	MC05	KLF9
IFNGR2	3.26622e-252	0.570511	0.7	0.569	1.24848e-247	MC05	IFNGR2
MCL1	2.56028e-250	0.53445	0.899	0.821	9.7864e-246	MC05	MCL1
FN11	3.02503e-250	1.32667	0.493	0.324	1.15629e-245	MC05	FN1
GCA	1.30956e-249	0.718336	0.535	0.386	5.00565e-245	MC05	GCA
CTNNB1	7.49872e-249	0.584671	0.629	0.482	2.86631e-244	MC05	CTNNB1
EIF5A	4.62192e-243	0.546471	0.601	0.459	1.76668e-238	MC05	EIF5A
CTSS	1.32151e-241	0.902752	0.874	0.816	5.05133e-237	MC05	CTSS
PTPN12	1.38116e-237	0.537705	0.512	0.355	5.27936e-233	MC05	PTPN12
PGD	6.94045e-236	0.524821	0.441	0.283	2.65292e-231	MC05	PGD
MEGF9	1.1357e-226	0.515391	0.243	0.115	4.34109e-222	MC05	MEGF9
ACSL1	3.39393e-222	0.843234	0.638	0.539	1.2973e-217	MC05	ACSL1
SLA	2.27945e-218	0.605632	0.781	0.688	8.71296e-214	MC05	SLA
ATP1B3	1.25548e-216	0.602284	0.717	0.603	4.79897e-212	MC05	ATP1B3
PLIN21	7.28521e-213	0.70253	0.68	0.538	2.7847e-208	MC05	PLIN2
HIPK2	7.87997e-213	0.509113	0.427	0.276	3.01204e-208	MC05	HIPK2
MAP1LC3B1	2.17921e-212	0.548189	0.687	0.581	8.32982e-208	MC05	MAP1LC3B
KLF4	5.12145e-212	0.537955	0.62	0.46	1.95762e-207	MC05	KLF4
DUSP11	5.88686e-203	0.544316	0.951	0.919	2.25019e-198	MC05	DUSP1
INSIG1	4.97833e-202	0.561206	0.286	0.152	1.90292e-197	MC05	INSIG1
TKT	4.53311e-195	0.544072	0.68	0.567	1.73273e-190	MC05	TKT
TNFAIP31	6.89378e-185	0.629918	0.683	0.514	2.63508e-180	MC05	TNFAIP3
IL10	5.15546e-183	0.668978	0.262	0.138	1.97062e-178	MC05	IL10
RILPL2	2.15149e-176	0.545192	0.571	0.453	8.22387e-172	MC05	RILPL2
SAMSN1	1.18265e-171	0.613248	0.736	0.651	4.52056e-167	MC05	SAMSN1
IL1B1	7.53293e-171	0.517213	0.676	0.502	2.87939e-166	MC05	IL1B
BACH1	5.47857e-168	0.550117	0.493	0.373	2.09413e-163	MC05	BACH1
MNDA1	3.9077e-167	0.712354	0.658	0.56	1.49368e-162	MC05	MNDA
RBM47	4.07293e-163	0.519329	0.545	0.431	1.55684e-158	MC05	RBM47
ACSL3	4.8502e-154	0.517448	0.484	0.37	1.85394e-149	MC05	ACSL3
ETS2	1.40658e-150	0.627648	0.632	0.55	5.3765e-146	MC05	ETS2
IFITM21	1.76108e-150	0.652175	0.602	0.493	6.73155e-146	MC05	IFITM2
LILRB1	1.93273e-147	0.578396	0.442	0.333	7.38768e-143	MC05	LILRB1
LCP2	1.07571e-128	0.513521	0.573	0.475	4.11179e-124	MC05	LCP2
RGS2	3.95356e-125	0.56073	0.672	0.579	1.51121e-120	MC05	RGS2
SERPINB9	2.88315e-113	0.516073	0.542	0.45	1.10205e-108	MC05	SERPINB9
IRF1	4.09878e-112	0.515436	0.352	0.248	1.56672e-107	MC05	IRF1
MIF1	2.22159e-105	0.546499	0.789	0.751	8.4918e-101	MC05	MIF
CCL201	6.38703e-90	0.62133	0.227	0.137	2.44138e-85	MC05	CCL20
HIST1H4C	0	3.3615	0.896	0.493	0	MC09	HIST1H4C
STMN1	0	2.31256	0.736	0.27	0	MC09	STMN1
MKI67	0	2.26221	0.655	0.044	0	MC09	MKI67
TOP2A	0	2.22483	0.643	0.052	0	MC09	TOP2A
HIST1H1D	0	2.17402	0.713	0.122	0	MC09	HIST1H1D
TUBB	0	2.11799	0.841	0.612	0	MC09	TUBB
CENPF	0	1.96897	0.616	0.07	0	MC09	CENPF
PCLAF	0	1.9535	0.658	0.081	0	MC09	PCLAF
HIST1H1E	0	1.93315	0.748	0.163	0	MC09	HIST1H1E
HIST1H1B	0	1.86129	0.663	0.036	0	MC09	HIST1H1B
NUSAP1	0	1.77056	0.637	0.071	0	MC09	NUSAP1
HIST1H1C	0	1.71039	0.734	0.2	0	MC09	HIST1H1C
CDK1	0	1.70015	0.643	0.066	0	MC09	CDK1
RRM2	0	1.60751	0.618	0.029	0	MC09	RRM2
TYMS	0	1.57597	0.615	0.053	0	MC09	TYMS
ASPM	0	1.56648	0.574	0.03	0	MC09	ASPM
UBE2C	0	1.47832	0.58	0.036	0	MC09	UBE2C
HMGB1	0	1.46345	0.957	0.886	0	MC09	HMGB1
SMC4	0	1.42836	0.635	0.186	0	MC09	SMC4
TK1	0	1.40273	0.616	0.056	0	MC09	TK1
CKS1B	0	1.35976	0.628	0.143	0	MC09	CKS1B
PTTG1	0	1.28476	0.591	0.109	0	MC09	PTTG1
BIRC5	0	1.25942	0.599	0.043	0	MC09	BIRC5
TPX2	0	1.2463	0.555	0.039	0	MC09	TPX2
PCNA	0	1.23	0.59	0.182	0	MC09	PCNA
HIST2H2AC	0	1.20379	0.66	0.197	0	MC09	HIST2H2AC
FAM111A	0	1.18628	0.671	0.248	0	MC09	FAM111A
GTSE1	0	1.12963	0.547	0.027	0	MC09	GTSE1
HIST1H3B	0	1.11429	0.333	0.01	0	MC09	HIST1H3B
PRC1	0	1.077	0.558	0.047	0	MC09	PRC1
SMC2	0	1.06928	0.618	0.182	0	MC09	SMC2
HMMR	0	1.04278	0.493	0.028	0	MC09	HMMR
ANLN	0	1.03703	0.518	0.026	0	MC09	ANLN
TMEM106C	0	1.02689	0.576	0.095	0	MC09	TMEM106C
CENPM	0	1.02655	0.556	0.038	0	MC09	CENPM
KNL1	0	1.00713	0.503	0.031	0	MC09	KNL1
CDKN3	0	0.983027	0.511	0.041	0	MC09	CDKN3
H2AFX	0	0.977992	0.598	0.149	0	MC09	H2AFX
CENPE	0	0.969278	0.438	0.057	0	MC09	CENPE
CLSPN	0	0.966685	0.505	0.043	0	MC09	CLSPN
HIST1H2AG	0	0.963389	0.384	0.048	0	MC09	HIST1H2AG
KIF11	0	0.96025	0.51	0.033	0	MC09	KIF11
ZWINT	0	0.956558	0.544	0.053	0	MC09	ZWINT
DTYMK	0	0.947686	0.595	0.161	0	MC09	DTYMK
AURKB	0	0.932461	0.53	0.019	0	MC09	AURKB
CCNA2	0	0.927318	0.507	0.023	0	MC09	CCNA2
CEP55	0	0.915669	0.515	0.034	0	MC09	CEP55
HIST1H2AH	0	0.912988	0.455	0.022	0	MC09	HIST1H2AH
ATAD2	0	0.897622	0.509	0.09	0	MC09	ATAD2
ESCO2	0	0.894164	0.497	0.02	0	MC09	ESCO2
CENPU	0	0.878765	0.528	0.063	0	MC09	CENPU
LMNB1	0	0.86434	0.533	0.091	0	MC09	LMNB1
RAD51AP1	0	0.864113	0.523	0.065	0	MC09	RAD51AP1
NCAPG	0	0.857287	0.483	0.021	0	MC09	NCAPG
SPC25	0	0.837557	0.484	0.016	0	MC09	SPC25
CENPK	0	0.834539	0.521	0.048	0	MC09	CENPK
SGO2	0	0.827195	0.47	0.056	0	MC09	SGO2
HELLS	0	0.81855	0.425	0.057	0	MC09	HELLS
DLGAP5	0	0.807124	0.427	0.019	0	MC09	DLGAP5
DHFR	0	0.803059	0.495	0.067	0	MC09	DHFR
TACC3	0	0.799844	0.525	0.1	0	MC09	TACC3
MAD2L1	0	0.799585	0.51	0.048	0	MC09	MAD2L1
FAM111B	0	0.787991	0.382	0.021	0	MC09	FAM111B
RRM1	0	0.76873	0.516	0.097	0	MC09	RRM1
NUF2	0	0.760468	0.467	0.028	0	MC09	NUF2
SHCBP1	0	0.756442	0.474	0.049	0	MC09	SHCBP1
GGH	0	0.723591	0.474	0.062	0	MC09	GGH
BRCA2	0	0.721535	0.49	0.096	0	MC09	BRCA2
NDC80	0	0.720369	0.456	0.019	0	MC09	NDC80
CCNB1	0	0.693816	0.371	0.036	0	MC09	CCNB1
CENPW	0	0.687436	0.51	0.097	0	MC09	CENPW
DNAJC9	0	0.687369	0.522	0.115	0	MC09	DNAJC9
ARHGAP11A	0	0.6828	0.413	0.042	0	MC09	ARHGAP11A
HMGB3	0	0.680699	0.48	0.088	0	MC09	HMGB3
CDKN2C	0	0.676282	0.505	0.101	0	MC09	CDKN2C
EZH2	0	0.658841	0.465	0.071	0	MC09	EZH2
MCM7	0	0.656682	0.47	0.094	0	MC09	MCM7
KIF22	0	0.656193	0.525	0.126	0	MC09	KIF22
HIST1H2AJ	0	0.647616	0.347	0.007	0	MC09	HIST1H2AJ
GMNN	0	0.646317	0.481	0.104	0	MC09	GMNN
HIST1H2AL	0	0.64434	0.299	0.026	0	MC09	HIST1H2AL
ITGB3BP	0	0.643705	0.511	0.11	0	MC09	ITGB3BP
FBXO5	0	0.638216	0.449	0.043	0	MC09	FBXO5
PRR11	0	0.627886	0.396	0.06	0	MC09	PRR11
CCDC34	0	0.624254	0.466	0.067	0	MC09	CCDC34
KIF23	0	0.622396	0.391	0.016	0	MC09	KIF23
BUB1B	0	0.622054	0.4	0.02	0	MC09	BUB1B
KIF14	0	0.621698	0.362	0.016	0	MC09	KIF14
FEN1	0	0.618186	0.413	0.049	0	MC09	FEN1
KIFC1	0	0.616111	0.424	0.019	0	MC09	KIFC1
HIST1H2BH	0	0.613636	0.354	0.032	0	MC09	HIST1H2BH
NSD2	0	0.613424	0.452	0.103	0	MC09	NSD2
RACGAP1	0	0.611292	0.446	0.06	0	MC09	RACGAP1
NCAPD2	0	0.611273	0.41	0.07	0	MC09	NCAPD2
UBE2T	0	0.611203	0.435	0.042	0	MC09	UBE2T
DIAPH3	0	0.602054	0.392	0.019	0	MC09	DIAPH3
PHF19	0	0.601253	0.475	0.108	0	MC09	PHF19
BARD1	0	0.599293	0.477	0.107	0	MC09	BARD1
MYBL2	0	0.598055	0.407	0.018	0	MC09	MYBL2
AURKA	0	0.591146	0.383	0.046	0	MC09	AURKA
CDCA5	0	0.589154	0.41	0.017	0	MC09	CDCA5
CCNB2	0	0.587072	0.408	0.031	0	MC09	CCNB2
CKAP2L	0	0.584122	0.392	0.014	0	MC09	CKAP2L
NCAPG2	0	0.57356	0.411	0.038	0	MC09	NCAPG2
CDCA3	0	0.570248	0.411	0.015	0	MC09	CDCA3
KIF15	0	0.569841	0.391	0.015	0	MC09	KIF15
C21orf58	0	0.560807	0.376	0.024	0	MC09	C21orf58
ATAD5	0	0.560574	0.419	0.073	0	MC09	ATAD5
CDC20	0	0.559606	0.344	0.023	0	MC09	CDC20
PLK1	0	0.556232	0.335	0.018	0	MC09	PLK1
FANCI	0	0.554803	0.388	0.035	0	MC09	FANCI
BRCA1	0	0.552078	0.399	0.051	0	MC09	BRCA1
MND1	0	0.546437	0.385	0.02	0	MC09	MND1
HIST1H3G	0	0.542421	0.273	0.006	0	MC09	HIST1H3G
FOXM1	0	0.539964	0.391	0.022	0	MC09	FOXM1
HJURP	0	0.53899	0.368	0.011	0	MC09	HJURP
BUB1	0	0.532048	0.355	0.022	0	MC09	BUB1
MCM4	0	0.530033	0.359	0.06	0	MC09	MCM4
SAC3D1	0	0.527624	0.416	0.089	0	MC09	SAC3D1
ASF1B	0	0.525233	0.415	0.031	0	MC09	ASF1B
SGO1	0	0.519388	0.38	0.023	0	MC09	SGO1
CENPA	0	0.516477	0.344	0.02	0	MC09	CENPA
CDCA2	0	0.51461	0.343	0.013	0	MC09	CDCA2
TCF19	0	0.511722	0.376	0.032	0	MC09	TCF19
NCAPH	0	0.51143	0.372	0.019	0	MC09	NCAPH
NCAPD3	0	0.504369	0.422	0.086	0	MC09	NCAPD3
TUBA1B	2.18716e-292	1.68091	0.934	0.814	8.36018e-288	MC09	TUBA1B
SKA2	5.44641e-279	0.638809	0.548	0.163	2.08184e-274	MC09	SKA2
RPA3	4.87686e-277	1.01769	0.645	0.25	1.86413e-272	MC09	RPA3
H2AFZ	2.60571e-272	2.10549	0.824	0.633	9.96006e-268	MC09	H2AFZ
USP1	2.92218e-271	0.755082	0.576	0.19	1.11697e-266	MC09	USP1
CKAP2	3.8431e-271	0.789031	0.542	0.169	1.46899e-266	MC09	CKAP2
CARHSP1	2.18119e-267	0.792564	0.582	0.197	8.33736e-263	MC09	CARHSP1
KIF20B	2.02902e-260	0.737399	0.505	0.147	7.75574e-256	MC09	KIF20B
KPNA2	9.28731e-256	0.982889	0.582	0.208	3.54998e-251	MC09	KPNA2
DUT	2.01628e-255	1.31193	0.746	0.401	7.70702e-251	MC09	DUT
HMGB2	3.96265e-255	1.87297	0.765	0.51	1.51468e-250	MC09	HMGB2
HMGN2	8.08098e-253	1.61881	0.859	0.694	3.08887e-248	MC09	HMGN2
DNMT1	2.69082e-241	0.870102	0.642	0.265	1.02854e-236	MC09	DNMT1
DEK	3.1136e-229	1.21736	0.839	0.659	1.19014e-224	MC09	DEK
PSIP1	2.28446e-226	0.642833	0.605	0.221	8.73211e-222	MC09	PSIP1
SNRNP25	2.41308e-217	0.680034	0.579	0.219	9.22377e-213	MC09	SNRNP25
CKS2	4.74805e-211	0.920747	0.619	0.257	1.8149e-206	MC09	CKS2
H2AFV	6.97066e-206	1.07844	0.773	0.5	2.66447e-201	MC09	H2AFV
NUCKS1	1.29361e-202	0.994759	0.862	0.661	4.94469e-198	MC09	NUCKS1
TMPO	6.56403e-202	1.06446	0.677	0.335	2.50904e-197	MC09	TMPO
TUBA1C	2.21411e-196	1.10453	0.661	0.325	8.46323e-192	MC09	TUBA1C
RANBP1	9.86518e-196	1.02737	0.725	0.422	3.77087e-191	MC09	RANBP1
SMC1A	1.27655e-193	0.832839	0.649	0.305	4.8795e-189	MC09	SMC1A
TFDP1	1.6722e-192	0.53196	0.498	0.17	6.39181e-188	MC09	TFDP1
CENPX	5.37142e-182	0.753426	0.614	0.276	2.05317e-177	MC09	CENPX
PTMA1	6.17533e-181	0.980091	0.984	0.977	2.36046e-176	MC09	PTMA
ANP32B	1.23544e-180	0.913222	0.816	0.601	4.72236e-176	MC09	ANP32B
UBE2S	1.39815e-180	0.720799	0.61	0.258	5.34428e-176	MC09	UBE2S
BUB3	2.84324e-178	0.630608	0.589	0.252	1.0868e-173	MC09	BUB3
ANP32E	1.47984e-176	0.807285	0.611	0.288	5.65655e-172	MC09	ANP32E
RBBP7	6.59683e-169	0.61476	0.602	0.27	2.52157e-164	MC09	RBBP7
IDH2	4.44945e-167	0.771655	0.665	0.349	1.70076e-162	MC09	IDH2
SMC3	3.71442e-166	0.688505	0.638	0.311	1.4198e-161	MC09	SMC3
PPIA	1.12516e-160	0.719917	0.942	0.897	4.30081e-156	MC09	PPIA
DDX39A	2.89411e-159	0.539527	0.57	0.24	1.10625e-154	MC09	DDX39A
HIST1H3D	3.32056e-159	0.612721	0.203	0.042	1.26925e-154	MC09	HIST1H3D
PARP1	5.01783e-157	0.844067	0.704	0.414	1.91802e-152	MC09	PARP1
CBX5	1.68842e-153	0.60727	0.547	0.233	6.45383e-149	MC09	CBX5
SIVA1	2.2388e-152	0.819195	0.726	0.458	8.5576e-148	MC09	SIVA1
BTG3	3.91349e-142	0.544775	0.54	0.228	1.49589e-137	MC09	BTG3
RAN	8.60536e-139	0.836312	0.799	0.625	3.28931e-134	MC09	RAN
ZDHHC12	1.18145e-137	0.532155	0.58	0.269	4.51598e-133	MC09	ZDHHC12
NASP	9.02268e-135	0.778724	0.692	0.411	3.44883e-130	MC09	NASP
RAD21	5.95388e-134	0.721281	0.676	0.389	2.27581e-129	MC09	RAD21
TUBB4B	3.61807e-133	0.805486	0.666	0.384	1.38297e-128	MC09	TUBB4B
PSMC3	3.68726e-130	0.557194	0.622	0.324	1.40942e-125	MC09	PSMC3
LSM4	8.08799e-130	0.643823	0.704	0.428	3.09155e-125	MC09	LSM4
MZT2A	4.15499e-127	0.509725	0.635	0.32	1.5882e-122	MC09	MZT2A
PA2G4	7.97059e-127	0.729781	0.757	0.532	3.04668e-122	MC09	PA2G4
SUZ12	4.64459e-126	0.539934	0.618	0.305	1.77535e-121	MC09	SUZ12
SNRPD1	4.09629e-120	0.630841	0.719	0.45	1.56576e-115	MC09	SNRPD1
UQCC2	1.13241e-118	0.57594	0.66	0.372	4.32854e-114	MC09	UQCC2
SNRPG	1.31887e-116	0.79955	0.774	0.572	5.04124e-112	MC09	SNRPG
MZT2B	1.02271e-115	0.651869	0.831	0.642	3.9092e-111	MC09	MZT2B
CACYBP	1.78373e-112	0.575755	0.671	0.4	6.81814e-108	MC09	CACYBP
LSM5	3.96611e-108	0.543411	0.667	0.388	1.51601e-103	MC09	LSM5
HNRNPAB	7.81443e-107	0.71479	0.71	0.463	2.98699e-102	MC09	HNRNPAB
HNRNPA2B1	6.35299e-103	0.518729	0.947	0.869	2.42837e-98	MC09	HNRNPA2B1
H1FX	1.92493e-100	0.559125	0.621	0.335	7.35784e-96	MC09	H1FX
ANAPC11	6.68358e-100	0.658396	0.748	0.564	2.55473e-95	MC09	ANAPC11
VPS29	5.69899e-99	0.559808	0.774	0.558	2.17838e-94	MC09	VPS29
CBX3	2.51783e-97	0.55139	0.768	0.534	9.62415e-93	MC09	CBX3
CRIP11	5.56111e-97	0.601822	0.403	0.166	2.12568e-92	MC09	CRIP1
RHEB	6.92151e-97	0.623613	0.751	0.539	2.64568e-92	MC09	RHEB
SLC25A5	1.32682e-95	0.635638	0.838	0.705	5.07162e-91	MC09	SLC25A5
CHCHD2	7.24473e-95	0.544742	0.894	0.812	2.76923e-90	MC09	CHCHD2
HMGN1	3.54451e-92	0.521719	0.865	0.726	1.35485e-87	MC09	HMGN1
TOMM5	2.01859e-91	0.528444	0.639	0.377	7.71584e-87	MC09	TOMM5
SNRPB	2.85831e-91	0.551235	0.719	0.51	1.09256e-86	MC09	SNRPB
LDHB	1.65705e-89	0.584531	0.759	0.546	6.33392e-85	MC09	LDHB
MRPL51	2.22813e-89	0.517452	0.727	0.497	8.5168e-85	MC09	MRPL51
IFI161	1.18026e-87	0.520518	0.862	0.682	4.51141e-83	MC09	IFI16
HNRNPA3	9.13641e-86	0.515436	0.846	0.696	3.4923e-81	MC09	HNRNPA3
ERH	4.4697e-83	0.534959	0.738	0.529	1.7085e-78	MC09	ERH
HP1BP3	2.63878e-81	0.579825	0.745	0.511	1.00865e-76	MC09	HP1BP3
PRKDC	1.24805e-79	0.547254	0.631	0.391	4.77055e-75	MC09	PRKDC
SET	5.01387e-79	0.505113	0.833	0.684	1.9165e-74	MC09	SET
CALM3	9.91901e-79	0.563194	0.737	0.539	3.79144e-74	MC09	CALM3
CKLF	2.08057e-69	0.501203	0.818	0.658	7.95279e-65	MC09	CKLF
ARL6IP1	3.95484e-62	0.593431	0.816	0.68	1.5117e-57	MC09	ARL6IP1
MICOS10	8.35058e-55	0.506793	0.672	0.494	3.19192e-50	MC09	MICOS10
TGFBI2	6.05823e-53	0.656917	0.674	0.505	2.3157e-48	MC09	TGFBI
FN12	2.01707e-50	0.504058	0.543	0.334	7.71006e-46	MC09	FN1
IBSP	4.96173e-23	0.626736	0.226	0.126	1.89657e-18	MC09	IBSP
HAMP	0.000191194	0.654744	0.357	0.321	1	MC09	HAMP
RNASE11	0	1.59395	0.7	0.363	0	MC03	RNASE1
SELENOP	0	1.52464	0.548	0.264	0	MC03	SELENOP
CXCL22	0	1.29177	0.39	0.145	0	MC03	CXCL2
CTSD	0	1.27092	0.956	0.828	0	MC03	CTSD
CXCL32	0	1.16872	0.324	0.107	0	MC03	CXCL3
GPNMB1	0	1.05236	0.782	0.508	0	MC03	GPNMB
TGFBI3	0	1.04151	0.807	0.429	0	MC03	TGFBI
CD1631	0	1.00136	0.88	0.584	0	MC03	CD163
LGALS31	0	0.94554	0.688	0.418	0	MC03	LGALS3
GCHFR	0	0.9082	0.372	0.148	0	MC03	GCHFR
PLTP	0	0.904008	0.761	0.48	0	MC03	PLTP
STAB1	0	0.903074	0.765	0.468	0	MC03	STAB1
LGMN	0	0.896316	0.657	0.444	0	MC03	LGMN
ACP5	0	0.881135	0.305	0.083	0	MC03	ACP5
F13A1	0	0.869092	0.449	0.218	0	MC03	F13A1
CTSB	0	0.863204	0.977	0.916	0	MC03	CTSB
PMP22	0	0.861076	0.555	0.229	0	MC03	PMP22
MRC1	0	0.846378	0.492	0.177	0	MC03	MRC1
GRN	0	0.843895	0.933	0.783	0	MC03	GRN
FN13	0	0.834333	0.485	0.298	0	MC03	FN1
CTSL1	0	0.805812	0.784	0.585	0	MC03	CTSL
DAB2	0	0.779697	0.829	0.591	0	MC03	DAB2
CTSZ	0	0.772509	0.906	0.747	0	MC03	CTSZ
SLC16A101	0	0.747518	0.504	0.235	0	MC03	SLC16A10
FTL1	0	0.746154	1	0.999	0	MC03	FTL
HMOX11	0	0.713087	0.79	0.632	0	MC03	HMOX1
FUCA1	0	0.698405	0.457	0.283	0	MC03	FUCA1
PSAP	0	0.695441	0.976	0.921	0	MC03	PSAP
FABP51	0	0.684272	0.686	0.53	0	MC03	FABP5
AHNAK1	0	0.68159	0.551	0.245	0	MC03	AHNAK
ANXA22	0	0.658532	0.796	0.548	0	MC03	ANXA2
PLD3	0	0.655377	0.68	0.466	0	MC03	PLD3
APOC1	0	0.654973	0.972	0.91	0	MC03	APOC1
LMNA	0	0.639442	0.488	0.227	0	MC03	LMNA
ARL4C1	0	0.636908	0.545	0.304	0	MC03	ARL4C
APOE	0	0.626881	0.986	0.943	0	MC03	APOE
IFI30	0	0.625614	0.841	0.669	0	MC03	IFI30
LGALS12	0	0.621214	0.925	0.784	0	MC03	LGALS1
GLUL1	0	0.604096	0.935	0.835	0	MC03	GLUL
ABCA11	0	0.595185	0.697	0.479	0	MC03	ABCA1
ALDH1A1	0	0.594258	0.245	0.039	0	MC03	ALDH1A1
FCHO2	0	0.591113	0.508	0.238	0	MC03	FCHO2
FPR3	0	0.589843	0.53	0.25	0	MC03	FPR3
CFD	0	0.587685	0.579	0.455	0	MC03	CFD
MS4A4A	0	0.586413	0.742	0.529	0	MC03	MS4A4A
NRP1	0	0.573759	0.497	0.266	0	MC03	NRP1
VIM2	0	0.569874	0.932	0.73	0	MC03	VIM
SDC3	0	0.567593	0.423	0.181	0	MC03	SDC3
TXNIP	0	0.559409	0.821	0.699	0	MC03	TXNIP
CD361	0	0.549723	0.128	0.044	0	MC03	CD36
SLC40A1	0	0.545163	0.336	0.192	0	MC03	SLC40A1
ADAMDEC1	0	0.529105	0.209	0.045	0	MC03	ADAMDEC1
APLP2	0	0.5182	0.867	0.703	0	MC03	APLP2
THBS11	0	0.51487	0.251	0.106	0	MC03	THBS1
IBSP1	2.3679e-148	0.633005	0.185	0.113	9.05104e-144	MC03	IBSP
MALAT1	0	0.969011	0.998	0.996	0	MC07	MALAT1
DDX51	9.19038e-148	0.776303	0.883	0.93	3.51293e-143	MC07	DDX5
SLC1A3	8.49894e-137	1.06764	0.747	0.77	3.24863e-132	MC07	SLC1A3
MT-ND3	3.0756e-99	0.587628	0.978	0.978	1.17562e-94	MC07	MT-ND3
NEAT1	3.85657e-91	0.6882	0.977	0.978	1.47414e-86	MC07	NEAT1
RGS11	1.22281e-60	0.607961	0.861	0.889	4.67408e-56	MC07	RGS1
MEF2C	1.01053e-58	0.660538	0.695	0.776	3.86265e-54	MC07	MEF2C
ARGLU1	6.19029e-58	0.930223	0.561	0.614	2.36618e-53	MC07	ARGLU1
HNRNPA2B11	2.49159e-57	0.604915	0.773	0.873	9.52385e-53	MC07	HNRNPA2B1
TRA2B1	6.03666e-57	1.07298	0.625	0.703	2.30745e-52	MC07	TRA2B
SRGAP2	2.19238e-52	1.12886	0.49	0.494	8.38017e-48	MC07	SRGAP2
2021-06-01	4.40911e-49	0.816539	0.827	0.881	1.68534e-44	MC07	JUN
CACNA1A	2.25606e-47	0.976516	0.213	0.132	8.62356e-43	MC07	CACNA1A
CELF2	3.82885e-43	0.684724	0.633	0.744	1.46354e-38	MC07	CELF2
SORL1	6.91636e-41	0.785829	0.593	0.653	2.64371e-36	MC07	SORL1
FOS1	2.58684e-39	0.59707	0.911	0.943	9.88792e-35	MC07	FOS
PNISR	4.69671e-39	0.85986	0.537	0.614	1.79527e-34	MC07	PNISR
XIST	3.23852e-38	1.35611	0.426	0.38	1.23789e-33	MC07	XIST
MEF2A	6.16003e-32	0.681676	0.601	0.703	2.35461e-27	MC07	MEF2A
SON	7.04694e-31	0.594769	0.643	0.782	2.69362e-26	MC07	SON
N4BP2L2	9.41119e-31	0.764998	0.558	0.67	3.59733e-26	MC07	N4BP2L2
USP53	9.64835e-31	0.782425	0.516	0.542	3.68799e-26	MC07	USP53
RBM39	5.37512e-30	0.654259	0.612	0.75	2.05459e-25	MC07	RBM39
SPRY11	1.17778e-28	1.18735	0.273	0.218	4.50196e-24	MC07	SPRY1
CCNL11	2.30815e-28	0.772567	0.61	0.733	8.82267e-24	MC07	CCNL1
ADAM28	6.70381e-26	0.832424	0.454	0.495	2.56246e-21	MC07	ADAM28
WSB1	1.10764e-24	0.677723	0.606	0.743	4.23383e-20	MC07	WSB1
CEBPD	7.74249e-24	0.573663	0.758	0.854	2.95949e-19	MC07	CEBPD
FRMD4A	1.3277e-22	0.852712	0.454	0.505	5.07499e-18	MC07	FRMD4A
NAV3	1.13901e-21	0.746914	0.207	0.161	4.35376e-17	MC07	NAV3
CTTNBP2	1.58493e-21	0.791562	0.236	0.193	6.05823e-17	MC07	CTTNBP2
MIR29B2CHG	3.83653e-21	0.917138	0.287	0.258	1.46648e-16	MC07	MIR29B2CHG
SRGAP2B	1.58941e-20	0.953153	0.406	0.428	6.07537e-16	MC07	SRGAP2B
ZFP36L2	8.76764e-20	0.577836	0.678	0.791	3.35134e-15	MC07	ZFP36L2
MIS18BP1	7.14491e-19	0.896891	0.47	0.538	2.73107e-14	MC07	MIS18BP1
AC253572.21	4.75531e-18	0.977783	0.311	0.28	1.81767e-13	MC07	AC253572.2
TSC22D3	1.09635e-17	0.582062	0.639	0.771	4.1907e-13	MC07	TSC22D3
AC012368.1	1.6057e-17	0.777646	0.231	0.197	6.13761e-13	MC07	AC012368.1
KLF61	1.42966e-16	0.573136	0.776	0.877	5.46475e-12	MC07	KLF6
HIST1H2BG	1.13758e-14	0.732625	0.129	0.093	4.3483e-10	MC07	HIST1H2BG
MCL11	1.33908e-14	0.524459	0.689	0.831	5.1185e-10	MC07	MCL1
FOSB1	1.79573e-14	0.626742	0.68	0.769	6.86398e-10	MC07	FOSB
CSF3R	2.00626e-14	0.810663	0.44	0.513	7.66873e-10	MC07	CSF3R
DDX17	5.47113e-14	0.712302	0.545	0.685	2.09129e-09	MC07	DDX17
FUS	6.44176e-14	0.701944	0.534	0.673	2.4623e-09	MC07	FUS
PDK41	2.08506e-12	1.04008	0.421	0.453	7.96992e-08	MC07	PDK4
IL6ST	4.1446e-12	0.744627	0.41	0.461	1.58423e-07	MC07	IL6ST
SRRM2	5.51825e-12	0.647557	0.537	0.69	2.1093e-07	MC07	SRRM2
AL499604.1	6.23716e-12	0.706736	0.211	0.182	2.38409e-07	MC07	AL499604.1
AC020916.11	7.49471e-12	1.01139	0.448	0.502	2.86478e-07	MC07	AC020916.1
SRSF5	1.13751e-11	0.553691	0.581	0.741	4.34801e-07	MC07	SRSF5
AC084871.1	2.0554e-11	0.583551	0.116	0.084	7.85656e-07	MC07	AC084871.1
HNRNPH1	2.68581e-11	0.686104	0.476	0.582	1.02663e-06	MC07	HNRNPH1
SLC31A2	3.53764e-10	0.514723	0.285	0.438	1.35223e-05	MC07	SLC31A2
SLC25A371	7.56778e-10	0.660804	0.448	0.521	2.89271e-05	MC07	SLC25A37
SRSF7	7.96976e-10	0.718964	0.519	0.646	3.04636e-05	MC07	SRSF7
HNRNPU	3.64179e-08	0.650152	0.592	0.754	0.00139204	MC07	HNRNPU
HIST1H2AC	1.34846e-07	0.50201	0.128	0.187	0.00515436	MC07	HIST1H2AC
CCNH	2.34832e-07	0.906102	0.383	0.446	0.00897623	MC07	CCNH
YME1L1	3.94279e-07	0.526689	0.334	0.498	0.0150709	MC07	YME1L1
EGR11	1.62864e-06	0.53883	0.62	0.714	0.0622531	MC07	EGR1
SRGAP2C	2.14612e-06	0.76219	0.374	0.437	0.0820332	MC07	SRGAP2C
PARP141	2.36342e-06	0.602741	0.331	0.485	0.0903392	MC07	PARP14
SERPINE11	3.17043e-06	0.704355	0.266	0.259	0.121187	MC07	SERPINE1
AC245014.31	9.14555e-06	0.804626	0.215	0.209	0.349579	MC07	AC245014.3
C12orf571	1.01041e-05	0.640112	0.271	0.384	0.386218	MC07	C12orf57
AC103591.31	2.79541e-05	0.945033	0.344	0.378	1	MC07	AC103591.3
MCF2L	3.77845e-05	0.544795	0.168	0.158	1	MC07	MCF2L
TLN2	5.22707e-05	0.618101	0.222	0.224	1	MC07	TLN2
PDGFB1	5.66689e-05	0.632729	0.322	0.343	1	MC07	PDGFB
DDX3X	6.55263e-05	0.664184	0.544	0.706	1	MC07	DDX3X
TCOF11	8.25738e-05	0.601781	0.25	0.341	1	MC07	TCOF1
ATM	0.000135914	0.716083	0.401	0.497	1	MC07	ATM
ADGRG11	0.000232756	0.584659	0.286	0.305	1	MC07	ADGRG1
DST	0.000245745	0.540125	0.318	0.452	1	MC07	DST
TMEM1071	0.000249609	0.562732	0.244	0.33	1	MC07	TMEM107
IKZF1	0.000264805	0.502298	0.302	0.431	1	MC07	IKZF1
HNRNPUL1	0.000391325	0.538427	0.308	0.439	1	MC07	HNRNPUL1
CACNB4	0.000411878	0.546602	0.166	0.159	1	MC07	CACNB4
MBP	0.000428035	0.698012	0.321	0.456	1	MC07	MBP
PRPF38B	0.000800521	0.586812	0.455	0.591	1	MC07	PRPF38B
MYCBP2	0.00171656	0.505055	0.34	0.483	1	MC07	MYCBP2
IFRD1	0.00179362	0.589556	0.317	0.439	1	MC07	IFRD1
AL021155.5	0.00262369	0.727562	0.205	0.208	1	MC07	AL021155.5
IRS2	0.00268195	0.538533	0.37	0.519	1	MC07	IRS2
MACF1	0.00300231	0.597209	0.346	0.494	1	MC07	MACF1
RHBDF2	0.00441661	0.680309	0.399	0.506	1	MC07	RHBDF2
NKTR	0.00564309	0.717145	0.33	0.4	1	MC07	NKTR
LINC-PINT	0.00629561	0.608871	0.234	0.247	1	MC07	LINC-PINT
ANKRD44	0.00810349	0.672634	0.308	0.361	1	MC07	ANKRD44
PCF11	0.00945155	0.555148	0.268	0.367	1	MC07	PCF11
SLC11A1	0.00959978	0.52812	0.605	0.781	1	MC07	SLC11A1
BOD1L1	0.00996358	0.544083	0.321	0.451	1	MC07	BOD1L1
AREG1	0	2.96629	0.682	0.199	0	MC08	AREG
HLA-DQA1	0	2.29	0.911	0.556	0	MC08	HLA-DQA1
FCER1A	0	1.77651	0.402	0.007	0	MC08	FCER1A
HLA-DPB1	0	1.63493	0.99	0.907	0	MC08	HLA-DPB1
PPA1	0	1.49198	0.729	0.394	0	MC08	PPA1
HLA-DRB1	0	1.47383	0.992	0.95	0	MC08	HLA-DRB1
HLA-DPA11	0	1.44891	0.993	0.929	0	MC08	HLA-DPA1
HLA-DQB1	0	1.40485	0.945	0.75	0	MC08	HLA-DQB1
JAML1	0	1.35876	0.505	0.072	0	MC08	JAML
HLA-DRA	0	1.29395	1	0.981	0	MC08	HLA-DRA
CD1C	0	1.14608	0.283	0.006	0	MC08	CD1C
CST7	0	1.1254	0.337	0.03	0	MC08	CST7
PLAC8	0	1.11051	0.38	0.105	0	MC08	PLAC8
CLEC10A	0	1.08593	0.314	0.026	0	MC08	CLEC10A
PPP1R14A	0	0.904006	0.29	0.016	0	MC08	PPP1R14A
CNN21	0	0.88766	0.457	0.075	0	MC08	CNN2
LGALS2	0	0.822883	0.263	0.017	0	MC08	LGALS2
TACSTD2	0	0.822813	0.15	0.014	0	MC08	TACSTD2
IDO1	0	0.816529	0.183	0.018	0	MC08	IDO1
CD1E	0	0.73087	0.223	0.002	0	MC08	CD1E
SLC38A1	0	0.695192	0.311	0.013	0	MC08	SLC38A1
ISG201	0	0.662605	0.387	0.097	0	MC08	ISG20
CFP1	0	0.655889	0.262	0.04	0	MC08	CFP
HLA-DQB2	0	0.599156	0.138	0.01	0	MC08	HLA-DQB2
CLNK	0	0.591046	0.166	0.001	0	MC08	CLNK
ADAM191	0	0.579494	0.28	0.038	0	MC08	ADAM19
SLAMF7	0	0.5768	0.183	0.015	0	MC08	SLAMF7
ICAM3	0	0.567922	0.376	0.076	0	MC08	ICAM3
AFF3	0	0.54298	0.268	0.011	0	MC08	AFF3
FLT3	0	0.52307	0.286	0.015	0	MC08	FLT3
CD481	1.74472e-297	0.784976	0.549	0.206	6.66901e-293	MC08	CD48
STK17B1	9.4486e-292	1.01561	0.696	0.343	3.61163e-287	MC08	STK17B
RPS3A	1.8369e-285	0.607581	0.991	0.981	7.02136e-281	MC08	RPS3A
LTB	3.56858e-276	1.31854	0.271	0.061	1.36405e-271	MC08	LTB
RPS23	3.94163e-276	0.563989	0.998	0.986	1.50665e-271	MC08	RPS23
RPS24	9.91396e-273	0.506676	0.995	0.989	3.78951e-268	MC08	RPS24
RPL28	5.47314e-264	0.506538	0.996	0.991	2.09205e-259	MC08	RPL28
CD74	2.03782e-262	0.76196	0.998	0.986	7.78937e-258	MC08	CD74
RPL30	1.33271e-259	0.556527	0.996	0.983	5.09417e-255	MC08	RPL30
CRIP12	1.53436e-251	0.921503	0.47	0.163	5.86494e-247	MC08	CRIP1
RPS12	6.01558e-250	0.51244	0.998	0.987	2.29939e-245	MC08	RPS12
PSTPIP2	5.3647e-246	0.819722	0.442	0.161	2.0506e-241	MC08	PSTPIP2
CST3	3.67843e-241	1.1836	0.986	0.968	1.40604e-236	MC08	CST3
RPS18	1.90063e-240	0.523281	0.998	0.989	7.26497e-236	MC08	RPS18
DUSP5	1.59623e-239	0.750792	0.247	0.057	6.10144e-235	MC08	DUSP5
RPS7	2.2835e-236	0.524003	0.987	0.969	8.72846e-232	MC08	RPS7
EEF1B2	4.83796e-213	0.599776	0.966	0.917	1.84926e-208	MC08	EEF1B2
BATF3	2.47587e-207	0.506403	0.268	0.072	9.46378e-203	MC08	BATF3
RAB11FIP1	1.45698e-206	0.680486	0.423	0.162	5.56915e-202	MC08	RAB11FIP1
RPS27	3.39824e-204	0.507095	1	0.991	1.29894e-199	MC08	RPS27
BIRC3	1.734e-196	1.13472	0.29	0.086	6.62803e-192	MC08	BIRC3
CIITA	5.2471e-186	0.645449	0.554	0.259	2.00565e-181	MC08	CIITA
NET1	7.86133e-182	0.537795	0.278	0.084	3.00491e-177	MC08	NET1
RPS5	8.25125e-181	0.518972	0.97	0.935	3.15396e-176	MC08	RPS5
DAPP1	8.25518e-178	0.597322	0.357	0.132	3.15546e-173	MC08	DAPP1
CYTIP1	9.93682e-177	0.629743	0.51	0.24	3.79825e-172	MC08	CYTIP
LSP12	7.41015e-171	0.906654	0.676	0.412	2.83246e-166	MC08	LSP1
TES1	9.55098e-167	0.503967	0.471	0.208	3.65077e-162	MC08	TES
RPSA	9.22268e-160	0.541588	0.942	0.915	3.52528e-155	MC08	RPSA
DUSP4	6.84522e-151	0.72386	0.237	0.073	2.61652e-146	MC08	DUSP4
GSTP1	8.50015e-151	0.759677	0.854	0.748	3.2491e-146	MC08	GSTP1
RPS10	8.98491e-146	0.532645	0.968	0.923	3.43439e-141	MC08	RPS10
SPINT2	1.91542e-145	0.683561	0.614	0.383	7.32149e-141	MC08	SPINT2
PAK1	3.72942e-145	0.638608	0.559	0.308	1.42553e-140	MC08	PAK1
RUNX3	1.47898e-142	0.596131	0.32	0.123	5.65324e-138	MC08	RUNX3
CXCR4	3.41644e-140	0.925456	0.793	0.622	1.3059e-135	MC08	CXCR4
LIMD2	4.54893e-140	0.559558	0.547	0.29	1.73878e-135	MC08	LIMD2
AHR1	1.95765e-132	0.502073	0.478	0.225	7.48294e-128	MC08	AHR
LCP11	3.20352e-130	0.796259	0.731	0.564	1.22451e-125	MC08	LCP1
C15orf482	2.95786e-128	1.11132	0.389	0.174	1.13061e-123	MC08	C15orf48
FAM129A	4.79943e-128	0.516812	0.303	0.118	1.83453e-123	MC08	FAM129A
CD521	6.58517e-125	0.632413	0.381	0.165	2.51712e-120	MC08	CD52
GRASP	1.7121e-122	0.6747	0.479	0.254	6.54432e-118	MC08	GRASP
SUB1	7.17936e-122	0.582183	0.824	0.693	2.74424e-117	MC08	SUB1
BASP1	3.73019e-120	0.834439	0.681	0.475	1.42583e-115	MC08	BASP1
TMSB101	1.61664e-119	0.504903	0.998	0.99	6.17945e-115	MC08	TMSB10
C1orf1621	2.36285e-118	0.664939	0.811	0.674	9.03176e-114	MC08	C1orf162
LYZ1	2.06541e-117	1.13622	0.748	0.588	7.89482e-113	MC08	LYZ
TAP1	4.77024e-116	0.54168	0.333	0.145	1.82338e-111	MC08	TAP1
PRMT9	1.25133e-114	0.514547	0.38	0.175	4.78309e-110	MC08	PRMT9
MYL12A	1.68434e-114	0.607834	0.86	0.757	6.43823e-110	MC08	MYL12A
IFITM22	9.28942e-113	0.928005	0.672	0.497	3.55079e-108	MC08	IFITM2
GAPT	4.44922e-112	0.652467	0.411	0.211	1.70067e-107	MC08	GAPT
S100B	5.11092e-108	1.9352	0.424	0.24	1.9536e-103	MC08	S100B
CLEC9A	1.82847e-105	0.669647	0.197	0.066	6.98913e-101	MC08	CLEC9A
FILIP1L	5.72344e-101	0.631424	0.471	0.263	2.18773e-96	MC08	FILIP1L
FGL2	2.00127e-97	0.719674	0.701	0.512	7.64966e-93	MC08	FGL2
CTSH	1.10051e-94	0.598996	0.768	0.625	4.20661e-90	MC08	CTSH
PTPN1	1.4425e-93	0.548194	0.527	0.327	5.5138e-89	MC08	PTPN1
CKLF1	4.29626e-92	0.615042	0.798	0.657	1.6422e-87	MC08	CKLF
COTL11	1.00668e-91	0.784599	0.851	0.808	3.84792e-87	MC08	COTL1
TUBA1A	2.8141e-87	0.625464	0.652	0.469	1.07566e-82	MC08	TUBA1A
ACTG11	6.66739e-87	0.574306	0.929	0.905	2.54854e-82	MC08	ACTG1
PHACTR1	1.54092e-84	0.604529	0.534	0.338	5.89e-80	MC08	PHACTR1
LITAF2	2.83285e-84	0.644891	0.731	0.6	1.08283e-79	MC08	LITAF
GPR183	1.49962e-83	0.796049	0.716	0.579	5.73214e-79	MC08	GPR183
PMAIP11	1.70322e-78	0.633987	0.443	0.257	6.51038e-74	MC08	PMAIP1
HERPUD1	2.88124e-76	0.618949	0.862	0.784	1.10133e-71	MC08	HERPUD1
PSMB91	5.78426e-76	0.512619	0.573	0.385	2.21098e-71	MC08	PSMB9
RGS21	6.04849e-74	0.717909	0.728	0.583	2.31198e-69	MC08	RGS2
ARL4C2	1.52068e-69	0.560132	0.535	0.35	5.81264e-65	MC08	ARL4C
NR4A31	1.44021e-68	0.59139	0.486	0.305	5.50505e-64	MC08	NR4A3
METRNL2	2.26321e-65	0.51954	0.558	0.396	8.65091e-61	MC08	METRNL
NAAA	2.7921e-64	0.568222	0.371	0.218	1.06725e-59	MC08	NAAA
EREG1	1.51537e-61	0.501419	0.196	0.082	5.79236e-57	MC08	EREG
DUSP21	7.41183e-60	0.653075	0.461	0.297	2.8331e-55	MC08	DUSP2
TAGLN22	1.6946e-54	0.509192	0.577	0.444	6.47742e-50	MC08	TAGLN2
TXNIP1	3.77683e-45	0.596509	0.797	0.723	1.44365e-40	MC08	TXNIP
REL1	8.03865e-45	0.551771	0.717	0.601	3.07269e-40	MC08	REL
IFITM31	3.82538e-43	0.563699	0.608	0.493	1.46221e-38	MC08	IFITM3
WDFY4	9.83171e-33	0.515166	0.28	0.18	3.75807e-28	MC08	WDFY4
HLA-DQA2	7.25016e-30	0.575777	0.248	0.157	2.7713e-25	MC08	HLA-DQA2
TXN1	1.64231e-19	0.807026	0.651	0.561	6.27756e-15	MC08	TXN
SNX3	2.29733e-19	0.591989	0.787	0.721	8.7813e-15	MC08	SNX3
IL7R	1.42155e-18	0.570729	0.15	0.091	5.43374e-14	MC08	IL7R
CPNE3	3.70671e-14	0.780993	0.372	0.309	1.41685e-09	MC08	CPNE3
