# Supplementary material for: Single-cell analysis of human glioma and immune cells identifies S100A4 as an immunotherapy target
Source: Nat Commun. 2022 Feb 9;13:767. doi: 10.1038/s41467-022-28372-y (PMC8828877; doi:10.1038/s41467-022-28372-y)
Supplement: Supplementary file 13 — Supplementary Data 10 [file 41467_2022_28372_MOESM13_ESM.xlsx]

## Sheet: Sheet1
	Supplemenetary table 10: Multivariate analysis summary
	CGGA -All gliomas- Multivariate Cox regression analysis P-value
	MC01	MC02	MC03	MC04	MC05	MC06	MC07	MC08	MC09
ClusterScoreEnrichment	0.323313	0.0422448	0.0436481	0.000782895	0.000338088	0.763222	0.00232962	0.0639389	0.100316
GenderMale	0.765442	0.71923	0.799717	0.561703	0.718916	0.849949	0.652065	0.978303	0.724828
HistologyAnaplastic Oligodendrolgioma	0.00355861	0.00370706	0.00574602	0.00219939	0.00224195	0.00486601	0.00470761	0.00340106	0.003531
HistologyAstrocytoma	8.5814e-05	5.58152e-05	6.39661e-05	1.29317e-05	2.72161e-05	0.000131234	7.85102e-05	3.04911e-05	7.81036e-05
HistologyGBM	0.0250966	0.0373904	0.02127	0.139684	0.0709316	0.0197644	0.116774	0.0365131	0.0185839
HistologyOligodendroglioma	1.76553e-09	2.12889e-09	4.1591e-09	8.21072e-10	1.78181e-09	2.9252e-09	1.0548e-08	8.66973e-10	1.95944e-09
RecurrenceRecurrent	8.99602e-07	2.94529e-06	2.86065e-06	1.68121e-06	5.5768e-06	1.03961e-06	3.49485e-07	4.10687e-07	8.64289e-07
RecurrenceSecondary	3.07935e-05	6.35178e-05	1.95887e-05	2.72112e-05	1.53264e-05	4.03482e-05	9.65169e-06	3.9064e-05	7.4337e-05
MGMT_statusun-methylated	0.0636742	0.0785323	0.0852131	0.0595673	0.215742	0.078161	0.0824182	0.0958393	0.0826999
IDH_mutation_statusWildtype	0.26416	0.738841	0.349074	0.787769	0.909843	0.260854	0.394012	0.158636	0.51956
	CGGA -GBM Only- Multivariate Cox regression analysis P-value
	MC01	MC02	MC03	MC04	MC05	MC06	MC07	MC08	MC09
ExpLevelPositive	0.0593171	0.0201009	0.0494154	0.0952582	0.08442	0.795857	0.030027	0.543249	0.241925
GenderMale	0.377221	0.465595	0.665376	0.52286	0.610793	0.505292	0.332144	0.454716	0.553595
RecurrenceRecurrent	0.000907072	0.000615004	0.000283786	0.000613068	0.000595182	0.00063077	0.000197752	0.000556783	0.000295665
RecurrenceSecondary	0.000127526	0.000565621	8.2404e-05	0.000229969	0.000142278	0.000215229	3.43056e-05	0.000198376	0.000199578
MGMT_statusun-methylated	0.376953	0.548489	0.316557	0.324151	0.495205	0.42481	0.768521	0.401833	0.430436
IDH_mutation_statusWildtype	0.154658	0.613755	0.243807	0.281136	0.356288	0.117027	0.248571	0.111865	0.244828
