# Supplementary material for: Single-cell analysis of human glioma and immune cells identifies S100A4 as an immunotherapy target
Source: Nat Commun. 2022 Feb 9;13:767. doi: 10.1038/s41467-022-28372-y (PMC8828877; doi:10.1038/s41467-022-28372-y)
Supplement: Supplementary file 14 — Supplementary Data 11 [file 41467_2022_28372_MOESM14_ESM.xlsx]

## Sheet: Sheet1
	Supplementary table 11: Number of cells per fragment
	All Clusters												Total Cells	Glioma Clusters									Total Glioma Cells	Myeloid Clusters											Total Myeloid Cells	Tcell Clusters								Total TCell Cells
	C1	C2	C3	C4	C5	C6	C7	C8	C9	C10	C11	C12		GC01	GC02	GC03	GC04	GC05	GC06	GC07	GC08	GC09		MC01	MC02	MC03	MC04	MC05	MC06	MC07	MC08	MC09				TC01	TC02	TC03	TC04	TC05	TC06	TC07	TC08
LGG-03	3961	2658	64	20	740	18	15	21	15	92	0	4	7608	1528	929	111	53	14	36	20	0	0	2691	1525	1406	310	71	43	175	257	49	60	0.442035	0.0700578	3896	3	3	3	0	1	2	2	5	19
LGG-04-1	1432	3235	94	5	66	10	5	22	123	37	3	0	5032	2211	579	172	123	15	164	104	0	0	3368	425	505	115	45	12	16	51	7	10	0.198132	0.0375596	1186	18	17	5	6	5	6	4	3	64
LGG-04-2	1180	899	39	7	5	4	3	1	53	10	0	0	2201	778	56	39	17	6	9	51	0	0	956	609	291	113	19	9	53	33	7	20	0.447978	0.0763289	1154	15	11	6	1	2	0	1	0	36
LGG-04-3	518	4015	33	5	173	10	3	1	53	4	0	0	4815	3686	162	92	38	6	41	53	0	0	4078	211	22	74	12	10	3	5	2	2	0.0500519	0.0207684	341	3	15	6	2	0	0	0	2	28
ndGBM-01-A	40	3214	32	17	12	5	3	7	16	0	2	0	3348	1358	564	532	642	35	92	12	0	0	3235	5	0	23	5	4	0	0	2	0	0.00149343	0.0101553	39	7	8	8	1	1	3	3	1	32
ndGBM-01-C	72	7275	45	19	4	6	4	2	72	1	3	0	7503	3053	771	910	2392	57	118	52	0	0	7353	3	1	35	20	8	1	0	0	0	0.0006664	0.00839664	68	2	7	18	0	7	2	5	2	43
ndGBM-01-D	444	4442	3	17	16	23	15	10	84	5	0	0	5059	2681	97	1231	163	155	155	67	0	0	4549	158	112	72	9	0	19	0	2	6	0.0571259	0.0175924	378	0	1	1	0	0	0	0	0	2
ndGBM-01-F	3476	483	50	21	353	4	11	14	31	5	2	0	4450	206	100	83	34	17	50	28	0	0	518	1444	1350	211	66	24	49	250	37	22	0.695056	0.0808989	3453	6	10	8	0	1	1	1	8	35
ndGBM-02-1	995	2548	21	120	2	5	50	447	0	2	6	0	4196	619	839	231	800	15	49	0	0	0	2553	65	37	575	277	85	5	0	29	2	0.0255005	0.230696	1075	1	8	2	4	2	0	0	0	17
ndGBM-02-2	2586	572	313	154	6	6	2	325	4	53	6	3	4030	198	116	167	60	16	20	4	1	0	582	1182	689	497	21	47	48	89	51	12	0.498263	0.155831	2636	55	80	80	22	19	16	22	19	313
ndGBM-02-4	1372	1454	41	80	3	8	29	111	21	5	2	0	3126	410	564	279	134	27	50	19	0	0	1483	638	45	549	54	38	24	8	21	2	0.228727	0.212412	1379	1	2	17	14	1	2	3	0	40
ndGBM-02-5	1098	1493	25	98	15	16	54	340	9	30	4	0	3182	422	543	277	199	35	33	9	0	0	1518	318	296	354	47	55	22	8	23	8	0.202388	0.153048	1131	2	4	2	9	3	0	3	2	25
ndGBM-03-1	836	1897	368	57	1	312	50	8	10	1	1	0	3541	866	341	429	169	310	93	11	0	0	2219	198	223	272	101	28	29	4	25	4	0.128212	0.121435	884	87	70	121	25	16	32	12	4	367
ndGBM-03-2	2012	170	155	29	17	0	0	1	0	1	2	0	2387	1	137	2	0	0	29	1	0	0	170	1151	145	77	2	7	418	159	1	50	0.784667	0.0573942	2010	51	41	6	2	1	1	2	11	115
ndGBM-03-3	1307	1397	242	38	31	65	10	1	6	1	1	0	3099	634	265	306	18	66	169	10	0	0	1468	226	473	140	14	3	393	7	27	3	0.354631	0.060342	1286	45	45	75	9	30	19	14	2	239
ndGBM-04	2169	4283	111	28	10	538	132	28	59	46	4	3	7411	1400	966	915	782	533	217	65	2	0	4880	720	557	632	87	28	40	33	55	29	0.182162	0.112131	2181	20	22	7	5	5	4	4	10	77
ndGBM-05	2116	2874	249	68	109	499	45	237	33	493	4	0	6727	1325	562	643	127	491	227	31	0	0	3406	849	601	281	97	19	88	49	36	49	0.235915	0.0716516	2069	33	48	37	7	17	9	32	20	203
ndGBM-06	73	2747	47	5	183	9	2	59	32	8	2	0	3167	338	1389	155	222	15	324	33	312	0	2788	2	15	26	26	5	0	1	0	0	0.00568361	0.0179981	75	0	1	1	1	0	1	2	0	6
ndGBM-07	4312	745	2223	454	117	36	377	28	2	3	449	190	8936	145	371	136	65	37	27	2	0	0	783	1235	837	1324	323	292	453	168	136	143	0.301365	0.248209	4911	474	434	599	344	154	115	33	19	2172
ndGBM-08	3440	805	134	92	15	69	64	98	556	222	2	0	5497	232	128	218	177	66	125	479	5	0	1430	1416	574	583	395	61	348	66	45	37	0.437329	0.203929	3525	33	27	8	6	7	7	13	25	126
ndGBM-09	2401	1038	1041	277	0	17	23	12	7	9	109	5	4939	333	422	136	96	18	48	6	3	0	1062	1159	394	631	110	220	51	31	39	6	0.331039	0.203685	2641	240	263	210	41	64	58	42	97	1015
ndGBM-10	9700	1	152	8	0	0	4	0	0	3	5	0	9873	0	0	0	0	0	1	0	0	0	1	1692	3145	742	162	142	115	345	202	81	0.536514	0.13461	6626	1	36	31	0	0	0	9	6	83
ndGBM-11-A	338	0	19	0	0	0	0	0	0	0	0	0	357	0	0	0	0	0	0	0	0	0	0	79	212	17	7	1	7	11	2	1	0.865546	0.0784314	337	1	4	3	0	1	1	0	0	10
ndGBM-11-B	252	0	14	3	0	0	0	1	0	1	0	0	271	0	0	0	0	0	0	0	0	0	0	102	81	32	1	1	4	25	1	2	0.782288	0.136531	249	3	2	5	0	0	0	0	0	10
ndGBM-11-C	2214	20	29	2	42	0	0	2	0	1	0	0	2310	8	3	3	0	1	5	0	0	0	20	1678	148	122	36	20	14	128	35	7	0.851948	0.0952381	2188	2	5	11	0	0	3	2	0	23
ndGBM-11-D	1011	1	25	3	0	0	0	0	0	1	0	0	1041	0	0	0	0	0	1	0	0	0	1	369	350	61	18	20	15	135	24	7	0.834774	0.12488	999	0	5	5	2	0	1	1	1	15
rGBM-01-A	2514	130	175	193	12	0	301	1	2	1	10	0	3339	42	10	38	27	2	11	2	0	0	132	992	783	111	567	172	174	29	27	70	0.592393	0.283618	2925	47	34	33	14	5	6	18	4	161
rGBM-01-B	6137	436	221	561	89	1	1110	0	0	3	25	2	8585	99	86	103	114	12	21	2	0	0	437	594	714	2737	1548	1145	263	136	102	201	0.198835	0.667793	7440	9	34	25	28	4	5	50	10	165
rGBM-01-C	3819	26	130	72	65	1	411	2	1	3	3	0	4533	7	3	5	7	1	3	2	0	0	28	1186	1114	832	580	158	90	173	21	68	0.565409	0.365983	4222	22	27	11	6	5	2	12	2	87
rGBM-01-D	3301	484	50	146	256	0	450	0	2	0	6	0	4695	145	105	152	65	5	10	4	0	0	486	903	245	1387	591	282	128	38	27	99	0.279872	0.5082	3700	8	7	9	3	1	0	9	5	42
rGBM-02-2	298	7	950	460	1	0	4	345	1	4	34	2	2106	2	1	2	1	0	1	1	0	0	8	7	16	197	171	230	1	6	92	0	0.014245	0.327635	720	242	157	154	140	179	30	20	13	935
rGBM-02-3	2065	1212	4438	958	1	3	34	2	64	28	261	25	9091	595	154	238	41	10	179	62	0	0	1279	879	395	672	31	396	27	21	159	8	0.145419	0.139259	2588	1113	1148	570	798	399	153	105	49	4335
rGBM-02-4	67	3	539	154	0	0	1	0	0	0	15	1	780	0	0	0	1	1	1	0	0	0	3	0	1	11	156	30	1	13	7	0	0.0192308	0.261538	219	82	47	110	89	188	5	4	2	527
rGBM-02-5	1316	31	4964	3168	32	0	41	26	0	125	171	48	9922	4	1	6	5	0	15	0	0	0	31	201	49	472	761	2032	19	20	255	6	0.0291272	0.355372	3815	1079	691	1147	990	546	297	72	64	4886
rGBM-03-1	410	2945	44	16	145	29	5	3	16	10	6	0	3629	1066	449	513	426	76	408	18	0	34	2990	182	160	13	30	12	6	5	2	1	0.097272	0.0159824	411	7	4	15	0	0	1	1	4	32
rGBM-03-2	462	857	181	7	52	4	2	8	0	19	8	0	1600	279	131	54	274	10	113	0	0	0	861	83	62	130	162	11	5	2	4	0	0.095	0.191875	459	37	25	20	5	5	3	50	9	154
rGBM-03-3	1522	2035	222	91	55	8	8	5	5	13	31	0	3995	786	255	264	284	23	418	7	0	11	2048	719	528	120	96	58	12	32	9	6	0.323154	0.0723404	1580	44	36	31	6	6	10	13	35	181
rGBM-04-1	712	3651	311	32	777	617	50	8	2	2	3	0	6165	1186	1221	1076	11	587	186	3	0	0	4270	251	271	165	16	16	13	6	10	11	0.0877534	0.0353609	759	96	110	43	6	21	9	6	4	295
rGBM-04-2	894	3966	185	37	267	646	80	20	34	1	2	0	6132	1453	697	1318	237	630	274	37	0	0	4646	398	275	197	21	24	23	7	11	12	0.114644	0.0432159	968	33	51	30	2	10	13	2	2	143
rGBM-04-3	1357	4228	250	38	714	694	71	4	41	0	3	0	7400	1832	616	1400	188	673	208	46	0	0	4963	562	333	286	32	15	32	130	17	15	0.142838	0.0493243	1422	54	84	49	3	22	10	7	1	230
rGBM-04-4	1809	3139	376	176	234	489	88	12	41	2	6	0	6372	1247	515	1045	146	468	203	45	0	0	3669	414	283	1013	78	146	20	26	37	2	0.116604	0.200251	2019	98	136	41	7	26	16	6	7	337
rGBM-05-1	1494	2137	520	160	6	75	204	38	11	46	5	0	4696	776	504	407	262	78	183	13	0	0	2223	189	777	388	84	137	56	52	48	47	0.228705	0.149915	1778	97	102	129	31	41	32	6	8	446
rGBM-05-2	696	1958	165	28	1	28	90	16	8	5	6	2	3003	144	526	127	1041	31	112	13	0	0	1994	98	82	344	175	53	13	8	7	23	0.0669331	0.200466	803	31	29	45	7	14	11	3	4	144
rGBM-05-3	812	567	280	48	1	10	91	12	7	6	3	0	1837	101	136	80	226	9	25	7	0	0	584	173	167	370	82	43	30	27	22	20	0.216113	0.292324	934	72	69	66	15	20	12	4	10	268
