# Supplementary material for: Single-cell analysis of human glioma and immune cells identifies S100A4 as an immunotherapy target
Source: Nat Commun. 2022 Feb 9;13:767. doi: 10.1038/s41467-022-28372-y (PMC8828877; doi:10.1038/s41467-022-28372-y)
Supplement: Supplementary file 16 — Source Data [file 41467_2022_28372_MOESM16_ESM.xlsx]

## Sheet: Figure 1e
		Figure 1e
		# of cells
		C1	C2	C3	C4	C5	C6	C7	C8	C9	C10	C11	C12
	LGG-03	52.06	34.94	0.84	0.26	9.73	0.24	0.2	0.28	0.2	1.21	0	0.05
	LGG-04	25.98	67.64	1.38	0.14	2.03	0.2	0.09	0.2	1.9	0.42	0.02	0
	ndGBM-01	19.8	75.71	0.64	0.36	1.89	0.19	0.16	0.16	1	0.05	0.03	0
	ndGBM-02	41.63	41.74	2.75	3.11	0.18	0.24	0.93	8.41	0.23	0.62	0.12	0.02
	ndGBM-03	46.02	38.37	8.47	1.37	0.54	4.18	0.66	0.11	0.18	0.03	0.04	0
	ndGBM-04	28.78	56.83	1.47	0.37	0.13	7.14	1.75	0.37	0.78	0.61	0.05	0.04
	ndGBM-05	31.46	42.72	3.7	1.01	1.62	7.42	0.67	3.52	0.49	7.33	0.06	0
	ndGBM-06	2.31	86.74	1.48	0.16	5.78	0.28	0.06	1.86	1.01	0.25	0.06	0
	ndGBM-07	48.25	8.34	24.88	5.08	1.31	0.4	4.22	0.31	0.02	0.03	5.02	2.13
	ndGBM-08	62.58	14.64	2.44	1.67	0.27	1.26	1.16	1.78	10.11	4.04	0.04	0
	ndGBM-09	48.61	21.02	21.08	5.61	0	0.34	0.47	0.24	0.14	0.18	2.21	0.1
	ndGBM-10	98.25	0.01	1.54	0.08	0	0	0.04	0	0	0.03	0.05	0
	ndGBM-11	95.88	0.53	2.19	0.2	1.06	0	0	0.08	0	0.08	0	0
	rGBM-01	74.56	5.09	2.72	4.6	2	0.01	10.74	0.01	0.02	0.03	0.21	0.01
	rGBM-02	17.11	5.72	49.73	21.64	0.16	0.01	0.37	1.7	0.3	0.72	2.2	0.35
	rGBM-03	25.95	63.27	4.85	1.24	2.73	0.44	0.16	0.17	0.23	0.46	0.49	0
	rGBM-04	18.31	57.48	4.3	1.09	7.64	9.38	1.11	0.17	0.45	0.02	0.05	0
	rGBM-05	31.48	48.89	10.12	2.47	0.08	1.18	4.04	0.69	0.27	0.6	0.15	0.02
		79040	76078	19570	7972	4628	4265	3942	2278	1421	1302	1205	285

## Sheet: Figure 1f
			Figure 1f
			# of cells per Sex		# of cells per Tumor Type				# of cells per Grade
			Female	Male	Astrocytoma	GBM	Oligodendroglioma	Recurrent GBM	II	IV
		BCells	520	685	0	604	3	598	3	1202
		Endo	122	1180	92	891	51	268	143	1159
		Glioma	15426	66338	2691	40019	8402	30652	11093	70671
		Myeloid	47984	42970	3996	44729	3158	39071	7154	83800
		Oligo	648	3980	740	936	244	2708	984	3644
		Other	197	88	4	201	0	80	4	281
		Pericytes	138	2140	21	1731	24	502	45	2233
		TCells	4879	14691	64	5339	166	14001	230	19340
		Total Cells	69914	132072	7608	94450	12048	87880	19656	182330

## Sheet: Figure 3d
			Figure 3d
			# of cells per Sex		# of cells per Tumor Type				# of cells per Grade
			Female	Male	Astrocytoma	GBM	Oligodendroglioma	Recurrent GBM	II	IV
		CD4 Tcells	297	1532	1	329	7	1492	8	1821
		CD8 Tcells	2180	6952	8	2462	85	6577	93	9039
		Naiive Tcells	1181	2622	3	1255	17	2528	20	3783
		NKCells	275	793	7	430	10	621	17	1051
		Tregs	491	2160	0	492	9	2150	9	2642
		Total Cells	4424	14059	19	4968	128	13368	147	18336

## Sheet: Figure 3e
		Figure 3e
		# of cells per patient
		LGG-03	LGG-04	ndGBM-01	ndGBM-02	ndGBM-03	ndGBM-04	ndGBM-05	ndGBM-06	ndGBM-07	ndGBM-08	ndGBM-09	ndGBM-10	ndGBM-11	rGBM-01	rGBM-02	rGBM-03	rGBM-04	rGBM-05
	CD4	1	7	9	25	47	5	17	0	154	7	64	0	1	15	1312	11	79	75
	CD8	8	85	47	171	391	46	90	2	1023	67	561	37	27	201	5044	167	710	455
	Naiive	3	17	35	101	202	7	37	1	599	8	210	31	24	78	1981	66	163	240
	NKCells	7	10	20	49	45	14	52	2	52	38	139	15	4	110	329	112	35	35
	Tregs	0	9	1	49	36	5	7	1	344	6	41	0	2	51	2017	11	18	53
	Total Cells	19	128	112	395	721	77	203	6	2172	126	1015	83	58	455	10683	367	1005	858

## Sheet: Figure 4c
		Figure 4c
		LGG-01	LGG-02	LGG-03	LGG-04	ndGBM-01	ndGBM-02	ndGBM-03	ndGBM-04	ndGBM-05	ndGBM-06	ndGBM-07	ndGBM-08	ndGBM-09	rGBM-01	rGBM-02	rGBM-03	rGBM-04	rGBM-05
	MC01	2228	1692	1525	1245	1610	2203	1575	720	849	2	1235	1416	1159	3675	1087	984	1625	460
	MC02	791	3145	1406	818	1463	1067	841	557	601	15	837	574	394	2856	461	750	1162	1026
	MC03	232	742	310	302	341	1975	489	632	281	26	1324	583	631	5067	1352	263	1661	1102
	MC04	62	162	71	76	100	399	117	87	97	26	323	395	110	3286	1119	288	147	341
	MC05	42	142	43	31	36	225	38	28	19	5	292	61	220	1757	2688	81	201	233
	MC06	40	115	175	72	69	99	840	40	88	0	453	348	51	655	48	23	88	99
	MC07	299	345	257	89	250	105	170	33	49	1	168	66	31	376	60	39	169	87
	MC08	62	202	49	16	41	124	53	55	36	0	136	45	39	177	513	15	75	77
	MC09	17	81	60	32	28	24	57	29	49	0	143	37	6	438	14	7	40	90

## Sheet: Figure 4g
	Figure 4g
	Scores									Sample Annotation
Patient ID	MC01	MC02	MC03	MC04	MC05	MC06	MC07	MC08	MC09	Recurrence	Histology	Grade	Gender	Age	survival	status	Radio_status..treated.1.un.treated.0.	Chemo_status..TMZ.treated.1.un.treated.0.	IDH_mutation_status	X1p19q_codeletion_status	MGMT_status	Subtype	OS
CGGA_1001	109.365	83.2889	-88.5541	-69.5343	-0.513792	42.2913	-196.034	313.784	-118.687	Primary	GBM	IV	Male	11	112.7	0	0	1	Wildtype	Non-codel	un-methylated	Mesenchymal	112.7
CGGA_1004	-10.7191	20.6173	25.7866	-98.9134	2.01621	4.815	-59.5809	131.086	-43.9416	Primary	Astrocytoma	II	Female	63	29.6	1	1	0	Wildtype	Non-codel	methylated	Mesenchymal	29.6
CGGA_1005	-6.44341	118.561	-13.178	-45.6929	-20.2046	-4.30658	12.6296	-11.8848	24.252	Primary	Astrocytoma	II	Female	41	112.6	0	0	1	Mutant	Non-codel	methylated	NA	112.6
CGGA_1006	-11.7323	-187.876	27.6343	72.7745	97.4618	1.85465	-49.9893	-29.4838	12.246	Primary	Anaplastic Astrocytoma	III	Male	42	8.4	1	1	1	Wildtype	Non-codel	un-methylated	Mesenchymal	8.4
CGGA_1007	-6.47963	-107.932	-12.5722	98.4115	0.845861	-8.81851	-40.3959	50.0751	-30.0506	Primary	GBM	IV	Female	57	11.3	1	1	1	Wildtype	Non-codel	un-methylated	Classical	11.3
CGGA_1008	6.92028	-21.1435	-54.5704	81.6205	-3.65283	4.80184	-6.16954	-15.5904	-0.802292	Primary	GBM	IV	Female	54	10.4	1	1	1	Wildtype	Non-codel	un-methylated	Classical	10.4
CGGA_1011	69.5385	-45.5148	-38.1093	-0.744735	10.3451	-0.943357	-45.9312	124.573	-35.0397	Primary	GBM	IV	Female	46	3.6	1	1	0	Wildtype	Non-codel	un-methylated	Mesenchymal	3.6
CGGA_1013	38.8407	86.4026	12.7137	-21.5015	-29.8833	-14.3682	-6.48795	-24.6015	0.817174	Primary	Astrocytoma	II	Female	38	56.7	1	1	0	Mutant	Non-codel	methylated	NA	56.7
CGGA_1015	1.31246	-204.88	63.3599	20.544	96.3663	23.3039	-56.9098	45.0387	-26.5299	Primary	GBM	IV	Male	62	5.4	1	1	0	Wildtype	Non-codel	un-methylated	Mesenchymal	5.4
CGGA_1019	-6.76901	-218.682	271.101	0.466612	22.9638	-7.49771	-89.9037	-37.8119	-75.2	Recurrent	GBM	IV	Male	60	7	1	0	1	Wildtype	Non-codel	methylated	Mesenchymal	7
CGGA_1020	7.76576	67.6468	-11.7094	-74.9123	-27.4241	7.60538	60.3211	-26.725	4.77116	Primary	Astrocytoma	II	Female	38	36.8	1	1	0	Mutant	Non-codel	un-methylated	NA	36.8
CGGA_1022	66.7367	-224.937	68.2254	88.0967	71.8158	-24.194	-47.0349	-52.381	-58.5805	Recurrent	Astrocytoma	II	Female	62	17	0	0	1	Wildtype	Non-codel	un-methylated	Classical	17
CGGA_1023	-4.26895	154.566	-94.3824	99.3797	5.45237	6.56615	-40.732	-41.0458	-2.80872	Primary	GBM	IV	Female	56	22.4	1	1	1	Wildtype	Non-codel	un-methylated	Classical	22.4
CGGA_1024	-8.18776	-57.2581	31.4595	105.545	29.749	3.32353	-58.1392	7.94552	-9.77177	Primary	GBM	IV	Male	64	101.1	1	1	1	Wildtype	Non-codel	methylated	Proneural	101.1
CGGA_1026	-6.33913	171.34	-39.0851	-10.6066	-10.4449	0.668917	4.05473	11.0603	-6.51509	Primary	GBM	IV	Male	57	51.6	1	1	1	Wildtype	Non-codel	methylated	Classical	51.6
CGGA_1027	-4.75965	-45.0147	-31.8661	89.8022	7.98134	-5.04314	-29.4888	-15.6245	-7.06533	Primary	Anaplastic Oligodendrolgioma	III	Male	37	88.4	0	1	1	Mutant	Codel	methylated	NA	88.4
CGGA_1031	-0.556424	132.029	4.60829	-77.6187	-17.1623	-5.35654	40.3976	-18.2735	6.38755	Primary	Astrocytoma	II	Female	31	80.8	1	0	1	Mutant	Non-codel	un-methylated	NA	80.8
CGGA_1034	68.9772	3.61266	-17.0066	-42.6314	-4.84116	40.8271	-38.0487	23.252	-29.3201	Primary	Anaplastic Astrocytoma	III	Male	23	24.8	1	1	1	Wildtype	Non-codel	un-methylated	Classical	24.8
CGGA_1035	-28.1078	-538.295	108.952	514.02	166.785	-29.8323	-117.905	-119.951	-107.699	Primary	GBM	IV	Female	60	18.6	1	1	0	Wildtype	Non-codel	methylated	Mesenchymal	18.6
CGGA_1039	-15.9004	20.6485	23.3984	31.412	-5.84562	-12.2753	-13.2373	-46.2725	68.8009	Primary	GBM	IV	Male	40	23.9	1	0	1	Wildtype	Non-codel	methylated	Classical	23.9
CGGA_1045	-11.3582	-180.129	1.09353	195.576	84.8455	7.44199	-81.3813	-31.6125	-39.2007	Primary	GBM	IV	Male	79	11.4	1	1	1	Wildtype	Non-codel	un-methylated	Mesenchymal	11.4
CGGA_1046	-6.79578	168.11	10.9661	-48.3602	-20.2464	-2.63302	-9.01097	-4.50546	2.04311	Primary	Astrocytoma	II	Male	21	93	0	NA	1	NA	NA	methylated	NA	93
CGGA_1049	13.3188	-190.906	61.4703	156.571	81.7448	-11.0801	-57.6614	-67.1297	-46.8567	Primary	GBM	IV	Male	58	26.6	1	1	1	Wildtype	Non-codel	un-methylated	Classical	26.6
CGGA_1050	-5.09573	82.6224	-17.9427	-68.6929	-17.0405	-4.95075	57.0953	-17.5868	17.5491	Primary	Oligodendroglioma	II	Male	39	99.9	0	1	1	Mutant	Codel	methylated	NA	99.9
CGGA_1052	-3.71529	129.338	-39.2894	-26.1068	-31.8893	8.44552	-24.2019	44.8218	-18.8359	Primary	Oligodendroglioma	II	Male	41	97.4	NA	NA	NA	Mutant	Codel	un-methylated	NA	97.4
CGGA_1053	-16.8341	-51.3077	-5.66865	62.858	13.5458	-5.50194	-25.3513	-3.20089	20.1043	Primary	GBM	IV	Female	63	12.2	1	1	1	Wildtype	Non-codel	un-methylated	Proneural	12.2
CGGA_1059	-7.90917	58.0859	-29.2955	-17.3454	-27.7879	5.52668	-25.5824	16.9466	34.7528	Recurrent	Astrocytoma	II	Female	54	0.7	1	1	0	Mutant	Non-codel	un-methylated	NA	0.7
CGGA_1060	-12.6342	81.9248	-19.382	-47.5644	-24.8768	-9.63709	6.65216	-0.257136	54.8592	Recurrent	GBM	IV	Male	42	7.5	1	0	1	Mutant	Non-codel	methylated	NA	7.5
CGGA_1061	-5.34909	120.134	6.13571	-57.1273	-18.0459	-10.9759	18.4681	-17.226	27.7204	Recurrent	Anaplastic Astrocytoma	III	Female	43	17.5	1	0	1	Mutant	Non-codel	un-methylated	NA	17.5
CGGA_1068	-7.67949	65.489	0.448725	30.3962	7.11572	1.15768	-42.4368	-0.867985	21.9288	Secondary	GBM	IV	Male	29	2.2	1	0	0	Mutant	Non-codel	methylated	NA	2.2
CGGA_1070	-12.3867	63.3365	-39.0941	23.5551	11.6297	16.4469	-46.4578	23.9711	24.7465	Primary	GBM	IV	Male	37	10.9	1	1	1	Wildtype	Non-codel	un-methylated	Classical	10.9
CGGA_1071	-9.36551	-184.773	-8.4073	291.947	41.9449	-23.7303	-96.3278	-61.2393	-23.3597	Primary	Astrocytoma	II	Male	42	98.9	1	0	1	Wildtype	Non-codel	un-methylated	Classical	98.9
CGGA_1072	-26.8706	82.463	-22.4779	-50.3874	-29.765	103.579	-35.0781	5.35057	20.2055	Primary	GBM	IV	Male	26	35.8	1	1	1	Wildtype	Non-codel	un-methylated	Classical	35.8
CGGA_1073	-0.985195	-312.88	6.2642	258.308	30.1923	-14.747	-74.0721	-36.3315	-37.2687	Primary	GBM	IV	Female	42	8.9	1	1	1	Wildtype	Non-codel	un-methylated	Classical	8.9
CGGA_1074	-17.1682	-66.8049	102.093	-4.40746	18.1894	-3.35774	-59.0793	35.0266	-23.3923	Primary	GBM	IV	Male	50	2.8	1	1	1	Wildtype	Non-codel	methylated	Mesenchymal	2.8
CGGA_1077	-31.0326	-139.287	178.989	125.194	90.3443	24.2093	-140.072	-99.4846	-67.2619	Primary	GBM	IV	Male	47	19.4	1	1	0	Wildtype	Non-codel	un-methylated	Mesenchymal	19.4
CGGA_1078	-22.9061	6.28515	-17.2654	-94.8045	-37.0158	60.1246	-42.4153	142.274	-31.7723	Recurrent	GBM	IV	Female	61	10.4	1	1	1	Wildtype	Non-codel	methylated	Classical	10.4
CGGA_1079	34.1613	82.2608	-58.856	-15.0539	-12.8817	-12.4341	-27.5416	72.1744	-17.5234	Primary	Anaplastic Astrocytoma	III	Male	38	15.5	1	NA	NA	Wildtype	Non-codel	un-methylated	Classical	15.5
CGGA_1081	-5.10465	44.3865	14.446	-6.83064	1.4729	-3.94176	-12.4259	-1.5728	21.4692	Recurrent	Anaplastic Astrocytoma	III	Female	30	7.1	1	0	0	Wildtype	Non-codel	un-methylated	Proneural	7.1
CGGA_1083	-2.31866	-139.581	39.749	26.0759	24.5573	-4.0049	-63.7246	69.0761	-19.6977	Primary	GBM	IV	Male	59	14.8	1	1	1	Wildtype	Non-codel	un-methylated	Mesenchymal	14.8
CGGA_1091	-19.2491	-167.454	41.5714	212.559	7.68114	-6.92388	-70.301	-68.9126	1.94135	Primary	GBM	IV	Female	51	36.7	1	1	1	Wildtype	Non-codel	methylated	Classical	36.7
CGGA_1094	-15.7874	166.524	-7.29137	-56.5322	-11.449	7.19318	15.2804	-22.0851	19.3292	Recurrent	Anaplastic Astrocytoma	III	Female	40	8.3	1	0	1	Mutant	Non-codel	methylated	NA	8.3
CGGA_1095	-7.94054	-119.56	-161.875	315.678	-5.13935	-8.50531	-70.9108	-59.0282	49.643	NA	NA	NA	Male	29	91.3	1	1	1	Mutant	Non-codel	methylated	NA	91.3
CGGA_1099	-7.06489	-25.3555	32.6681	-22.7183	-56.1284	112.026	-53.1813	-1.39384	-24.5524	Secondary	GBM	IV	Male	8	4	1	0	1	Wildtype	Non-codel	un-methylated	Classical	4
CGGA_1105	-3.81166	-226.657	49.6367	90.4115	-3.12712	11.9601	-15.7164	2.79776	-43.2861	Secondary	GBM	IV	Male	29	20	1	1	1	Mutant	Non-codel	methylated	NA	20
CGGA_1109	-17.6146	33.6399	-108.765	-85.9166	1.57271	-1.07521	-25.4405	238.176	-11.134	Primary	GBM	IV	Male	42	44.3	1	NA	NA	Wildtype	Non-codel	un-methylated	Classical	44.3
CGGA_1113	-2.5961	30.3306	-21.3517	-0.0566479	-1.4805	-9.31985	-3.01532	-0.939675	24.4556	Primary	Anaplastic Oligodendrolgioma	III	Male	34	41.6	1	0	1	Mutant	Codel	methylated	NA	41.6
CGGA_1114	-50.4287	-151.577	199.638	-6.30844	2.69513	113.279	-100.711	-19.1164	-63.4761	Primary	GBM	IV	Male	53	15.1	1	1	1	Wildtype	Non-codel	un-methylated	Mesenchymal	15.1
CGGA_1116	-0.82335	111.881	9.81389	-62.0413	-22.3955	-2.75227	23.6857	-10.8654	6.10269	Recurrent	GBM	IV	Female	43	8.2	1	1	1	Mutant	Non-codel	methylated	NA	8.2
CGGA_1118	3.91405	76.9632	-56.0643	51.0382	-4.12898	-6.88906	-42.9012	45.4991	10.536	Recurrent	Anaplastic Astrocytoma	III	Male	31	13.1	1	0	0	Mutant	Non-codel	methylated	NA	13.1
CGGA_1119	-14.7491	210.605	-41.9033	-20.4303	-27.2695	-26.4587	5.54702	-29.8287	73.1864	Recurrent	GBM	IV	Male	52	13.9	1	0	1	Mutant	Codel	methylated	NA	13.9
CGGA_1124	3.32412	-349.234	40.8911	295.112	54.779	-2.16523	-145.18	-31.8761	-82.7403	Primary	GBM	IV	Male	47	15.9	1	1	1	Wildtype	Non-codel	un-methylated	Mesenchymal	15.9
CGGA_1129	16.2369	53.7101	-12.5946	-36.1537	-13.216	-14.0142	16.3539	1.19706	32.9497	Secondary	GBM	IV	Male	34	5.5	1	1	0	Mutant	Non-codel	methylated	NA	5.5
CGGA_1136	-13.7362	-37.0262	41.1215	-32.9227	-5.89874	-8.31198	53.4029	-28.4688	-4.60259	Secondary	GBM	IV	Female	38	7.8	1	0	1	Mutant	Non-codel	methylated	NA	7.8
CGGA_1139	-13.9676	131.182	-63.4874	-33.2139	-16.4052	12.7937	-24.559	90.0812	-7.48146	Primary	GBM	IV	Female	53	39.3	1	1	1	Wildtype	Non-codel	methylated	Classical	39.3
CGGA_1140	8.20581	11.0221	-70.2889	-45.8055	-35.8859	-5.48509	61.631	7.46549	25.2411	Recurrent	Anaplastic Astrocytoma	III	Female	49	30.3	1	0	1	Wildtype	Non-codel	methylated	Proneural	30.3
CGGA_1145	-17.8723	6.06749	67.6048	-22.9848	32.4419	4.26007	-35.6493	23.4039	-20.3132	Recurrent	Anaplastic Astrocytoma	III	Male	41	7.9	1	1	1	Wildtype	Non-codel	methylated	Classical	7.9
CGGA_1146	-1.47973	116.551	42.8134	-53.9769	-11.0791	-4.73649	9.34941	-23.8734	0.555489	Primary	Anaplastic Astrocytoma	III	Male	35	82.1	0	1	0	Mutant	Non-codel	methylated	NA	82.1
CGGA_1160	7.93451	-148.718	-9.92849	77.8826	0.969433	-14.6651	21.4794	-36.6503	-8.53796	Primary	Anaplastic Astrocytoma	III	Female	43	14	1	NA	NA	Mutant	Non-codel	un-methylated	NA	14
CGGA_1170	3.7403	101.783	-38.5111	-3.21561	-19.6125	-13.3393	-6.43283	-19.4191	52.3929	Secondary	GBM	IV	Male	25	11.4	1	1	1	Mutant	Non-codel	methylated	NA	11.4
CGGA_1171	-18.8859	-44.7379	115.433	-36.1856	12.9362	-6.78371	-32.7568	10.6052	-35.106	Primary	GBM	IV	Male	40	13.5	1	1	0	Wildtype	Non-codel	methylated	Mesenchymal	13.5
CGGA_1175	-10.482	4.62448	-13.3614	-2.38548	-4.91974	-5.53232	-6.58253	-2.50619	51.8001	Secondary	GBM	IV	Female	36	14.5	1	0	1	Mutant	Non-codel	methylated	NA	14.5
CGGA_1177	-5.80655	-721.285	434.833	406.505	266.178	-40.9103	-189.181	-173.061	-181.81	Recurrent	GBM	IV	Male	40	14.8	1	1	1	Wildtype	Non-codel	un-methylated	Mesenchymal	14.8
CGGA_1180	-16.2022	-188.299	6.57665	171.848	53.9138	-13.0659	-58.3869	-35.3053	6.13624	Primary	GBM	IV	Female	48	40.3	0	1	1	Wildtype	Non-codel	un-methylated	Mesenchymal	40.3
CGGA_1188	-17.9592	37.3499	170.873	-97.4578	8.57752	13.0792	-20.6064	-19.9305	-45.2056	Secondary	GBM	IV	Female	30	8.4	1	1	1	Mutant	Non-codel	un-methylated	NA	8.4
CGGA_1189	-4.96077	143.262	2.40301	-69.2835	-19.2991	-4.45488	26.7232	-6.47617	11.6164	Primary	Anaplastic Oligodendrolgioma	III	Female	34	88.6	0	0	1	Mutant	Codel	methylated	NA	88.6
CGGA_1190	-9.99892	60.4461	-26.613	-29.8087	-12.7479	-6.47164	16.4851	-0.145947	33.4015	Primary	Anaplastic Astrocytoma	III	Female	45	88.6	0	0	1	Mutant	Non-codel	methylated	NA	88.6
CGGA_1197	-10.9157	-2.77635	-53.3992	58.4448	-24.3731	-15.6977	57.1006	-49.4262	-6.14399	Secondary	GBM	IV	Male	43	31	1	1	1	Mutant	Codel	methylated	NA	31
CGGA_1214	-11.7205	-157.964	-14.7726	368.549	-30.5822	-32.3905	-65.3041	-43.1027	-99.1987	Primary	GBM	IV	Female	49	19.9	1	1	1	Wildtype	Non-codel	methylated	Classical	19.9
CGGA_1215	-0.935714	-13.0703	18.6361	-7.00888	12.598	-8.31453	49.5442	-45.2026	-0.733411	Recurrent	Anaplastic Astrocytoma	III	Male	37	1	1	1	1	Mutant	Non-codel	methylated	NA	1
CGGA_1216	0.25842	-124.224	1.91486	63.5653	39.2006	-0.161877	-46.5769	37.3468	-28.6277	Primary	GBM	IV	Male	44	10.3	1	1	1	Wildtype	Non-codel	methylated	Classical	10.3
CGGA_1218	-17.6015	-99.186	71.9012	-11.1799	19.9416	7.79814	-29.2345	30.246	-32.547	Secondary	GBM	IV	Male	53	9.4	1	1	1	Wildtype	Non-codel	un-methylated	Classical	9.4
CGGA_1219	6.75598	209.276	85.8526	-94.3928	-19.0989	-3.46291	-1.55879	-28.6327	-23.69	Primary	GBM	IV	Female	57	69.7	1	1	1	Mutant	Non-codel	methylated	NA	69.7
CGGA_1224	11.2322	132.01	45.817	-163.919	31.5909	27.2224	-143.617	274.245	-105.315	Primary	GBM	IV	Male	57	8.9	1	1	1	Wildtype	Non-codel	un-methylated	Mesenchymal	8.9
CGGA_1227	-12.2817	80.3762	-50.9893	-37.034	-13.8044	2.34958	5.15346	85.6954	9.9946	Recurrent	GBM	IV	Female	46	39.4	1	1	1	Wildtype	Non-codel	methylated	Classical	39.4
CGGA_1231	1.6829	-46.1579	22.4655	-119.781	19.964	49.3425	45.8722	22.1442	-64.4877	Recurrent	Anaplastic Astrocytoma	III	Female	31	74.9	1	1	1	Wildtype	Non-codel	un-methylated	Mesenchymal	74.9
CGGA_1234	-3.9725	-254.047	53.9954	42.7292	50.7725	-7.77324	22.0066	-20.9149	-10.2421	Primary	GBM	IV	Male	32	23.2	1	1	1	Wildtype	Non-codel	un-methylated	Mesenchymal	23.2
CGGA_1237	-17.5878	84.5525	-60.1149	-5.64902	-11.5431	13.4706	-40.0944	36.1227	50.385	Primary	GBM	IV	Male	62	9.7	1	1	1	Wildtype	Non-codel	un-methylated	Proneural	9.7
CGGA_1240	23.9999	-289.206	124.729	171.902	122.904	-19.8592	-76.5565	-73.6443	-46.9798	Primary	GBM	IV	Male	33	0.6	1	0	0	Wildtype	Non-codel	un-methylated	Mesenchymal	0.6
CGGA_1246	-12.2467	112.978	-4.83917	-73.0344	-21.687	-4.36772	39.5365	-1.7692	13.4952	Primary	Anaplastic Oligodendrolgioma	III	Male	53	85	0	1	1	Mutant	Codel	methylated	NA	85
CGGA_1251	-13.75	55.3986	23.207	-60.7518	-21.7308	-9.75631	31.203	-20.5972	37.2306	Primary	GBM	IV	Female	42	8.9	1	1	1	Wildtype	Non-codel	un-methylated	Proneural	8.9
CGGA_1258	-25.4568	11.3683	-14.4905	-1.31613	11.2277	34.4437	-56.7025	114.129	-24.228	Primary	GBM	IV	Male	42	3.7	1	0	0	Wildtype	Non-codel	un-methylated	Proneural	3.7
CGGA_1263	-13.9806	215.449	-91.9093	-98.5015	-21.331	-1.22768	-17.3618	162.955	-16.3022	Primary	Anaplastic Astrocytoma	III	Male	50	25.4	1	1	0	Wildtype	Non-codel	un-methylated	Classical	25.4
CGGA_1270	-25.2488	-267.771	27.6088	140.017	107.403	6.37785	-40.6699	8.04814	-47.1128	Primary	GBM	IV	Female	60	6.2	1	1	1	Wildtype	Non-codel	un-methylated	Proneural	6.2
CGGA_1271	-14.5982	-81.4113	38.0927	25.9634	21.1653	-3.41314	-20.9936	8.27423	14.8841	Recurrent	GBM	IV	Male	17	17.2	1	1	1	Wildtype	Non-codel	methylated	Classical	17.2
CGGA_1272	-1.85547	23.9053	-31.1935	31.6515	-2.5793	-20.2298	-16.2862	-17.0615	53.581	Secondary	GBM	IV	Male	32	4.1	1	1	0	Mutant	Non-codel	methylated	NA	4.1
CGGA_1275	-10.6407	-465.668	70.8897	96.5418	51.3664	-8.91008	-3.17378	72.4789	-18.0014	Primary	GBM	IV	Male	70	6	1	1	1	Wildtype	Non-codel	un-methylated	Mesenchymal	6
CGGA_1280	-15.9679	51.035	-9.52174	-64.5375	-19.1025	-0.666143	17.3157	22.5531	31.9337	Primary	Anaplastic Astrocytoma	III	Male	74	14.7	1	1	1	Wildtype	Non-codel	un-methylated	Classical	14.7
CGGA_1281	-4.13954	67.8344	-34.7491	-40.1712	-21.7585	-4.12388	1.59287	37.2	17.2193	Primary	Anaplastic Astrocytoma	III	Male	45	82.9	0	1	1	Wildtype	Codel	methylated	Proneural	82.9
CGGA_1283	-14.9635	-161.5	-35.1064	23.8038	-39.3026	-30.4081	-0.110897	-23.5571	153.12	Secondary	GBM	IV	Male	17	0.7	1	1	1	Wildtype	Non-codel	un-methylated	Proneural	0.7
CGGA_1284	-24.3923	-260.027	142.627	147.351	86.0891	2.21567	-74.901	-47.0851	-21.2871	Primary	Anaplastic Astrocytoma	III	Male	73	3.2	1	0	1	Wildtype	Non-codel	un-methylated	Mesenchymal	3.2
CGGA_1285	79.3833	-61.3447	73.5996	-60.7642	7.74529	5.65123	-27.1	45.1156	-59.2904	Recurrent	GBM	IV	Female	58	2.6	1	0	0	Wildtype	Non-codel	methylated	Mesenchymal	2.6
CGGA_1287	-13.9794	-1.21545	-15.5838	-33.9161	7.93061	10.5175	16.5518	26.2702	8.65657	Primary	GBM	IV	Male	29	17.5	1	1	1	Mutant	Non-codel	un-methylated	NA	17.5
CGGA_1292	-17.4548	-13.6323	10.3939	-27.9034	-21.8677	2.04441	1.98208	9.41042	28.2664	Primary	Anaplastic Astrocytoma	III	Male	17	82.6	0	1	1	Wildtype	Non-codel	methylated	Proneural	82.6
CGGA_1299	-10.1111	-104.667	27.8312	116.371	30.97	-7.45652	-48.8768	2.84483	-29.972	Primary	GBM	IV	Male	54	18.1	1	1	1	Wildtype	Non-codel	un-methylated	Classical	18.1
CGGA_1301	-14.4092	-128.757	43.601	-22.4834	-11.823	12.5743	45.9585	-20.5981	-22.8212	Secondary	GBM	IV	Male	48	7.9	1	1	1	Wildtype	Non-codel	un-methylated	Mesenchymal	7.9
CGGA_1307	-19.1453	0.0601152	8.4851	23.7444	33.9391	22.0813	-27.7363	-20.9113	5.91029	Primary	Anaplastic Astrocytoma	III	Female	25	31.7	0	1	1	Mutant	Non-codel	un-methylated	NA	31.7
CGGA_1313	-5.946	-212.776	144.658	67.6049	61.4663	-18.99	-39.7378	-54.6476	-34.1422	Primary	GBM	IV	Male	42	12.5	1	1	1	Wildtype	Non-codel	un-methylated	Classical	12.5
CGGA_1314	-11.1909	97.4596	-16.6772	-86.9084	-15.6722	68.3643	-55.9654	22.2182	44.479	Primary	GBM	IV	Female	27	5.7	1	0	0	Mutant	Non-codel	methylated	NA	5.7
CGGA_1320	-12.6804	18.6616	-17.067	-53.1672	-8.94155	2.12784	17.9235	60.9209	17.3441	Primary	GBM	IV	Male	19	1.9	1	0	1	Wildtype	Non-codel	un-methylated	Proneural	1.9
CGGA_1322	-7.84851	95.9097	-13.0358	-34.6691	-14.9774	-4.80877	28.2994	-33.9048	29.3441	Primary	Anaplastic Astrocytoma	III	Male	10	8.3	1	1	1	Mutant	Non-codel	methylated	NA	8.3
CGGA_1324	25.3737	36.6772	-25.4222	-1.22938	-21.706	-5.00216	4.11143	-14.7714	-0.728675	Secondary	GBM	IV	Male	42	27.9	1	1	1	Mutant	Codel	methylated	NA	27.9
CGGA_1329	5.57637	-54.0261	30.0131	32.918	7.51309	-7.55125	-9.09219	-18.1996	10.8992	Recurrent	Anaplastic Astrocytoma	III	Female	43	10.7	1	1	1	Mutant	Non-codel	methylated	NA	10.7
CGGA_1330	-12.2548	-13.9066	-18.5335	-36.4221	15.218	-4.42121	81.2216	-13.7244	-7.27124	Primary	Astrocytoma	II	Male	47	80.8	0	1	1	Mutant	Non-codel	methylated	NA	80.8
CGGA_1332	-15.3852	-95.6531	-1.6758	52.1792	-2.6372	-18.4943	-19.7327	-24.4973	84.1733	Primary	GBM	IV	Female	55	16.8	0	0	1	Wildtype	Non-codel	methylated	Classical	16.8
CGGA_1338	-25.6787	-179.556	121.661	112.333	100.654	-13.1975	-56.4232	-44.5679	-26.8504	Primary	GBM	IV	Female	61	36.9	1	1	1	Wildtype	Non-codel	methylated	Mesenchymal	36.9
CGGA_1340	4.10328	21.2764	-17.7827	-53.8665	-21.7423	-6.61237	34.587	-1.65829	33.3827	Primary	Anaplastic Astrocytoma	III	Male	35	36.5	1	1	1	Wildtype	Non-codel	un-methylated	Proneural	36.5
CGGA_1342	-16.3478	-320.82	56.2986	211.547	147.813	-13.4252	-64.9037	-61.3743	-27.3837	Primary	GBM	IV	Male	47	6.1	1	1	1	Wildtype	Non-codel	un-methylated	Mesenchymal	6.1
CGGA_1343	-9.56293	-217.761	-21.579	313.381	43.1507	-22.3692	-58.3088	-101.026	26.0113	Recurrent	GBM	IV	Male	34	3.1	1	1	1	Wildtype	Non-codel	methylated	Classical	3.1
CGGA_1346	-5.01449	-102.396	100.243	11.0338	30.3467	-15.0319	-26.3243	5.61834	-0.6938	Secondary	GBM	IV	Female	57	9.3	1	1	1	Wildtype	Non-codel	un-methylated	Mesenchymal	9.3
CGGA_1370	26.7115	-50.3567	-49.8344	60.5914	-33.0258	-14.405	-20.4932	-2.69753	52.0834	Recurrent	GBM	IV	Male	43	10.7	0	1	1	Wildtype	Non-codel	un-methylated	Classical	10.7
CGGA_1374	2.95322	-42.1768	17.2184	109.908	23.7385	8.98033	-41.4347	-32.2285	-24.5488	Recurrent	Anaplastic Astrocytoma	III	Male	22	4.6	1	1	0	Mutant	Non-codel	methylated	NA	4.6
CGGA_1375	-18.3694	-15.3513	-79.7971	36.1621	-36.0143	-22.1856	-7.11748	-37.3694	132.677	Secondary	GBM	IV	Female	50	3	1	1	0	Mutant	Non-codel	methylated	NA	3
CGGA_1381	-6.81249	-34.1241	-11.8019	40.6075	-8.92595	-15.6051	-15.7553	-36.0425	43.206	Recurrent	GBM	IV	Female	36	1.5	1	1	1	Mutant	Non-codel	methylated	NA	1.5
CGGA_1384	-6.7495	93.3967	-1.60962	1.88199	-9.44835	-3.54533	-5.48597	-23.2673	13.1347	Primary	GBM	IV	Female	39	6.3	1	1	1	Mutant	Non-codel	methylated	NA	6.3
CGGA_1388	-3.52346	87.5898	-42.2675	-41.1908	-20.3357	42.4694	-38.1659	77.4621	-5.34439	Recurrent	Anaplastic Astrocytoma	III	Male	37	15.9	1	1	1	Mutant	Non-codel	methylated	NA	15.9
CGGA_1393	43.2638	-50.8378	-24.824	8.44366	32.2696	-9.52134	-23.6262	86.4471	-52.068	Secondary	GBM	IV	Male	41	9	1	1	1	Wildtype	Non-codel	methylated	Classical	9
CGGA_1394	-7.28415	57.7074	-103.166	-76.0848	-30.226	-1.74758	193.33	-59.4492	-0.778185	Recurrent	GBM	IV	Male	37	4.6	1	1	1	Mutant	Non-codel	methylated	NA	4.6
CGGA_1406	-10.0311	40.0915	3.53664	-30.1133	-2.47339	-0.114953	-0.330859	33.8596	-8.85496	Primary	Astrocytoma	II	Male	34	70.8	1	1	1	Mutant	Non-codel	methylated	NA	70.8
CGGA_1408	-21.0476	39.9123	-40.8694	-53.5018	-4.03924	11.2154	-33.3805	134.078	-6.23582	Primary	Anaplastic Astrocytoma	III	Female	64	44.8	1	1	1	Wildtype	Non-codel	un-methylated	Classical	44.8
CGGA_1409	55.5419	75.4529	-57.8887	-23.2699	-37.4761	21.4284	-16.881	-0.474379	6.7173	Primary	GBM	IV	Female	24	76.8	0	0	1	Mutant	Non-codel	un-methylated	NA	76.8
CGGA_1411	-22.3656	-285.463	261.662	-53.0102	17.0203	18.3457	-6.70081	-55.1925	-62.8148	Recurrent	Anaplastic Astrocytoma	III	Female	40	10.8	1	1	1	Wildtype	Non-codel	methylated	Proneural	10.8
CGGA_1412	-12.8628	11.3697	-6.86799	-58.8206	-11.2666	22.8375	12.4504	33.8808	-0.693758	Secondary	GBM	IV	Female	48	9.7	1	1	1	Mutant	Codel	methylated	NA	9.7
CGGA_1450	-1.93333	84.8603	-41.1511	-6.81215	-18.8947	-4.5574	7.07176	5.50235	15.0996	Secondary	GBM	IV	Male	37	31.5	1	1	1	Mutant	Codel	un-methylated	NA	31.5
CGGA_1460	-7.41405	-34.8603	-28.4292	45.0246	-14.2244	29.7686	-28.2453	10.4392	-0.178996	Secondary	GBM	IV	Male	51	6.9	1	1	1	Wildtype	Non-codel	methylated	Classical	6.9
CGGA_1475	56.3874	-109.386	-4.96352	101.509	-0.702035	-15.031	-46.1388	-39.3442	18.8413	Secondary	GBM	IV	Male	38	6	1	1	0	Mutant	Non-codel	methylated	NA	6
CGGA_171	-5.01404	302.512	-27.8157	-54.8709	-25.4018	3.58567	-18.4585	-5.74656	1.43376	Primary	Oligodendroglioma	II	Female	37	NA	NA	0	NA	Mutant	Codel	un-methylated	NA	NA
CGGA_235	-5.15531	60.3647	-20.5062	-40.4903	-21.7921	-5.49334	33.5126	-16.6788	22.2328	Primary	Oligodendroglioma	II	Male	24	76.9	1	1	1	Mutant	Codel	methylated	NA	76.9
CGGA_236	-5.74775	79.2719	-56.8659	14.1665	-7.39552	3.99377	-2.69928	11.5841	8.46085	Primary	Oligodendroglioma	II	Male	47	23.2	0	1	1	Mutant	Codel	methylated	NA	23.2
CGGA_241	21.8995	58.7172	-17.0826	-51.7037	-16.4236	-1.48778	10.8592	1.2913	12.7621	Primary	Astrocytoma	II	Male	34	147.2	0	1	0	Mutant	Non-codel	methylated	NA	147.2
CGGA_243	-2.96467	60.6481	-24.078	-36.5838	-15.2873	-8.66887	24.7456	3.79408	23.5629	Primary	Oligodendroglioma	II	Female	30	97.9	0	1	0	Mutant	Codel	methylated	NA	97.9
CGGA_245	32.9269	88.5137	1.84571	-34.0787	-18.6937	8.64835	-34.2031	31.46	-15.4842	Recurrent	Anaplastic Astrocytoma	III	Female	39	10.5	1	1	1	Mutant	Non-codel	NA	NA	10.5
CGGA_247	3.38016	61.1268	-6.35481	-26.1558	-20.4008	-13.8654	5.24828	-9.92526	45.7501	Primary	Anaplastic Astrocytoma	III	Male	60	20	1	1	1	Mutant	Non-codel	methylated	NA	20
CGGA_251	28.3439	92.6049	-48.9566	-30.4688	-34.7673	12.2907	3.72709	7.06073	-5.19294	Primary	Astrocytoma	II	Male	45	42.7	0	1	0	Mutant	Non-codel	methylated	NA	42.7
CGGA_252	-4.25642	129.095	-1.31291	-61.5245	-17.5149	-5.7134	14.3754	-10.0879	21.6134	Primary	Astrocytoma	II	Female	24	5.4	0	1	0	Mutant	Non-codel	un-methylated	NA	5.4
CGGA_254	16.2977	31.1199	-69.1245	-89.9431	-34.4302	-9.95008	162.349	-31.8512	-11.7528	Primary	Oligodendroglioma	II	Male	38	146.6	0	1	1	Mutant	Codel	methylated	NA	146.6
CGGA_256	1.49431	21.1213	52.1119	-32.9748	-3.03705	-2.80679	-19.4874	9.26831	1.75933	Primary	Astrocytoma	II	Male	39	5.2	0	1	1	Mutant	Non-codel	un-methylated	NA	5.2
CGGA_261	-1.49742	95.4921	-14.3826	-68.0753	-17.8677	-4.59496	50.2293	-15.7221	13.3187	Primary	Astrocytoma	II	Male	27	135.8	0	1	0	Mutant	Non-codel	un-methylated	NA	135.8
CGGA_267	-9.48391	178.663	7.12575	-70.2391	-15.6185	-4.90802	38.8247	-37.8563	12.8074	Primary	Astrocytoma	II	Male	36	45.2	1	0	0	Mutant	Non-codel	un-methylated	NA	45.2
CGGA_269	83.1906	36.909	-14.4753	-87.3911	-30.28	-13.6511	-76.7092	143.475	-53.3337	Primary	Astrocytoma	II	Female	45	96.4	0	1	0	Wildtype	Non-codel	un-methylated	Classical	96.4
CGGA_272	-8.59329	-130.354	15.7807	98.0563	18.4831	-7.52316	-33.4985	-28.4169	47.7729	Secondary	GBM	IV	Male	51	7.1	1	0	0	Wildtype	Non-codel	un-methylated	Proneural	7.1
CGGA_273	41.61	179.783	10.7543	-72.3361	-32.4459	-11.5123	-7.76413	-14.3637	0.895204	Primary	Astrocytoma	II	Female	35	86.6	1	1	0	Mutant	Non-codel	un-methylated	NA	86.6
CGGA_274	43.9193	-69.7104	-17.2049	119.653	36.1695	-17.5904	-38.0498	-26.9082	7.60959	Primary	GBM	IV	Female	55	20.1	0	1	1	Wildtype	Non-codel	un-methylated	Mesenchymal	20.1
CGGA_276	-6.39729	-71.1826	-99.5221	-92.1465	-26.0782	-4.06888	238.912	-54.0852	1.87563	Primary	Oligodendroglioma	II	Male	44	17.4	0	0	0	Mutant	Non-codel	methylated	NA	17.4
CGGA_277	-11.003	116.654	-69.3729	-34.4745	-34.4708	-4.14012	40.8639	-2.38819	23.8235	Primary	Anaplastic Oligodendrolgioma	III	Male	40	134.4	0	1	1	Mutant	NA	methylated	NA	134.4
CGGA_283	0.637067	379.019	-17.858	-87.8745	-30.1063	-9.68188	28.0354	-10.1601	-20.9854	Primary	Oligodendroglioma	II	Female	47	114.1	1	1	1	Mutant	Codel	methylated	NA	114.1
CGGA_300	1.62712	-3.53972	-83.9248	-71.7647	-28.2977	-8.08454	164.834	-43.8696	16.1035	Primary	Astrocytoma	II	Female	35	72.3	1	1	1	Mutant	Non-codel	un-methylated	NA	72.3
CGGA_309	-20.6357	16.3484	-46.9777	-32.7942	4.69873	42.3507	-50.7812	98.7949	9.40842	NA	NA	NA	Male	44	4.6	1	1	1	Wildtype	NA	un-methylated	Classical	4.6
CGGA_314	-8.60607	11.4734	-29.2156	-94.7857	-21.3873	-2.52274	140.911	-41.0086	3.5378	Recurrent	Oligodendroglioma	III	Male	39	84.4	1	1	1	Mutant	Codel	un-methylated	NA	84.4
CGGA_318	-12.0773	-758.417	-56.4415	689.963	528.011	-35.8892	-117.167	-112.28	-115.146	Secondary	GBM	IV	Female	40	7.3	1	NA	1	Wildtype	Non-codel	un-methylated	Mesenchymal	7.3
CGGA_323	-4.79683	21.0024	-42.8902	-29.0428	-24.3291	-4.99829	22.453	-4.96501	46.2048	Primary	Oligodendroglioma	II	Female	48	142.6	0	0	0	Wildtype	Non-codel	un-methylated	Proneural	142.6
CGGA_330	30.1049	62.0399	-21.7231	-46.9763	-7.70715	-12.2718	-45.1284	109.223	-29.18	Primary	Anaplastic Astrocytoma	III	Male	45	36.9	1	1	1	Wildtype	Non-codel	un-methylated	Classical	36.9
CGGA_333	9.65794	192.618	8.92305	-86.2022	-27.4582	-7.87387	-3.59418	38.1865	-17.5861	Primary	Astrocytoma	II	Male	40	58.6	0	1	0	Mutant	Non-codel	un-methylated	NA	58.6
CGGA_337	-9.65164	38.4758	-18.1427	-57.2509	-17.4159	35.9589	-2.34151	34.974	2.59622	Primary	Anaplastic Astrocytoma	III	Female	50	33.1	1	NA	NA	Mutant	Non-codel	methylated	NA	33.1
CGGA_342	-11.4138	160.631	24.7621	-41.7949	-10.9221	-5.89619	-51.3289	65.0815	-46.697	Primary	GBM	IV	Female	49	16.4	1	1	1	Wildtype	NA	methylated	Classical	16.4
CGGA_374	-8.01785	89.4667	-2.71951	-73.2902	-13.5509	-14.8962	3.72835	-10.9137	67.123	Secondary	GBM	IV	Male	37	16.2	1	1	1	Mutant	Non-codel	methylated	NA	16.2
CGGA_400	-18.1539	32.5246	13.2381	-70.8409	-8.13808	5.72887	9.86718	40.7203	-8.65477	Recurrent	Anaplastic Astrocytoma	III	Female	38	43.4	1	1	0	Mutant	Non-codel	methylated	NA	43.4
CGGA_413	-19.8362	-26.1017	24.6959	96.1227	4.56215	-6.20794	-45.8215	-0.385877	-39.2679	Primary	GBM	IV	Male	54	6	0	1	1	Wildtype	Non-codel	un-methylated	Classical	6
CGGA_426	-10.3988	-223.109	16.5603	191.3	88.0999	16.0533	-79.7531	-45.876	-47.8826	Primary	Anaplastic Astrocytoma	III	Male	50	51.3	1	1	1	Wildtype	Non-codel	un-methylated	Proneural	51.3
CGGA_431	-1.39296	26.1241	-33.1575	-11.8594	-12.3729	-5.51414	-1.11255	2.97766	39.3264	Recurrent	Oligodendroglioma	III	Male	41	137.4	0	1	1	Mutant	Codel	methylated	NA	137.4
CGGA_446	-1.72599	102.415	-34.7548	-33.3168	-19.2591	-9.98879	21.6035	8.29907	15.4565	Primary	Oligodendroglioma	II	Female	35	137.2	0	1	0	Mutant	Codel	un-methylated	NA	137.2
CGGA_448	10.3089	-122.521	103.839	41.2359	50.9514	-8.17283	-25.2566	-54.184	-45.3308	Primary	Anaplastic Astrocytoma	III	Male	64	11.6	1	1	1	Wildtype	Non-codel	un-methylated	Proneural	11.6
CGGA_458	-8.2038	143.436	-28.3537	-44.2939	-17.2541	5.08679	4.68585	-5.0214	25.2574	Recurrent	Astrocytoma	II	Male	51	13.8	1	1	1	Mutant	Non-codel	methylated	NA	13.8
CGGA_479	5.46417	64.4503	-32.2501	-78.7014	-23.2447	-5.31721	105.718	-25.2	-5.03667	Primary	Oligodendroglioma	II	Female	36	135.4	0	1	0	Mutant	Codel	un-methylated	NA	135.4
CGGA_483	-12.2695	-109.024	12.8271	18.7133	31.5276	29.115	-49.1101	52.2967	10.3773	Primary	GBM	IV	Female	59	9.1	1	1	1	Wildtype	Non-codel	un-methylated	Mesenchymal	9.1
CGGA_485	10.8007	127.441	-20.9084	-67.1655	-28.1401	-4.11738	14.6067	35.7343	-5.17824	Primary	Oligodendroglioma	II	Male	31	80.1	0	1	1	Mutant	Codel	un-methylated	NA	80.1
CGGA_488	40.8675	44.4193	-82.5943	-60.1797	-36.1385	-4.80226	30.0119	-28.4032	113.724	Primary	Anaplastic Astrocytoma	III	Male	23	14.3	1	1	1	Wildtype	Non-codel	un-methylated	Classical	14.3
CGGA_490	12.8306	112.345	-47.9386	-48.4594	-31.6751	-7.62222	54.4665	2.25735	-8.80519	Primary	Anaplastic Oligodendrolgioma	III	Female	37	125.1	0	1	1	Mutant	Codel	methylated	NA	125.1
CGGA_491	-6.37989	103.067	-4.19479	-52.9384	-16.6942	4.5847	-7.1048	-5.00867	27.0949	Primary	GBM	IV	Female	36	35.3	1	1	1	Mutant	Non-codel	methylated	NA	35.3
CGGA_493	20.0254	42.784	-40.067	-71.3034	-25.8489	-9.70293	99.1608	-35.5045	7.11277	Primary	Astrocytoma	II	Female	32	78.3	1	1	1	Mutant	Non-codel	un-methylated	NA	78.3
CGGA_494	24.2166	-34.2562	-83.253	-58.2726	-26.72	-4.17779	120.763	-17.8835	10.5208	Primary	GBM	IV	Female	58	135.1	0	1	1	Wildtype	Non-codel	methylated	Classical	135.1
CGGA_495	-7.14499	-120.802	21.2214	29.1086	9.65876	-0.0478287	-19.8427	-3.35277	22.5511	NA	NA	NA	Male	53	9.7	1	0	0	Wildtype	NA	un-methylated	Mesenchymal	9.7
CGGA_499	-8.22394	-82.1724	-21.8668	95.9473	3.2367	-13.1182	-15.8464	-17.2475	23.0309	Primary	GBM	IV	Male	51	4	1	1	0	Wildtype	Non-codel	methylated	Mesenchymal	4
CGGA_501	0.871995	56.76	-5.90739	-81.0739	-19.8445	-4.41751	73.7685	-15.7966	0.977983	Primary	Oligodendroglioma	II	Male	40	134.8	0	1	0	Mutant	Codel	methylated	NA	134.8
CGGA_502	-0.10588	87.8994	3.64911	-37.6984	-18.9441	-2.95388	5.39491	-5.01718	7.86462	Primary	Astrocytoma	II	Male	39	134.4	0	1	0	Mutant	Non-codel	methylated	NA	134.4
CGGA_510	-2.65108	81.024	-11.739	-53.4432	-19.8809	-3.70998	22.4305	19.5519	-1.24884	Primary	Anaplastic Oligodendrolgioma	III	Male	42	134	0	1	1	Mutant	Codel	methylated	NA	134
CGGA_518	-11.8719	126.773	-38.8603	-57.4719	-29.6371	-7.19657	9.83368	-14.7197	77.5557	Secondary	GBM	IV	Male	27	7	1	0	0	Mutant	NA	un-methylated	NA	7
CGGA_525	-6.75755	-93.8839	63.7101	37.6007	30.0763	8.4947	-77.4258	63.6433	-49.3247	Primary	GBM	IV	Male	61	4.5	1	1	0	Wildtype	Non-codel	methylated	Mesenchymal	4.5
CGGA_538	-5.98971	133.615	-17.9013	-72.9917	-17.5175	-5.80868	49.0348	-6.98158	12.3514	Primary	Oligodendroglioma	II	Female	43	NA	NA	0	NA	Mutant	Codel	un-methylated	NA	NA
CGGA_541	-3.20866	73.9535	-41.1255	-33.4639	-23.4576	-3.44854	24.4138	-0.716056	24.9675	Primary	Astrocytoma	II	Female	36	133.1	0	1	0	Wildtype	Non-codel	un-methylated	Classical	133.1
CGGA_543	-0.314769	73.3047	-67.292	-75.2641	-26.5504	-0.258133	110.211	-20.7705	8.35494	Primary	Oligodendroglioma	II	Male	43	132.9	0	1	0	Mutant	Codel	methylated	NA	132.9
CGGA_545	-18.9312	86.365	14.2651	-32.4463	-12.5896	18.6207	-22.4975	28.0801	13.8973	Recurrent	GBM	IV	Female	38	18.2	1	0	1	Mutant	Non-codel	methylated	NA	18.2
CGGA_551	-4.98673	100.267	-21.2931	-59.234	-19.0434	-2.57265	39.7419	-8.83377	19.6447	Primary	Oligodendroglioma	II	Male	44	132.6	0	1	0	Mutant	Codel	un-methylated	NA	132.6
CGGA_560	-9.81105	132.415	-27.6856	-62.2338	-14.9726	-5.0814	24.9915	6.16879	25.8255	Primary	Anaplastic Astrocytoma	III	Male	43	132.3	0	1	0	Mutant	Non-codel	methylated	NA	132.3
CGGA_564	-10.6908	64.8024	-2.92947	-73.1618	-21.1715	13.0646	24.9841	7.56661	8.45533	Primary	Anaplastic Astrocytoma	III	Male	47	22.3	1	1	1	Wildtype	Non-codel	methylated	Classical	22.3
CGGA_565	-1.95737	-38.1466	-91.3205	-50.3838	-24.106	-1.73851	138.651	-15.3288	7.61227	Primary	Anaplastic Astrocytoma	III	Male	51	118.5	0	1	0	Wildtype	Non-codel	un-methylated	Classical	118.5
CGGA_578	-10.2234	77.0869	-22.0948	8.77721	-8.1834	-0.544605	-10.1097	-8.42744	16.3568	Primary	Anaplastic Astrocytoma	III	Female	61	11.9	1	1	1	Wildtype	Non-codel	methylated	Classical	11.9
CGGA_580	-3.96306	174.972	-27.3672	-37.6083	-18.7986	-0.483037	7.80449	-11.8071	16.3994	Primary	Astrocytoma	II	Male	43	45.8	1	1	0	Mutant	Non-codel	methylated	NA	45.8
CGGA_591	21.6439	100.564	41.6549	-42.595	-26.9871	-8.26338	-0.105307	-30.3868	-6.86024	Primary	Anaplastic Astrocytoma	III	Female	50	54.4	1	1	1	Mutant	Non-codel	methylated	NA	54.4
CGGA_598	-7.47025	105.213	-7.18178	-60.3846	-17.3533	-5.00239	29.3141	-2.89337	15.2002	Primary	Anaplastic Oligodendrolgioma	III	Female	61	120.9	1	1	1	Mutant	Codel	methylated	NA	120.9
CGGA_599	-1.75802	-75.3781	-126.75	-110.347	-24.9139	-7.17876	285.963	-52.4445	-4.67135	Primary	Anaplastic Oligodendrolgioma	III	Female	66	13.7	1	1	0	Wildtype	Non-codel	un-methylated	Classical	13.7
CGGA_601	-8.06665	98.3181	-17.6202	-47.8561	-24.4666	-2.71769	23.9132	-12.6914	21.7482	Primary	Astrocytoma	II	Male	36	37.2	1	1	0	Mutant	Non-codel	un-methylated	NA	37.2
CGGA_603	-17.0872	63.4454	28.2385	-58.0224	-23.9148	51.4825	-28.267	36.0158	-11.0296	Recurrent	Anaplastic Astrocytoma	III	Male	32	5.5	0	1	1	Mutant	Non-codel	methylated	NA	5.5
CGGA_604	10.458	-144.182	110.121	71.9298	82.8729	-25.9807	-37.1033	-46.8015	-36.7318	Primary	GBM	IV	Male	46	12.5	1	1	1	Wildtype	Non-codel	methylated	Classical	12.5
CGGA_605	1.76137	-187.693	108.436	112.124	85.4676	-7.79029	-46.9302	-11.634	-49.1676	Recurrent	Astrocytoma	III	Male	43	130.6	0	0	1	Mutant	Non-codel	methylated	NA	130.6
CGGA_607	-11.7581	166.329	24.1047	-76.2457	-16.8564	-6.35423	18.079	-18.2171	21.6462	Primary	Astrocytoma	II	Male	25	45.7	0	1	0	Mutant	Non-codel	un-methylated	NA	45.7
CGGA_616	19.7431	-155.073	35.2901	99.3642	55.6092	-23.9005	-50.1307	-23.6639	-30.6719	Primary	Anaplastic Astrocytoma	III	Male	43	31.3	1	1	1	Wildtype	Non-codel	methylated	Classical	31.3
CGGA_624	-24.8616	-188.803	107.439	102.738	59.5817	-7.17625	-59.8609	-12.9698	-50.8262	Recurrent	GBM	IV	Female	50	4	1	NA	NA	Wildtype	Non-codel	un-methylated	Classical	4
CGGA_630	9.88737	66.0313	-13.7952	-55.5677	-21.0748	-5.2166	30.4426	-10.3918	19.7516	Recurrent	Oligodendroglioma	III	Male	43	130.6	0	1	1	Mutant	Codel	methylated	NA	130.6
CGGA_632	17.9844	30.3959	-5.28964	6.92144	-14.1172	-12.5447	4.75084	-7.05001	-0.192464	Primary	Astrocytoma	II	Female	29	18.9	1	1	1	Mutant	Non-codel	un-methylated	NA	18.9
CGGA_633	-2.82102	52.1457	56.7315	-53.0684	-16.8084	-4.95599	7.74468	-22.5176	7.26287	Primary	Oligodendroglioma	II	Female	56	59.6	1	1	1	Wildtype	Non-codel	un-methylated	Proneural	59.6
CGGA_635	4.21392	56.032	-13.7741	-54.73	-26.1953	-5.02641	44.2844	-10.7927	12.3513	Primary	Oligodendroglioma	II	Male	45	129.3	0	1	1	Mutant	Codel	un-methylated	NA	129.3
CGGA_638	-1.95436	13.2317	18.609	-71.4617	-21.3637	-1.37821	15.1745	22.7163	-5.29832	Primary	Oligodendroglioma	II	Male	42	78.4	0	1	0	Mutant	Codel	un-methylated	NA	78.4
CGGA_641	2.64633	116.552	-16.7096	-17.8267	-23.889	-8.93325	6.17689	-7.68116	2.50883	Primary	Anaplastic Oligodendrolgioma	III	Female	51	112.1	1	1	1	Mutant	Codel	un-methylated	NA	112.1
CGGA_642	12.7453	141.173	-4.5745	-69.1615	-24.26	-6.67345	20.123	-13.2006	12.8038	Primary	Astrocytoma	II	Male	29	128.9	0	1	0	Mutant	Non-codel	un-methylated	NA	128.9
CGGA_643	-17.7807	164.76	-48.388	-70.9056	-25.9445	4.17954	-6.36415	14.9411	73.3528	Primary	Anaplastic Astrocytoma	III	Male	56	10.9	1	1	1	Wildtype	Non-codel	un-methylated	Proneural	10.9
CGGA_655	5.36115	40.2266	-29.318	-77.1415	-25.3696	-9.3684	98.2177	-18.6775	6.27737	Primary	Oligodendroglioma	II	Male	35	128.3	0	1	0	Mutant	Codel	un-methylated	NA	128.3
CGGA_658	-14.6673	-2.04132	20.4249	-31.9223	0.0693718	-7.13272	-5.54863	15.252	16.6258	Primary	GBM	IV	Male	55	12.2	1	1	1	Wildtype	Non-codel	methylated	Classical	12.2
CGGA_659	2.60736	44.1365	-37.929	-30.7113	-21.3592	-5.18897	12.4292	0.274483	35.6142	Primary	Oligodendroglioma	II	Female	50	24	0	1	1	Wildtype	Non-codel	un-methylated	Classical	24
CGGA_661	2.98255	-28.7787	119.668	-39.0441	30.7775	-0.980611	-68.6241	35.6773	-32.378	Primary	Anaplastic Astrocytoma	III	Male	42	NA	1	1	0	Wildtype	Non-codel	methylated	Mesenchymal	NA
CGGA_662	8.64979	58.1214	-54.1182	-93.1677	-30.9789	-7.76829	133.696	-21.0038	0.338227	Primary	Oligodendroglioma	II	Female	59	9.3	1	0	0	Mutant	Codel	un-methylated	NA	9.3
CGGA_666	-6.90939	50.8241	-12.6823	-46.782	-20.9867	-6.43484	23.395	8.14441	19.3009	Primary	Oligodendroglioma	II	Female	45	82.2	1	1	0	Mutant	Codel	methylated	NA	82.2
CGGA_669	-0.408746	120.046	-31.4599	-48.3968	-27.9225	-5.42887	34.0447	-14.4792	20.5111	Recurrent	GBM	IV	Female	56	20	1	0	1	Wildtype	Codel	un-methylated	Classical	20
CGGA_671	-4.65739	97.0291	-7.28705	-60.7325	-21.4053	-6.36992	31.9597	-9.2781	20.7394	Primary	Oligodendroglioma	II	Female	36	127.7	0	1	0	Mutant	Codel	un-methylated	NA	127.7
CGGA_675	6.28387	98.1083	9.62254	-67.0458	-20.7073	-5.7479	18.0211	-5.00827	10.7496	Primary	Oligodendroglioma	II	Female	23	127.6	0	1	1	Mutant	Codel	un-methylated	NA	127.6
CGGA_676	-16.712	-27.046	51.7376	-15.4138	10.0296	21.6533	-20.739	-9.41415	-5.74491	Primary	GBM	IV	Male	60	12.4	1	1	1	Wildtype	Non-codel	un-methylated	Classical	12.4
CGGA_678	63.2651	-88.9874	7.69611	93.2435	-11.2423	-0.125659	-66.5425	11.9362	-82.7858	Recurrent	Anaplastic Astrocytoma	III	Male	56	12.7	1	0	1	Wildtype	Non-codel	un-methylated	Classical	12.7
CGGA_679	-36.1197	-176.404	116.48	-82.2228	-15.1324	84.9146	-48.3138	-11.0861	11.8023	Primary	GBM	IV	Female	63	8.6	1	1	0	Wildtype	Non-codel	methylated	Classical	8.6
CGGA_680	-5.58759	55.9033	-31.0448	-58.1881	-23.9041	-8.31952	28.9883	16.8416	32.8057	Primary	GBM	IV	Male	44	78	1	1	1	Wildtype	Non-codel	un-methylated	Classical	78
CGGA_681	-11.9386	-148.748	30.4272	18.7057	1.39508	-15.0756	22.8124	-47.974	28.633	NA	NA	NA	Male	42	3.6	1	NA	NA	Wildtype	NA	methylated	Classical	3.6
CGGA_685	0.847618	56.6828	-9.76094	-29.7774	-27.1246	-8.2526	36.688	-22.8773	17.4192	Primary	Astrocytoma	II	Female	20	106.5	1	1	1	Mutant	Non-codel	methylated	NA	106.5
CGGA_689	-3.80615	33.7084	-22.2482	-30.1551	-8.6676	-3.52586	11.6566	14.0563	18.1702	Primary	Oligodendroglioma	II	Female	36	127	0	1	0	Mutant	Codel	methylated	NA	127
CGGA_694	15.2707	-9.31995	45.6886	-42.7629	-2.75641	-2.59659	49.3227	-15.6531	-27.0383	Recurrent	Astrocytoma	II	Male	34	39.3	1	0	0	Mutant	Non-codel	un-methylated	NA	39.3
CGGA_698	-7.68059	79.8562	19.7669	-58.5542	-20.214	0.542329	18.5525	0.189627	4.58255	Primary	Astrocytoma	II	Female	61	60.9	1	1	1	Mutant	Non-codel	un-methylated	NA	60.9
CGGA_700	-9.95113	96.5261	5.14362	-58.5958	-8.3852	-6.86569	34.9374	-16.0445	15.6582	Primary	GBM	IV	Female	24	5.6	0	1	1	Mutant	Non-codel	methylated	NA	5.6
CGGA_704	-6.77603	-15.1875	0.0248797	-55.5298	-20.707	-6.73373	79.8196	-37.3277	10.6349	Primary	Astrocytoma	II	Male	36	84.6	1	1	0	Mutant	Non-codel	methylated	NA	84.6
CGGA_710	3.85605	-50.4579	72.0178	-115.124	-29.9912	20.5313	24.0614	34.8471	-44.8805	Primary	GBM	IV	Male	41	21.7	1	0	1	Mutant	Non-codel	methylated	NA	21.7
CGGA_715	-3.48433	48.9047	-13.3595	-46.2311	-18.3094	-4.52451	25.6216	-10.6346	27.6161	Primary	Oligodendroglioma	II	Male	43	112.7	0	1	0	Mutant	Codel	methylated	NA	112.7
CGGA_719	49.1517	81.1889	-28.3408	31.422	-13.3955	-25.6617	-18.8413	-43.1336	52.3296	Secondary	GBM	IV	Male	51	3.3	1	1	1	Mutant	NA	un-methylated	NA	3.3
CGGA_725	2.00125	-3.78334	-62.0359	-72.8791	-21.8827	-8.27889	135.91	-8.72236	-0.941285	Primary	Oligodendroglioma	II	Male	58	125.5	0	1	0	Mutant	Codel	un-methylated	NA	125.5
CGGA_727	18.111	24.0098	-59.0277	-93.0872	-23.7844	-0.612091	77.3553	47.1382	-1.35528	Primary	Anaplastic Astrocytoma	III	Male	45	33.6	1	1	1	Wildtype	Non-codel	methylated	Classical	33.6
CGGA_731	-8.67057	-62.5581	86.8367	89.6385	51.8798	-10.1115	-51.3607	-49.1707	-38.7964	Primary	GBM	IV	Male	50	16.5	1	1	0	Wildtype	Non-codel	un-methylated	Classical	16.5
CGGA_732	-12.4863	70.7781	8.62875	43.1697	17.882	-10.9823	-11.5195	-0.758943	20.7958	Primary	Anaplastic Astrocytoma	III	Female	35	NA	NA	0	NA	Wildtype	Non-codel	un-methylated	Classical	NA
CGGA_738	-5.38429	94.3012	-30.8046	-61.6853	-42.0311	90.8085	-9.40378	-1.02931	-19.9921	Primary	Astrocytoma	II	Male	43	125	0	1	1	Mutant	Non-codel	un-methylated	NA	125
CGGA_747	6.65818	94.8943	-19.8145	-13.5816	-19.6325	-14.1754	-13.7872	-8.47809	45.1114	Primary	GBM	IV	Male	29	31.9	1	1	1	Mutant	Non-codel	methylated	NA	31.9
CGGA_752	14.7877	71.4252	19.2238	-77.0928	-27.2476	-5.79886	4.9633	19.5193	3.3918	Primary	Oligodendroglioma	II	Male	39	121	0	1	0	Mutant	Codel	methylated	NA	121
CGGA_757	12.0136	-35.439	-48.7417	-53.8131	-23.0958	-11.4873	128.443	-39.4979	7.19412	Primary	Astrocytoma	II	Male	45	34.4	1	1	1	Mutant	Non-codel	un-methylated	NA	34.4
CGGA_759	-6.17802	102.477	-6.34814	-48.1077	-17.7027	-3.007	-6.63969	30.4406	16.9667	Primary	GBM	IV	Male	30	41.5	1	1	0	Mutant	Non-codel	methylated	NA	41.5
CGGA_760	24.5627	66.0427	-58.055	-9.83293	-32.3581	-7.27096	37.2147	-4.39088	-9.81013	Primary	Oligodendroglioma	II	Female	34	124.3	0	1	0	Mutant	Codel	methylated	NA	124.3
CGGA_761	-8.04472	185.052	-34.3566	-73.3929	-16.0056	-6.89841	8.71655	44.8774	15.1956	Primary	GBM	IV	Male	45	60.5	1	1	0	Mutant	Non-codel	methylated	NA	60.5
CGGA_762	2.12107	14.5284	-52.6831	-67.9879	-19.0829	-4.83356	124.212	-29.8946	5.4057	Primary	Oligodendroglioma	II	Female	40	124.1	0	1	0	Mutant	Codel	un-methylated	NA	124.1
CGGA_766	-0.0735222	81.1053	-15.393	-55.0626	-19.9308	-9.40478	17.7568	1.05947	32.1075	Primary	Oligodendroglioma	II	Male	32	124	0	1	0	Mutant	Codel	methylated	NA	124
CGGA_773	4.48325	71.3722	-16.6116	-34.3939	-20.2157	-3.70011	12.5554	6.47419	8.13344	Secondary	GBM	IV	Female	51	14.6	1	0	0	Mutant	Non-codel	un-methylated	NA	14.6
CGGA_782	-6.20654	-134.548	42.1015	25.6023	7.68115	-8.03872	-47.9046	26.8139	-8.53132	Primary	GBM	IV	Male	60	9.5	1	1	0	Wildtype	Non-codel	un-methylated	Classical	9.5
CGGA_785	27.283	78.0696	-57.6035	-65.6442	-36.2437	-9.94579	81.0428	-10.648	-2.34343	Primary	Oligodendroglioma	II	Male	43	115.6	1	1	0	Mutant	Codel	methylated	NA	115.6
CGGA_789	0.646688	-150.771	71.9895	0.033284	4.89017	5.10822	-60.2529	68.6042	-59.3464	Primary	GBM	IV	Male	50	11.3	1	1	0	Wildtype	Non-codel	un-methylated	Mesenchymal	11.3
CGGA_791	-7.1298	100.972	-19.1271	-56.7698	-13.617	-8.16013	-2.42906	38.5508	18.3491	Primary	Anaplastic Astrocytoma	III	Male	55	8.3	1	1	0	Wildtype	Non-codel	un-methylated	Classical	8.3
CGGA_796	-7.45375	-20.052	-77.4191	-64.9888	-23.1291	23.2553	65.6531	70.3512	-13.7756	Primary	Astrocytoma	II	Male	60	18.4	0	1	1	Wildtype	Non-codel	un-methylated	Classical	18.4
CGGA_802	1.72503	-118.238	96.6609	54.8256	56.9894	-13.5666	-40.4328	-41.4258	-48.8572	Primary	GBM	IV	Male	42	22.4	1	1	1	Wildtype	Non-codel	un-methylated	Classical	22.4
CGGA_804	-14.8273	-150.954	-155.141	-151.939	-35.4049	17.6065	356.299	-52.7462	-5.95491	Primary	GBM	IV	Female	53	20.2	0	1	1	Wildtype	Non-codel	methylated	Proneural	20.2
CGGA_807	-4.54684	5.24974	-61.1506	-30.722	-24.0854	-4.29021	57.2587	-13.1254	35.0409	Primary	Astrocytoma	II	Male	42	122	0	1	1	Wildtype	Non-codel	NA	Proneural	122
CGGA_808	-1.25218	-130.98	72.0592	-133.121	-27.5351	-18.2033	137.976	-29.587	-26.5902	Primary	GBM	IV	Male	38	38.4	0	1	1	Wildtype	Non-codel	un-methylated	Classical	38.4
CGGA_812	45.1228	42.6875	-12.877	-61.9868	-34.0028	3.42532	-20.7429	60.7287	-28.1954	Primary	Oligodendroglioma	II	Male	27	121.8	0	1	0	Mutant	Codel	NA	NA	121.8
CGGA_815	-7.95555	17.902	36.1754	-110.755	-20.4918	4.0711	66.6661	12.7862	-20.1069	Primary	Astrocytoma	II	Female	53	73	1	1	0	Mutant	Non-codel	un-methylated	NA	73
CGGA_818	76.5003	-4.45278	-29.2708	0.509969	-19.969	-16.7459	-15.3217	9.20952	3.83024	Primary	Astrocytoma	II	Male	46	121.5	0	1	0	Mutant	Non-codel	NA	NA	121.5
CGGA_822	14.4231	135.498	-15.8976	-32.5271	-22.9735	-9.04332	-2.50564	-13.9489	11.0069	Secondary	GBM	IV	Male	46	73.5	1	0	1	Mutant	Non-codel	methylated	NA	73.5
CGGA_834	-12.8106	1.94942	-15.4979	60.3285	-7.04717	-10.2504	-27.5567	-23.9304	47.0235	Primary	Astrocytoma	II	Male	24	121.1	0	1	0	Wildtype	Non-codel	methylated	Classical	121.1
CGGA_835	27.7526	140.057	-39.7355	-50.1377	-28.4404	-3.35641	3.06017	30.5138	-5.85368	Primary	Oligodendroglioma	II	Male	31	17	0	1	NA	Mutant	Codel	methylated	NA	17
CGGA_837	-8.71298	38.7917	28.7697	225.023	19.4011	-24.4154	-81.275	-88.5076	-38.0542	Primary	GBM	IV	Male	57	14.2	1	1	1	Wildtype	Non-codel	methylated	Classical	14.2
CGGA_838	6.14108	97.0157	-29.5995	-35.1731	-27.0704	-9.4353	15.6952	0.422383	12.2586	Primary	Oligodendroglioma	II	Female	36	121	0	1	1	Mutant	Codel	un-methylated	NA	121
CGGA_842	-9.06082	-258.105	-17.7574	258.302	69.0728	-17.6085	-68.4063	-31.4791	-12.407	Primary	GBM	IV	Female	63	6.7	1	1	1	Wildtype	Non-codel	un-methylated	Proneural	6.7
CGGA_843	2.11247	54.3764	-14.9491	-49.61	-19.124	-6.10214	58.1137	-21.2569	6.89184	Primary	Oligodendroglioma	II	Male	29	120.8	0	1	1	Mutant	Codel	NA	NA	120.8
CGGA_848	-1.83022	-3.67814	-13.5837	29.6752	10.7426	-8.74929	-44.4893	27.0238	18.9347	Primary	GBM	IV	Female	54	7.9	0	1	1	Wildtype	Non-codel	un-methylated	Classical	7.9
CGGA_850	-13.8221	-89.8192	-9.828	74.4021	0.0705229	2.03304	-20.4549	24.3006	-4.33171	Primary	GBM	IV	Female	52	18.5	0	0	0	Wildtype	Non-codel	un-methylated	Classical	18.5
CGGA_856	18.1913	127.279	-35.3553	-47.3365	-24.0088	-3.18275	16.2675	17.5348	-5.38447	Primary	Oligodendroglioma	II	Male	53	42.6	0	1	NA	Mutant	Codel	methylated	NA	42.6
CGGA_858	-0.021886	32.04	-15.4132	-42.1388	-21.1031	-4.2224	32.1027	-8.06136	18.8246	Primary	Oligodendroglioma	II	Male	42	120.1	0	1	0	Mutant	Codel	un-methylated	NA	120.1
CGGA_859	-9.31051	-523.971	66.4515	426.635	166.456	20.0071	-126.832	-106.42	-96.0301	Primary	GBM	IV	Male	56	12.7	1	1	0	Wildtype	Non-codel	un-methylated	Mesenchymal	12.7
CGGA_864	9.33444	64.706	-19.5386	-64.9546	-35.0181	-5.08588	49.4058	23.5266	-21.1952	Primary	Oligodendroglioma	II	Male	34	119.9	0	0	0	Mutant	Codel	NA	NA	119.9
CGGA_871	-8.40263	140.361	13.2381	-68.5378	-17.521	-3.10354	20.2434	-3.95779	4.25675	Primary	Oligodendroglioma	II	Male	37	119.5	0	1	0	Mutant	Codel	methylated	NA	119.5
CGGA_876	-33.8821	-162.928	221.149	-62.1016	58.6414	-11.0758	-119.703	107.338	-83.4499	Primary	GBM	IV	Female	60	5.2	1	NA	NA	Wildtype	Non-codel	un-methylated	Mesenchymal	5.2
CGGA_878	-18.4054	-16.986	-67.9445	2.49578	-12.4871	50.6895	-51.4481	68.4291	29.1699	Primary	GBM	IV	Male	42	28.4	1	0	1	Wildtype	Non-codel	un-methylated	Classical	28.4
CGGA_884	-6.01739	110.705	6.20044	-34.1839	-17.2936	-7.64328	27.9647	-26.444	11.3799	Primary	Astrocytoma	II	Female	48	37.2	1	1	1	Mutant	Non-codel	methylated	NA	37.2
CGGA_892	-1.5748	61.6109	-26.1783	-52.1347	-23.1665	5.18115	60.4081	-12.7372	-0.210751	Primary	Oligodendroglioma	II	Male	34	14.7	0	1	NA	Mutant	Codel	methylated	NA	14.7
CGGA_893	3.08725	84.7235	-37.9058	-46.8887	-24.2608	-6.49083	52.7659	-21.7221	19.1101	Primary	Astrocytoma	II	Female	36	103.9	1	1	0	Mutant	Non-codel	methylated	NA	103.9
CGGA_898	-4.09865	42.348	-0.616233	-42.9995	-18.2975	-3.56279	35.469	-20.1858	10.604	Primary	Astrocytoma	II	Male	38	54.7	1	1	NA	Mutant	Non-codel	un-methylated	NA	54.7
CGGA_899	-4.35723	12.3573	-28.7232	-51.1189	-14.4455	-8.30188	43.1233	-21.9603	55.3555	Recurrent	GBM	IV	Male	48	7.6	1	0	1	Mutant	Non-codel	methylated	NA	7.6
CGGA_902	-21.5988	-184.373	12.1463	50.0942	8.47603	-22.1697	-39.3616	-39.6028	116.627	Primary	GBM	IV	Male	54	6.3	1	NA	NA	Wildtype	Non-codel	un-methylated	Proneural	6.3
CGGA_904	-5.19491	138.133	-8.09816	-59.4042	-11.4182	-8.05884	4.80079	0.150349	31.7285	Primary	Astrocytoma	II	Male	33	25.4	1	1	0	Mutant	Non-codel	methylated	NA	25.4
CGGA_905	2.85875	60.489	11.7654	-58.1336	-17.4795	-6.17145	29.7261	6.76631	-10.3161	Primary	Astrocytoma	II	Male	46	104.4	1	1	0	Mutant	Non-codel	NA	NA	104.4
CGGA_908	-0.681122	34.3628	-1.44498	-38.7601	-17.7655	-6.37373	69.2855	-46.714	3.67579	Primary	Astrocytoma	II	Male	35	80.1	1	1	NA	Mutant	Non-codel	methylated	NA	80.1
CGGA_909	-1.24584	87.292	3.13416	-55.8847	-14.5201	-5.74487	30.1667	-10.2292	6.13118	Primary	Astrocytoma	II	Female	39	117.8	0	1	0	Mutant	Non-codel	methylated	NA	117.8
CGGA_D02	-27.3432	-76.983	-18.7419	3.50561	31.3912	28.0905	-45.2161	55.2721	28.1065	Recurrent	GBM	IV	Male	44	NA	1	0	1	Wildtype	Non-codel	methylated	Classical	NA
CGGA_D03	-9.12699	-64.4698	-55.7614	62.6083	8.15694	52.95	-42.6817	16.394	-10.7474	Primary	GBM	IV	Male	44	13.9	1	1	1	Wildtype	Non-codel	methylated	Proneural	13.9
CGGA_D04	8.44672	135.509	31.3554	-78.4294	-23.9372	-7.96694	19.8977	-35.0481	9.16357	Primary	Astrocytoma	II	Male	37	110.4	0	1	1	Mutant	Non-codel	methylated	NA	110.4
CGGA_D06	15.1056	198.792	-38.1507	-71.8987	-29.0242	-1.73759	25.5953	23.1783	-19.1491	Recurrent	Anaplastic Astrocytoma	III	Female	49	NA	1	1	1	Wildtype	Codel	un-methylated	Classical	NA
CGGA_D07	2.65757	50.2145	-49.8523	-62.8907	-23.9219	-0.961801	72.7582	3.33698	0.665159	Primary	Oligodendroglioma	II	Male	36	110.2	0	1	0	Mutant	Codel	NA	NA	110.2
CGGA_D09	-14.7278	-72.0548	-24.0835	135.245	4.06131	-17.4735	-30.8398	-15.3449	-43.3369	Primary	GBM	IV	Male	57	7.7	1	1	0	Wildtype	Non-codel	un-methylated	Classical	7.7
CGGA_D11	4.14395	66.019	-35.1682	-10.2746	-45.1823	63.9552	-35.6964	46.1848	-29.1385	Primary	Anaplastic Astrocytoma	III	Female	53	27.2	1	1	1	Wildtype	Non-codel	methylated	Classical	27.2
CGGA_D14	3.15466	65.747	8.12904	-77.8301	-20.0029	-10.4987	63.6978	-36.8769	12.0793	Recurrent	Anaplastic Astrocytoma	III	Male	27	NA	NA	NA	NA	Mutant	Non-codel	un-methylated	NA	NA
CGGA_D15	5.25435	104.849	-19.4433	-44.3254	-18.8002	-6.17371	22.1483	-11.9806	17.9843	Primary	Oligodendroglioma	II	Female	38	109.5	0	1	1	Mutant	Codel	methylated	NA	109.5
CGGA_D16	49.868	1025.21	15.9	-126.055	-22.0703	-34.1984	129.314	-58.6889	-174.049	Primary	Anaplastic Astrocytoma	III	Female	59	8.6	1	1	0	Wildtype	Non-codel	methylated	Proneural	8.6
CGGA_D18	-22.7172	37.3056	-30.1339	-68.5378	-49.4687	87.304	-10.6609	9.77417	9.86546	Primary	Anaplastic Astrocytoma	III	Male	20	NA	NA	NA	NA	Wildtype	Non-codel	methylated	Proneural	NA
CGGA_D20	8.17882	72.077	-13.9631	-41.6054	-23.2785	-5.03687	22.0771	-25.2077	28.2811	Primary	Astrocytoma	II	Female	40	77.8	1	0	0	Mutant	Non-codel	un-methylated	NA	77.8
CGGA_D21	-9.54637	-12.1658	-4.59182	-6.77924	8.52831	10.5166	-43.3013	42.5458	16.5621	Primary	Anaplastic Astrocytoma	III	Female	37	39.7	1	1	0	Mutant	Non-codel	NA	NA	39.7
CGGA_D24	-8.63995	108.234	51.3352	-47.8113	-16.3921	-2.53567	-16.2242	-16.278	8.73089	Primary	Anaplastic Astrocytoma	III	Female	37	27.5	1	1	0	Mutant	Non-codel	NA	NA	27.5
CGGA_D26	-30.0972	-332.765	9.69541	236.796	61.2566	-10.6998	-54.6058	-33.4526	-16.4492	Recurrent	GBM	IV	Male	55	8.6	1	0	0	Wildtype	Non-codel	un-methylated	Mesenchymal	8.6
CGGA_D27	15.5495	57.3737	-10.1282	-51.2992	-17.5735	-8.62197	14.4091	4.40103	18.7279	Recurrent	Oligodendroglioma	III	Male	33	108.9	0	1	1	Mutant	Codel	un-methylated	NA	108.9
CGGA_D29	0.524961	-23.5508	-77.4439	-80.0954	-22.4513	-4.14019	166.895	-27.3667	0.955757	Primary	Oligodendroglioma	II	Male	36	108.9	0	1	0	Mutant	Codel	methylated	NA	108.9
CGGA_D30	-9.49242	98.7801	-28.1247	-68.2635	-15.8975	7.5667	-12.9711	108.127	-45.6937	Primary	GBM	IV	Male	70	7.1	1	1	0	Wildtype	Non-codel	NA	Classical	7.1
CGGA_D32	37.3976	-138.546	7.6055	73.248	32.2122	-10.4123	-37.361	-8.01337	2.61573	Recurrent	GBM	IV	Male	61	11.8	1	0	1	Wildtype	Non-codel	un-methylated	Classical	11.8
CGGA_D33	-6.54708	-247.649	-24.6045	259.718	42.4012	-10.7384	-29.1346	-70.075	-15.8326	Recurrent	Anaplastic Astrocytoma	III	Male	38	3.8	1	0	0	Mutant	Non-codel	methylated	NA	3.8
CGGA_D34	5.30442	-28.8177	-76.5809	-30.3891	-33.2329	9.09934	80.3605	-67.3306	59.899	Secondary	GBM	IV	Male	45	4.8	1	0	1	Mutant	Non-codel	methylated	NA	4.8
CGGA_D35	2.02839	-332.718	108.607	163.822	108.211	5.66847	-96.218	-18.2963	-59.0085	Primary	GBM	IV	Female	68	21.7	1	1	0	Wildtype	Non-codel	methylated	Proneural	21.7
CGGA_D36	-14.3113	-336.235	6.9187	323.503	70.0978	-16.1449	-75.2058	-76.0971	-32.0119	Recurrent	GBM	IV	Male	58	1.1	1	0	0	Wildtype	Non-codel	methylated	Proneural	1.1
CGGA_D37	-31.5194	-239.568	181.727	41.9385	36.0026	42.2811	-104.751	22.0887	-101.108	Primary	GBM	IV	Male	55	31.7	1	1	1	Wildtype	Non-codel	un-methylated	Mesenchymal	31.7
CGGA_D38	-10.7363	-51.4702	-96.0919	177.338	-11.058	-8.50875	-28.6121	-16.9958	14.4328	Recurrent	GBM	IV	Female	41	22.7	1	1	0	Mutant	Codel	methylated	NA	22.7
CGGA_D39	36.0004	2.32218	-62.1497	21.3899	-24.6944	-14.232	-9.38009	-29.1845	49.9436	Recurrent	Astrocytoma	II	Female	27	NA	NA	NA	NA	Mutant	Non-codel	methylated	NA	NA
CGGA_D40	-2.92998	129.171	-4.40618	-71.6371	-20.4858	-1.2941	12.3393	4.4325	15.1012	Recurrent	Astrocytoma	II	Male	44	105.8	0	0	1	Mutant	Non-codel	methylated	NA	105.8
CGGA_D44	17.0165	117.184	-4.98011	-48.144	-21.269	3.52134	-6.74292	8.09776	21.135	Primary	Anaplastic Astrocytoma	III	Female	18	10.3	1	1	0	Wildtype	Non-codel	NA	Classical	10.3
CGGA_D45	-1.83803	68.2425	-28.6547	-16.0304	-17.116	-3.41314	-6.23284	8.45841	20.9912	Recurrent	Anaplastic Astrocytoma	III	Male	32	28.1	0	1	1	Mutant	Non-codel	methylated	NA	28.1
CGGA_D46	-6.38557	-25.7186	-15.832	-17.1738	-17.4767	-15.2774	2.39512	-10.2711	71.3171	Recurrent	Anaplastic Astrocytoma	III	Female	36	9.9	1	0	1	Mutant	Non-codel	methylated	NA	9.9
CGGA_D47	24.9137	93.9561	-33.8202	-5.59868	-13.5675	-6.469	-16.4107	14.8555	2.31415	Primary	Oligodendroglioma	II	Male	36	34.5	1	1	1	Mutant	Codel	methylated	NA	34.5
CGGA_D48	-11.4485	89.6273	-99.5597	-73.6667	-36.7872	27.8598	123.96	-56.8439	29.0769	Recurrent	Anaplastic Astrocytoma	III	Female	23	7.3	1	1	1	Mutant	Non-codel	methylated	NA	7.3
CGGA_D51	13.7184	-271.369	85.5008	98.1274	57.9372	36.3168	-28.8806	-68.0952	-76.9518	Recurrent	GBM	IV	Female	60	4.4	1	0	0	Wildtype	Non-codel	un-methylated	Mesenchymal	4.4
CGGA_D52	-0.912124	63.8296	-15.0845	-45.0309	-17.7828	-2.25988	-3.70333	24.7321	17.2768	Primary	Anaplastic Oligodendrolgioma	III	Male	46	104.9	0	1	1	Mutant	Codel	un-methylated	NA	104.9
CGGA_D56	16.7225	-74.0805	-32.0662	21.1524	-9.97878	-3.58826	12.9322	-15.3427	22.8888	Recurrent	Anaplastic Astrocytoma	III	Male	45	2.1	1	0	0	Mutant	Non-codel	methylated	NA	2.1
CGGA_D57	-3.16535	-98.4138	26.0834	-13.8329	-9.18245	8.03816	-47.5485	112.269	-26.354	Primary	GBM	IV	Male	40	25.2	1	1	1	Wildtype	Non-codel	NA	Classical	25.2
CGGA_D58	9.37196	-24.8249	-4.06045	-62.154	-22.9243	-3.17217	62.0459	-12.6856	-0.376251	Recurrent	Anaplastic Astrocytoma	III	Male	24	6	1	0	0	Wildtype	Codel	un-methylated	Classical	6
CGGA_D59	29.6514	45.4207	-34.9672	-14.5899	-22.4991	-13.4465	-6.52491	-9.96415	39.4029	Secondary	GBM	IV	Female	30	91.3	NA	0	1	Mutant	Non-codel	methylated	NA	91.3
CGGA_J023	-15.5192	33.1411	-39.0424	-64.9044	-29.4485	-18.7639	7.74346	-6.98237	121.407	Primary	Anaplastic Oligodendrolgioma	III	Male	36	33.8	1	1	1	Mutant	Non-codel	NA	NA	33.8
CGGA_J024	40.732	92.7514	11.7221	-60.7402	-32.4098	-11.8784	-20.0536	26.9675	-7.48015	Recurrent	Astrocytoma	II	Female	29	92.1	0	0	0	Mutant	Non-codel	NA	NA	92.1
CGGA_J030	-0.115031	102.73	-20.5439	-48.402	-19.2709	-2.38749	17.2949	2.05461	13.7618	Primary	Oligodendroglioma	II	Male	38	91.2	0	1	0	Mutant	Codel	NA	NA	91.2
CGGA_J042	5.56324	-35.0415	14.0214	54.5933	5.39527	-3.26349	-38.4411	11.6691	-27.0405	Recurrent	Astrocytoma	II	Male	38	46.3	1	0	0	Mutant	Non-codel	NA	NA	46.3
CGGA_J100	13.4366	7.56613	11.6944	-9.93646	-12.2817	-9.61466	0.356234	-4.71932	18.9104	Recurrent	GBM	IV	Male	55	NA	NA	NA	NA	Mutant	Non-codel	NA	NA	NA
CGGA_J130	-2.04192	6.50318	-44.5159	-20.6077	-18.8807	1.74243	7.9553	23.9106	20.0062	Recurrent	Astrocytoma	II	Male	40	92.3	0	1	1	Wildtype	Non-codel	NA	Classical	92.3

## Sheet: Figure 4h
	Figure 4h
	Scores
Patient ID	MC01	MC02	MC03	MC04	MC05	MC06	MC07	MC08	MC09	Recurrence	Histology	Grade	Gender	Age	survival	status	Radio_status..treated.1.un.treated.0.	Chemo_status..TMZ.treated.1.un.treated.0.	IDH_mutation_status	X1p19q_codeletion_status	MGMT_status	Subtype	OS
CGGA_1001	111.749	132.167	-15.9734	-141.435	-70.5353	31.3407	-150.059	296.367	-129.518	Primary	GBM	IV	Male	11	112.7	0	0	1	Wildtype	Non-codel	un-methylated	Mesenchymal	112.7
CGGA_1007	-3.50518	-69.0529	-65.0585	49.2223	-0.563027	-3.16661	-7.73115	32.4124	13.591	Primary	GBM	IV	Female	57	11.3	1	1	1	Wildtype	Non-codel	un-methylated	Classical	11.3
CGGA_1008	8.32517	24.8734	-98.8666	56.26	-14.9019	4.30322	27.2804	-23.3544	16.4218	Primary	GBM	IV	Female	54	10.4	1	1	1	Wildtype	Non-codel	un-methylated	Classical	10.4
CGGA_1011	71.2664	29.9448	-31.2344	-21.9728	-14.1662	-5.27048	-13.5927	119.48	-40.2254	Primary	GBM	IV	Female	46	3.6	1	1	0	Wildtype	Non-codel	un-methylated	Mesenchymal	3.6
CGGA_1015	7.92474	-98.0753	47.4485	-7.27067	79.9152	20.8138	-23.7487	38.6441	-18.9236	Primary	GBM	IV	Male	62	5.4	1	1	0	Wildtype	Non-codel	un-methylated	Mesenchymal	5.4
CGGA_1019	-1.71807	-54.4774	296.681	-90.1966	-44.108	-16.2127	-75.4415	-17.8906	-93.4586	Recurrent	GBM	IV	Male	60	7	1	0	1	Wildtype	Non-codel	methylated	Mesenchymal	7
CGGA_1023	-2.33314	237.436	-124.503	49.0085	-12.8482	0.388447	-16.7324	-44.8874	-16.5984	Primary	GBM	IV	Female	56	22.4	1	1	1	Wildtype	Non-codel	un-methylated	Classical	22.4
CGGA_1024	3.63601	12.7329	0.857864	68.1914	6.92052	3.07561	-26.5674	-3.38988	-3.90067	Primary	GBM	IV	Male	64	101.1	1	1	1	Wildtype	Non-codel	methylated	Proneural	101.1
CGGA_1026	-5.55674	231.863	-74.726	-27.9442	-8.726	0.817755	33.3872	4.63849	7.36265	Primary	GBM	IV	Male	57	51.6	1	1	1	Wildtype	Non-codel	methylated	Classical	51.6
CGGA_1035	-19.1565	-414.76	72.2548	367.246	136.071	-23.7666	-91.5509	-123.925	-72.15	Primary	GBM	IV	Female	60	18.6	1	1	0	Wildtype	Non-codel	methylated	Mesenchymal	18.6
CGGA_1039	-15.843	94.8938	5.30808	29.094	-22.3783	-13.8029	11.7218	-42.0262	74.0298	Primary	GBM	IV	Male	40	23.9	1	0	1	Wildtype	Non-codel	methylated	Classical	23.9
CGGA_1045	-3.90603	-93.1441	-27.539	125.192	68.3316	5.23096	-49.6778	-39.3294	-28.7015	Primary	GBM	IV	Male	79	11.4	1	1	1	Wildtype	Non-codel	un-methylated	Mesenchymal	11.4
CGGA_1049	15.39	-147.122	31.4011	113.715	71.4303	-8.90067	-30.7249	-67.9487	-27.3636	Primary	GBM	IV	Male	58	26.6	1	1	1	Wildtype	Non-codel	un-methylated	Classical	26.6
CGGA_1053	-10.2436	11.5949	-19.3468	3.06154	-9.00602	-7.77515	8.20163	1.53993	24.316	Primary	GBM	IV	Female	63	12.2	1	1	1	Wildtype	Non-codel	un-methylated	Proneural	12.2
CGGA_1060	-10.1327	126.805	-42.5417	-50.8269	-23.2865	-12.051	28.2136	-2.27389	58.3426	Recurrent	GBM	IV	Male	42	7.5	1	0	1	Mutant	Non-codel	methylated	NA	7.5
CGGA_1068	-4.8321	119.238	-11.8402	6.50241	-5.40266	1.01476	-14.7032	-5.33249	30.176	Secondary	GBM	IV	Male	29	2.2	1	0	0	Mutant	Non-codel	methylated	NA	2.2
CGGA_1070	-8.65936	120.868	-71.073	-5.24303	-0.117963	13.2854	-15.7918	17.1757	23.7861	Primary	GBM	IV	Male	37	10.9	1	1	1	Wildtype	Non-codel	un-methylated	Classical	10.9
CGGA_1072	-22.3173	114.013	-31.1448	-70.8156	-29.4567	103.414	-11.6629	2.20536	18.562	Primary	GBM	IV	Male	26	35.8	1	1	1	Wildtype	Non-codel	un-methylated	Classical	35.8
CGGA_1073	6.1653	-226.446	-24.2693	201.995	3.28764	-16.7146	-48.6322	-47.7705	-32.291	Primary	GBM	IV	Female	42	8.9	1	1	1	Wildtype	Non-codel	un-methylated	Classical	8.9
CGGA_1074	-10.8239	3.82366	102.579	-44.918	-6.60082	-7.96904	-24.9097	42.3027	-21.7308	Primary	GBM	IV	Male	50	2.8	1	1	1	Wildtype	Non-codel	methylated	Mesenchymal	2.8
CGGA_1077	-24.0165	0.465694	176.49	17.4965	42.4477	20.4712	-121.307	-95.9394	-53.5806	Primary	GBM	IV	Male	47	19.4	1	1	0	Wildtype	Non-codel	un-methylated	Mesenchymal	19.4
CGGA_1078	-19.6193	92.4388	-24.3478	-145.837	-55.0662	58.2891	-14.4093	135.141	-36.944	Recurrent	GBM	IV	Female	61	10.4	1	1	1	Wildtype	Non-codel	methylated	Classical	10.4
CGGA_1083	4.05213	-38.2457	36.4484	-22.0748	-5.49544	-10.5339	-33.7907	64.08	-23.0302	Primary	GBM	IV	Male	59	14.8	1	1	1	Wildtype	Non-codel	un-methylated	Mesenchymal	14.8
CGGA_1091	-14.3218	-110.503	1.1317	154.631	-13.1966	-5.92011	-34.0706	-67.8566	13.5885	Primary	GBM	IV	Female	51	36.7	1	1	1	Wildtype	Non-codel	methylated	Classical	36.7
CGGA_1099	-5.10807	45.2572	41.579	-69.4639	-82.8254	109.692	-32.4386	-6.2084	-27.0735	Secondary	GBM	IV	Male	8	4	1	0	1	Wildtype	Non-codel	un-methylated	Classical	4
CGGA_1105	5.34339	-188.171	44.7464	12.7644	-37.4694	8.67108	9.46413	11.6248	-43.6157	Secondary	GBM	IV	Male	29	20	1	1	1	Mutant	Non-codel	methylated	NA	20
CGGA_1109	-18.5702	94.077	-152.002	-122.731	-24.3765	-3.25296	14.2775	213.387	-12.9032	Primary	GBM	IV	Male	42	44.3	1	NA	NA	Wildtype	Non-codel	un-methylated	Classical	44.3
CGGA_1114	-30.9793	-131.732	207.877	-105.414	-9.3657	113.33	-74.8336	-16.9638	-45.1291	Primary	GBM	IV	Male	53	15.1	1	1	1	Wildtype	Non-codel	un-methylated	Mesenchymal	15.1
CGGA_1116	0.591538	177.798	5.0476	-87.0166	-35.2084	-7.90117	42.6441	-4.6309	4.22656	Recurrent	GBM	IV	Female	43	8.2	1	1	1	Mutant	Non-codel	methylated	NA	8.2
CGGA_1119	-12.9309	249.315	-71.9861	-33.7276	-18.9102	-27.8822	29.0114	-37.5074	87.174	Recurrent	GBM	IV	Male	52	13.9	1	0	1	Mutant	Codel	methylated	NA	13.9
CGGA_1124	12.6901	-281.222	47.9904	164.718	10.7839	-5.34311	-112.637	-25.7592	-73.3686	Primary	GBM	IV	Male	47	15.9	1	1	1	Wildtype	Non-codel	un-methylated	Mesenchymal	15.9
CGGA_1129	17.3599	83.5461	-17.072	-47.245	-21.9505	-20.9626	37.3006	0.927041	37.0922	Secondary	GBM	IV	Male	34	5.5	1	1	0	Mutant	Non-codel	methylated	NA	5.5
CGGA_1136	-10.5367	40.805	35.2828	-64.3106	-25.0855	-10.4565	80.1335	-14.8507	-3.99606	Secondary	GBM	IV	Female	38	7.8	1	0	1	Mutant	Non-codel	methylated	NA	7.8
CGGA_1139	-11.5304	205.185	-82.7683	-89.2149	-31.599	8.56378	-2.23615	81.5729	-10.3037	Primary	GBM	IV	Female	53	39.3	1	1	1	Wildtype	Non-codel	methylated	Classical	39.3
CGGA_1170	6.07318	136.498	-66.4526	-9.62469	-16.7678	-15.9975	13.9137	-25.9455	57.7819	Secondary	GBM	IV	Male	25	11.4	1	1	1	Mutant	Non-codel	methylated	NA	11.4
CGGA_1171	-16.3049	17.7676	117.864	-90.7559	-12.809	-10.3559	2.71258	23.8385	-31.4239	Primary	GBM	IV	Male	40	13.5	1	1	0	Wildtype	Non-codel	methylated	Mesenchymal	13.5
CGGA_1175	-7.94222	51.1329	-35.1669	-9.05955	-6.41417	-8.66348	18.9464	-6.18475	57.3519	Secondary	GBM	IV	Female	36	14.5	1	0	1	Mutant	Non-codel	methylated	NA	14.5
CGGA_1177	4.75815	-543.776	409.884	207.275	211.154	-29.448	-153.895	-161.654	-106.607	Recurrent	GBM	IV	Male	40	14.8	1	1	1	Wildtype	Non-codel	un-methylated	Mesenchymal	14.8
CGGA_1180	-8.27101	-132.861	-20.0725	101.809	24.9654	-17.2752	-32.6446	-28.8001	-3.96826	Primary	GBM	IV	Female	48	40.3	0	1	1	Wildtype	Non-codel	un-methylated	Mesenchymal	40.3
CGGA_1188	-13.9512	121.163	199.333	-150.663	-38.7032	5.41372	-21.0995	-10.9208	-61.246	Secondary	GBM	IV	Female	30	8.4	1	1	1	Mutant	Non-codel	un-methylated	NA	8.4
CGGA_1197	-7.56129	84.0537	-71.5285	13.0165	-31.1058	-16.0065	79.5287	-42.0445	-0.51416	Secondary	GBM	IV	Male	43	31	1	1	1	Mutant	Codel	methylated	NA	31
CGGA_1214	-7.91861	-223.404	-134.234	299.77	-18.6589	-9.03926	-5.96692	-76.7122	36.4127	Primary	GBM	IV	Female	49	19.9	1	1	1	Wildtype	Non-codel	methylated	Classical	19.9
CGGA_1216	2.03985	-64.2604	-8.64581	10.8172	17.2488	-4.28726	-13.6825	42.4545	-24.9065	Primary	GBM	IV	Male	44	10.3	1	1	1	Wildtype	Non-codel	methylated	Classical	10.3
CGGA_1218	-11.2282	-21.9389	77.8946	-62.7255	-10.3615	2.7013	0.816018	40.8962	-38.3906	Secondary	GBM	IV	Male	53	9.4	1	1	1	Wildtype	Non-codel	un-methylated	Classical	9.4
CGGA_1219	7.91874	225.355	113.776	-163.129	-54.9177	-10.2044	-12.5331	-27.9043	-20.476	Primary	GBM	IV	Female	57	69.7	1	1	1	Mutant	Non-codel	methylated	NA	69.7
CGGA_1224	19.8051	177.369	92.017	-239.202	-27.9672	22.3727	-97.8914	260.631	-104.028	Primary	GBM	IV	Male	57	8.9	1	1	1	Wildtype	Non-codel	un-methylated	Mesenchymal	8.9
CGGA_1227	-11.7845	149.902	-89.1926	-56.3404	-17.8856	0.441553	39.1876	70.8164	16.6095	Recurrent	GBM	IV	Female	46	39.4	1	1	1	Wildtype	Non-codel	methylated	Classical	39.4
CGGA_1234	2.04564	-94.7933	36.6494	-10.0613	22.3408	-9.84378	43.0796	-18.3405	-16.5336	Primary	GBM	IV	Male	32	23.2	1	1	1	Wildtype	Non-codel	un-methylated	Mesenchymal	23.2
CGGA_1237	-12.8376	162.871	-81.5449	-41.3429	-20.3728	10.663	-14.9427	23.8986	53.6232	Primary	GBM	IV	Male	62	9.7	1	1	1	Wildtype	Non-codel	un-methylated	Proneural	9.7
CGGA_1240	28.9095	-153.231	93.4479	100.55	100.154	-18.738	-51.6608	-75.1454	-26.3038	Primary	GBM	IV	Male	33	0.6	1	0	0	Wildtype	Non-codel	un-methylated	Mesenchymal	0.6
CGGA_1251	-9.76541	139.395	3.76832	-78.412	-35.6197	-11.953	57.3543	-12.5725	37.505	Primary	GBM	IV	Female	42	8.9	1	1	1	Wildtype	Non-codel	un-methylated	Proneural	8.9
CGGA_1258	-19.5694	51.5626	-35.3125	-73.4799	-11.84	32.9973	-30.0237	98.4908	-13.5824	Primary	GBM	IV	Male	42	3.7	1	0	0	Wildtype	Non-codel	un-methylated	Proneural	3.7
CGGA_1270	-17.5633	-96.406	21.9716	47.1095	59.6668	5.76442	-11.8746	16.8649	-57.6978	Primary	GBM	IV	Female	60	6.2	1	1	1	Wildtype	Non-codel	un-methylated	Proneural	6.2
CGGA_1271	-11.9228	-14.7632	17.17	7.33483	19.4747	-5.03447	8.44916	6.67839	19.5737	Recurrent	GBM	IV	Male	17	17.2	1	1	1	Wildtype	Non-codel	methylated	Classical	17.2
CGGA_1272	1.12627	65.8413	-62.9841	25.515	-1.24076	-22.3846	11.8689	-18.1898	59.7316	Secondary	GBM	IV	Male	32	4.1	1	1	0	Mutant	Non-codel	methylated	NA	4.1
CGGA_1275	-3.54799	-363.714	22.5755	40.3578	32.1968	-9.38867	33.823	66.618	-18.0833	Primary	GBM	IV	Male	70	6	1	1	1	Wildtype	Non-codel	un-methylated	Mesenchymal	6
CGGA_1283	-12.7388	-117.132	-68.8362	27.0554	-32.3112	-31.6254	16.1374	-27.9897	161.272	Secondary	GBM	IV	Male	17	0.7	1	1	1	Wildtype	Non-codel	un-methylated	Proneural	0.7
CGGA_1285	76.0221	19.2369	90.9129	-104.764	-28.3554	-5.13303	-13.7959	41.655	-69.6032	Recurrent	GBM	IV	Female	58	2.6	1	0	0	Wildtype	Non-codel	methylated	Mesenchymal	2.6
CGGA_1287	-12.1515	43.8519	-29.0133	-51.1195	-1.21099	8.72259	45.0112	24.1453	11.2335	Primary	GBM	IV	Male	29	17.5	1	1	1	Mutant	Non-codel	un-methylated	NA	17.5
CGGA_1299	-6.5017	-98.4313	-3.69829	50.8427	17.1104	-3.52599	-22.77	-8.67738	11.7305	Primary	GBM	IV	Male	54	18.1	1	1	1	Wildtype	Non-codel	un-methylated	Classical	18.1
CGGA_1301	-10.5508	-34.3308	35.6324	-77.1441	-33.4003	13.1508	76.867	-3.35881	-22.5393	Secondary	GBM	IV	Male	48	7.9	1	1	1	Wildtype	Non-codel	un-methylated	Mesenchymal	7.9
CGGA_1313	2.9006	-139.045	111.049	21.9949	46.4782	-20.2666	-9.33555	-47.5194	-27.3604	Primary	GBM	IV	Male	42	12.5	1	1	1	Wildtype	Non-codel	un-methylated	Classical	12.5
CGGA_1314	-4.67948	126.37	-12.0744	-116.991	-26.9941	63.915	-32.121	14.1239	46.4691	Primary	GBM	IV	Female	27	5.7	1	0	0	Mutant	Non-codel	methylated	NA	5.7
CGGA_1320	-13.7177	72.8278	-28.4053	-76.8413	-20.3247	-3.37755	39.1785	57.5183	14.5212	Primary	GBM	IV	Male	19	1.9	1	0	1	Wildtype	Non-codel	un-methylated	Proneural	1.9
CGGA_1324	24.811	99.601	-42.1991	-40.6715	-35.1256	-6.08003	22.1386	-12.2129	2.73042	Secondary	GBM	IV	Male	42	27.9	1	1	1	Mutant	Codel	methylated	NA	27.9
CGGA_1332	-10.6838	-49.5526	-41.0272	22.7766	-8.11191	-19.1578	7.39643	-34.0469	99.7499	Primary	GBM	IV	Female	55	16.8	0	0	1	Wildtype	Non-codel	methylated	Classical	16.8
CGGA_1338	-19.878	-124.643	93.3088	67.0896	91.7122	-13.0344	-20.794	-41.9076	-5.36661	Primary	GBM	IV	Female	61	36.9	1	1	1	Wildtype	Non-codel	methylated	Mesenchymal	36.9
CGGA_1342	-10.2061	-245.107	13.9753	158.405	132.912	-13.9941	-35.0939	-62.4598	-13.1653	Primary	GBM	IV	Male	47	6.1	1	1	1	Wildtype	Non-codel	un-methylated	Mesenchymal	6.1
CGGA_1343	-7.94116	-173.655	-66.2506	295.804	11.247	-24.4896	-22.1661	-102.305	25.3035	Recurrent	GBM	IV	Male	34	3.1	1	1	1	Wildtype	Non-codel	methylated	Classical	3.1
CGGA_1346	1.87293	-3.25054	77.0821	-29.1857	4.26183	-20.3249	-2.80791	6.12196	-2.69476	Secondary	GBM	IV	Female	57	9.3	1	1	1	Wildtype	Non-codel	un-methylated	Mesenchymal	9.3
CGGA_1370	28.9975	-3.66697	-83.4889	14.9887	-56.4918	-18.6203	-5.40747	-18.3167	47.4939	Recurrent	GBM	IV	Male	43	10.7	0	1	1	Wildtype	Non-codel	un-methylated	Classical	10.7
CGGA_1375	-14.8325	28.0585	-120.053	23.308	-40.8923	-22.9298	16.0583	-46.468	130.013	Secondary	GBM	IV	Female	50	3	1	1	0	Mutant	Non-codel	methylated	NA	3
CGGA_1381	-4.51656	23.4812	-27.8576	6.48393	-26.348	-18.4768	5.14535	-33.6446	42.6156	Recurrent	GBM	IV	Female	36	1.5	1	1	1	Mutant	Non-codel	methylated	NA	1.5
CGGA_1384	-6.75099	141.156	-22.9977	-15.6469	-12.8932	-5.0592	13.9601	-21.3379	15.8454	Primary	GBM	IV	Female	39	6.3	1	1	1	Mutant	Non-codel	methylated	NA	6.3
CGGA_1393	45.7301	33.235	-49.4035	-52.7259	-7.59088	-16.1858	3.84488	76.441	-56.3225	Secondary	GBM	IV	Male	41	9	1	1	1	Wildtype	Non-codel	methylated	Classical	9
CGGA_1394	-5.89439	178.183	-104.456	-129.333	-51.027	-1.68563	215.701	-39.9183	-3.54653	Recurrent	GBM	IV	Male	37	4.6	1	1	1	Mutant	Non-codel	methylated	NA	4.6
CGGA_1409	55.1374	115.991	-66.4998	-49.1404	-39.1254	18.6264	-0.84356	-6.04943	6.89004	Primary	GBM	IV	Female	24	76.8	0	0	1	Mutant	Non-codel	un-methylated	NA	76.8
CGGA_1412	-10.5008	60.4983	-11.2648	-93.8508	-25.0498	19.5344	38.5413	39.0708	-2.84927	Secondary	GBM	IV	Female	48	9.7	1	1	1	Mutant	Codel	methylated	NA	9.7
CGGA_1450	-0.0803746	135.132	-68.8651	-31.2944	-16.7293	-8.49488	28.1451	2.85486	17.3582	Secondary	GBM	IV	Male	37	31.5	1	1	1	Mutant	Codel	un-methylated	NA	31.5
CGGA_1460	-2.48832	-2.29662	-64.9423	3.70618	-19.6514	31.156	1.12205	1.19009	18.0601	Secondary	GBM	IV	Male	51	6.9	1	1	1	Wildtype	Non-codel	methylated	Classical	6.9
CGGA_1475	57.1148	-54.1786	-8.84255	71.9737	-24.9348	-18.7886	-23.9667	-36.6637	18.0203	Secondary	GBM	IV	Male	38	6	1	1	0	Mutant	Non-codel	methylated	NA	6
CGGA_272	-3.59119	-41.1648	-11.5566	81.7896	5.28593	-8.09174	-1.82095	-32.6107	50.2221	Secondary	GBM	IV	Male	51	7.1	1	0	0	Wildtype	Non-codel	un-methylated	Proneural	7.1
CGGA_274	45.4641	-46.5946	-71.025	87.3191	35.8828	-14.7797	-1.83188	-44.6961	59.6636	Primary	GBM	IV	Female	55	20.1	0	1	1	Wildtype	Non-codel	un-methylated	Mesenchymal	20.1
CGGA_318	-5.21099	-469.21	-133.024	570.2	485.484	-31.0898	-109.598	-145.159	-85.8496	Secondary	GBM	IV	Female	40	7.3	1	NA	1	Wildtype	Non-codel	un-methylated	Mesenchymal	7.3
CGGA_342	-7.1574	268.712	9.03179	-123.64	-52.9742	-6.34136	-23.3782	61.3585	-39.6771	Primary	GBM	IV	Female	49	16.4	1	1	1	Wildtype	NA	methylated	Classical	16.4
CGGA_374	-5.39238	132.663	-21.4128	-80.5353	-17.8745	-16.2183	22.4239	-14.13	72.1804	Secondary	GBM	IV	Male	37	16.2	1	1	1	Mutant	Non-codel	methylated	NA	16.2
CGGA_413	-14.409	26.18	-9.35382	51.5924	-7.66616	-2.99206	-15.9179	-4.90737	-16.9331	Primary	GBM	IV	Male	54	6	0	1	1	Wildtype	Non-codel	un-methylated	Classical	6
CGGA_483	-5.35485	-75.8373	9.87052	-0.471574	23.1131	27.0031	-8.66798	49.7598	11.3211	Primary	GBM	IV	Female	59	9.1	1	1	1	Wildtype	Non-codel	un-methylated	Mesenchymal	9.1
CGGA_491	-4.56875	149.473	-18.0714	-71.7582	-18.5461	2.12647	10.6391	-6.3879	30.4336	Primary	GBM	IV	Female	36	35.3	1	1	1	Mutant	Non-codel	methylated	NA	35.3
CGGA_494	24.1176	59.3822	-102.543	-79.8035	-37.7688	-5.79203	146.258	-9.20485	7.58912	Primary	GBM	IV	Female	58	135.1	0	1	1	Wildtype	Non-codel	methylated	Classical	135.1
CGGA_499	-4.13011	-24.8882	-59.6851	70.6326	0.848954	-13.8667	13.8368	-18.2652	23.485	Primary	GBM	IV	Male	51	4	1	1	0	Wildtype	Non-codel	methylated	Mesenchymal	4
CGGA_518	-10.83	180.034	-66.049	-61.2957	-25.8572	-8.46388	32.3945	-16.428	79.1761	Secondary	GBM	IV	Male	27	7	1	0	0	Mutant	NA	un-methylated	NA	7
CGGA_525	-1.01735	-26.5657	58.0558	-15.243	6.20742	4.13732	-42.146	60.4627	-40.9427	Primary	GBM	IV	Male	61	4.5	1	1	0	Wildtype	Non-codel	methylated	Mesenchymal	4.5
CGGA_545	-15.7685	125.33	12.5959	-48.5398	-22.0158	15.7781	8.28892	31.0038	15.3591	Recurrent	GBM	IV	Female	38	18.2	1	0	1	Mutant	Non-codel	methylated	NA	18.2
CGGA_604	16.6526	-50.6281	84.3951	23.2958	64.5163	-29.7424	-10.0985	-48.4342	-23.6584	Primary	GBM	IV	Male	46	12.5	1	1	1	Wildtype	Non-codel	methylated	Classical	12.5
CGGA_624	-18.09	-133.126	76.6018	50.0868	43.4698	-4.12517	-28.5668	-12.0796	-30.8863	Recurrent	GBM	IV	Female	50	4	1	NA	NA	Wildtype	Non-codel	un-methylated	Classical	4
CGGA_658	-11.5221	53.5864	3.33796	-49.5148	-6.16882	-9.59747	22.7708	16.6785	19.5872	Primary	GBM	IV	Male	55	12.2	1	1	1	Wildtype	Non-codel	methylated	Classical	12.2
CGGA_669	-0.74723	191.932	-57.584	-66.3902	-28.0263	-6.3237	51.9073	-13.9485	26.0341	Recurrent	GBM	IV	Female	56	20	1	0	1	Wildtype	Codel	un-methylated	Classical	20
CGGA_676	-13.741	28.1649	37.9943	-44.6965	-3.74301	21.1367	5.8695	-4.68072	0.000442048	Primary	GBM	IV	Male	60	12.4	1	1	1	Wildtype	Non-codel	un-methylated	Classical	12.4
CGGA_679	-25.7232	-105.911	142.724	-124.89	-45.0254	81.6429	-25.3057	-4.06459	2.59235	Primary	GBM	IV	Female	63	8.6	1	1	0	Wildtype	Non-codel	methylated	Classical	8.6
CGGA_680	-4.07733	125.162	-54.5602	-70.7076	-21.3099	-11.0294	52.3825	16.8061	34.5927	Primary	GBM	IV	Male	44	78	1	1	1	Wildtype	Non-codel	un-methylated	Classical	78
CGGA_700	-9.63936	150.039	-15.1468	-65.2162	-5.5257	-10.059	56.0885	-12.3543	17.4075	Primary	GBM	IV	Female	24	5.6	0	1	1	Mutant	Non-codel	methylated	NA	5.6
CGGA_710	6.36697	25.7409	101.588	-175.433	-68.0662	18.1406	50.1741	50.975	-41.7948	Primary	GBM	IV	Male	41	21.7	1	0	1	Mutant	Non-codel	methylated	NA	21.7
CGGA_719	48.4963	124.997	-53.1544	20.7912	-23.3988	-26.7437	8.31282	-49.1172	59.432	Secondary	GBM	IV	Male	51	3.3	1	1	1	Mutant	NA	un-methylated	NA	3.3
CGGA_731	-5.64604	18.2579	53.3311	38.3627	41.7921	-9.27321	-21.5803	-48.4408	-23.294	Primary	GBM	IV	Male	50	16.5	1	1	0	Wildtype	Non-codel	un-methylated	Classical	16.5
CGGA_747	9.40388	126.407	-38.6692	-24.6255	-18.2229	-15.8415	10.4659	-7.83507	51.539	Primary	GBM	IV	Male	29	31.9	1	1	1	Mutant	Non-codel	methylated	NA	31.9
CGGA_759	-4.01147	155.43	-11.2402	-70.1685	-30.9534	-7.27346	18.8467	31.9464	17.7529	Primary	GBM	IV	Male	30	41.5	1	1	0	Mutant	Non-codel	methylated	NA	41.5
CGGA_761	-3.36282	207.048	-41.2994	-93.2789	-30.6684	-10.5796	37.516	44.6791	13.5081	Primary	GBM	IV	Male	45	60.5	1	1	0	Mutant	Non-codel	methylated	NA	60.5
CGGA_773	3.94292	132.39	-40.1285	-54.1264	-23.205	-5.0822	32.9212	5.17518	13.2554	Secondary	GBM	IV	Female	51	14.6	1	0	0	Mutant	Non-codel	un-methylated	NA	14.6
CGGA_782	-2.8905	-80.5101	43.7798	-26.3289	-9.27155	-11.0641	-15.9389	32.9551	-6.3537	Primary	GBM	IV	Male	60	9.5	1	1	0	Wildtype	Non-codel	un-methylated	Classical	9.5
CGGA_789	5.30477	-62.5376	96.0186	-80.6514	-37.85	1.89225	-22.1166	79.7907	-59.7679	Primary	GBM	IV	Male	50	11.3	1	1	0	Wildtype	Non-codel	un-methylated	Mesenchymal	11.3
CGGA_802	4.95843	-41.185	73.44	4.41282	41.5817	-13.4418	-20.022	-38.8283	-39.6807	Primary	GBM	IV	Male	42	22.4	1	1	1	Wildtype	Non-codel	un-methylated	Classical	22.4
CGGA_804	-11.0561	-15.0317	-148.77	-197.73	-64.1885	18.2373	398.261	-16.2858	-11.8623	Primary	GBM	IV	Female	53	20.2	0	1	1	Wildtype	Non-codel	methylated	Proneural	20.2
CGGA_808	4.90216	2.966	92.5013	-184.76	-64.2843	-22.9814	170.904	2.43288	-31.1677	Primary	GBM	IV	Male	38	38.4	0	1	1	Wildtype	Non-codel	un-methylated	Classical	38.4
CGGA_822	14.7786	183.948	-34.6779	-46.7721	-18.7835	-11.352	14.819	-13.0124	16.8239	Secondary	GBM	IV	Male	46	73.5	1	0	1	Mutant	Non-codel	methylated	NA	73.5
CGGA_837	-2.44885	73.8046	-7.34452	170.766	4.32928	-21.9331	-53.9541	-91.3741	-15.8993	Primary	GBM	IV	Male	57	14.2	1	1	1	Wildtype	Non-codel	methylated	Classical	14.2
CGGA_842	-3.04204	-204.884	-44.0813	195.46	43.968	-21.145	-30.6958	-27.6877	-14.2863	Primary	GBM	IV	Female	63	6.7	1	1	1	Wildtype	Non-codel	un-methylated	Proneural	6.7
CGGA_848	3.96985	97.8534	-40.3908	-11.5848	-2.62634	-12.0899	-10.7382	19.3038	25.5933	Primary	GBM	IV	Female	54	7.9	0	1	1	Wildtype	Non-codel	un-methylated	Classical	7.9
CGGA_850	-9.66585	-48.071	-57.2155	46.7989	-3.37864	3.14734	13.7495	14.7818	18.1204	Primary	GBM	IV	Female	52	18.5	0	0	0	Wildtype	Non-codel	un-methylated	Classical	18.5
CGGA_859	3.01963	-367.788	62.0763	298.548	127.962	20.7927	-109.904	-106.817	-85.5288	Primary	GBM	IV	Male	56	12.7	1	1	0	Wildtype	Non-codel	un-methylated	Mesenchymal	12.7
CGGA_876	-16.9423	-52.3169	250.821	-143.103	8.42326	-16.8106	-78.3977	116.011	-83.9894	Primary	GBM	IV	Female	60	5.2	1	NA	NA	Wildtype	Non-codel	un-methylated	Mesenchymal	5.2
CGGA_878	-14.536	56.9016	-96.4211	-28.9487	-32.8047	50.7714	-16.3607	52.3576	33.4646	Primary	GBM	IV	Male	42	28.4	1	0	1	Wildtype	Non-codel	un-methylated	Classical	28.4
CGGA_899	-2.54315	78.8967	-50.0139	-59.677	-18.5914	-9.30311	69.8743	-17.525	58.6681	Recurrent	GBM	IV	Male	48	7.6	1	0	1	Mutant	Non-codel	methylated	NA	7.6
CGGA_902	-16.8573	-122.297	-25.6374	35.7413	9.15568	-22.644	-10.9648	-44.8766	127.918	Primary	GBM	IV	Male	54	6.3	1	NA	NA	Wildtype	Non-codel	un-methylated	Proneural	6.3
CGGA_D02	-25.3671	-37.2523	-28.9392	-22.3388	16.9509	22.7735	-10.627	50.7626	28.7537	Recurrent	GBM	IV	Male	44	NA	1	0	1	Wildtype	Non-codel	methylated	Classical	NA
CGGA_D03	-2.73677	4.45216	-81.432	17.4323	-3.69274	51.3847	-13.9702	4.45768	-12.9099	Primary	GBM	IV	Male	44	13.9	1	1	1	Wildtype	Non-codel	methylated	Proneural	13.9
CGGA_D09	-10.5962	-41.1093	-65.1914	74.8747	-9.02113	-12.5325	4.13108	-33.6061	0.606646	Primary	GBM	IV	Male	57	7.7	1	1	0	Wildtype	Non-codel	un-methylated	Classical	7.7
CGGA_D26	-21.4844	-248.75	-15.7138	177.603	46.9849	-11.5856	-14.7091	-49.3476	-13.4485	Recurrent	GBM	IV	Male	55	8.6	1	0	0	Wildtype	Non-codel	un-methylated	Mesenchymal	8.6
CGGA_D30	-5.22229	162.5	-24.3527	-136.028	-58.0846	3.61978	18.0458	103.605	-47.3654	Primary	GBM	IV	Male	70	7.1	1	1	0	Wildtype	Non-codel	NA	Classical	7.1
CGGA_D32	39.4151	-81.5362	-24.0398	44.2863	18.0002	-9.53065	-8.03476	-16.0083	17.4319	Recurrent	GBM	IV	Male	61	11.8	1	0	1	Wildtype	Non-codel	un-methylated	Classical	11.8
CGGA_D34	8.84105	48.4894	-91.5082	-58.6894	-44.9908	7.46295	109.019	-57.8849	59.3503	Secondary	GBM	IV	Male	45	4.8	1	0	1	Mutant	Non-codel	methylated	NA	4.8
CGGA_D35	9.09579	-198.915	100.878	77.8274	73.2811	2.35379	-65.3961	-23.0058	-46.6673	Primary	GBM	IV	Female	68	21.7	1	1	0	Wildtype	Non-codel	methylated	Proneural	21.7
CGGA_D36	-3.81176	-259.781	-34.6316	254.767	56.4983	-14.2042	-41.6934	-83.7605	-20.9959	Recurrent	GBM	IV	Male	58	1.1	1	0	0	Wildtype	Non-codel	methylated	Proneural	1.1
CGGA_D37	-24.902	-199.501	175.955	-21.5308	13.1456	48.3233	-69.6823	16.3389	-54.1999	Primary	GBM	IV	Male	55	31.7	1	1	1	Wildtype	Non-codel	un-methylated	Mesenchymal	31.7
CGGA_D38	-10.4406	11.4627	-127.34	115.137	-31.4004	-10.6525	-7.31544	-21.8309	8.14306	Recurrent	GBM	IV	Female	41	22.7	1	1	0	Mutant	Codel	methylated	NA	22.7
CGGA_D51	17.962	-154.215	96.6947	3.78658	14.5922	34.7827	-4.66352	-50.5636	-81.9928	Recurrent	GBM	IV	Female	60	4.4	1	0	0	Wildtype	Non-codel	un-methylated	Mesenchymal	4.4
CGGA_D57	-0.63063	-53.2128	10.3109	-62.2742	-29.3891	7.88619	-17.6756	98.642	-11.6008	Primary	GBM	IV	Male	40	25.2	1	1	1	Wildtype	Non-codel	NA	Classical	25.2
CGGA_D59	30.076	85.9392	-53.2752	-33.3667	-27.8271	-15.8591	13.9394	-12.45	42.9621	Secondary	GBM	IV	Female	30	91.3	NA	0	1	Mutant	Non-codel	methylated	NA	91.3
CGGA_J100	13.5626	52.3887	-6.35555	-13.3117	-14.5033	-13.3666	19.9334	-3.3487	23.2355	Recurrent	GBM	IV	Male	55	NA	NA	NA	NA	Mutant	Non-codel	NA	NA	NA

## Sheet: Figure 5a
		Figure 5a
		# of cells per fragment
		LGG-03	LGG-04-1	LGG-04-2	LGG-04-3	ndGBM-01-A	ndGBM-01-C	ndGBM-01-D	ndGBM-01-F	ndGBM-02-1	ndGBM-02-2	ndGBM-02-4	ndGBM-02-5	ndGBM-03-1	ndGBM-03-2	ndGBM-03-3	ndGBM-04	ndGBM-05	ndGBM-06	ndGBM-07	ndGBM-08	ndGBM-09	ndGBM-10	ndGBM-11-A	ndGBM-11-B	ndGBM-11-C	ndGBM-11-D	rGBM-01-A	rGBM-01-B	rGBM-01-C	rGBM-01-D	rGBM-02-2	rGBM-02-3	rGBM-02-4	rGBM-02-5	rGBM-03-1	rGBM-03-2	rGBM-03-3	rGBM-04-1	rGBM-04-2	rGBM-04-3	rGBM-04-4	rGBM-05-1	rGBM-05-2	rGBM-05-3
	BCells	0	3	0	0	2	3	0	2	6	6	2	4	1	2	1	4	4	2	449	2	109	5	0	0	0	0	10	25	3	6	34	261	15	171	6	8	31	3	2	3	6	5	6	3
	Endo	92	37	10	4	0	1	5	5	2	53	5	30	1	1	1	46	493	8	3	222	9	3	0	1	1	1	1	3	3	0	4	28	0	125	10	19	13	2	1	0	2	46	5	6
	Glioma	2691	3368	956	4078	3235	7353	4549	518	2553	582	1483	1518	2219	170	1468	4880	3406	2788	783	1430	1062	1	0	0	20	1	132	437	28	486	8	1279	3	31	2990	861	2048	4270	4646	4963	3669	2223	1994	584
	Myeloid	3996	1442	1190	526	60	95	476	3508	1165	2742	1481	1250	943	2041	1355	2329	2229	80	5143	3596	2701	9712	338	255	2216	1014	3008	7808	4302	3897	762	3057	222	4525	431	471	1621	794	1011	1466	2073	1858	814	951
	Oligo	740	66	5	173	12	4	16	353	2	6	3	15	1	17	31	10	109	183	117	15	0	0	0	0	42	0	12	89	65	256	1	1	0	32	145	52	55	777	267	714	234	6	1	1
	Other	4	0	0	0	0	0	0	0	0	3	0	0	0	0	0	3	0	0	190	0	5	0	0	0	0	0	0	2	0	0	2	25	1	48	0	0	0	0	0	0	0	0	2	0
	Pericytes	21	22	1	1	7	2	10	14	447	325	111	340	8	1	1	28	237	59	28	98	12	0	0	1	2	0	1	0	2	0	345	2	0	26	3	8	5	8	20	4	12	38	16	12
	TCells	64	94	39	33	32	45	3	50	21	313	41	25	368	155	242	111	249	47	2223	134	1041	152	19	14	29	25	175	221	130	50	950	4438	539	4964	44	181	222	311	185	250	376	520	165	280

## Sheet: Figure 5b
	Figure 5b
	percentage of all clusters
		Microglia	BMDMs
	LGG-03	44	7
	LGG-04-1	20	4
	LGG-04-2	45	8
	LGG-04-3	5	2
	ndGBM-01-A	0	1
	ndGBM-01-C	0	1
	ndGBM-01-D	6	2
	ndGBM-01-F	70	8
	ndGBM-02-1	3	23
	ndGBM-02-2	50	16
	ndGBM-02-4	23	21
	ndGBM-02-5	20	15
	ndGBM-03-1	13	12
	ndGBM-03-2	78	6
	ndGBM-03-3	35	6
	ndGBM-04	18	11
	ndGBM-05	24	7
	ndGBM-06	1	2
	ndGBM-07	30	25
	ndGBM-08	44	20
	ndGBM-09	33	20
	ndGBM-10	54	13
	ndGBM-11-A	87	8
	ndGBM-11-B	78	14
	ndGBM-11-C	85	10
	ndGBM-11-D	83	12
	rGBM-01-A	59	28
	rGBM-01-B	20	67
	rGBM-01-C	57	37
	rGBM-01-D	28	51
	rGBM-02-2	1	33
	rGBM-02-3	15	14
	rGBM-02-4	2	26
	rGBM-02-5	3	36
	rGBM-03-1	10	2
	rGBM-03-2	10	19
	rGBM-03-3	32	7
	rGBM-04-1	9	4
	rGBM-04-2	11	4
	rGBM-04-3	14	5
	rGBM-04-4	12	20
	rGBM-05-1	23	15
	rGBM-05-2	7	20
	rGBM-05-3	22	29

## Sheet: Figure 6d
	Figure 6d
	Patient ID	S100A4 expression	Recurrence	Histology	Grade	Gender	Age	survival	status	Radio_status..treated.1.un.treated.0.	Chemo_status..TMZ.treated.1.un.treated.0.	IDH_mutation_status	X1p19q_codeletion_status	MGMT_status	Subtype	OS	S100A4.Levels
	CGGA_1001	39.73	Primary	GBM	IV	Male	11	112.7	0	0	1	Wildtype	Non-codel	un-methylated	Mesenchymal	112.7	High
	CGGA_1004	145.62	Primary	Astrocytoma	II	Female	63	29.6	1	1	0	Wildtype	Non-codel	methylated	Mesenchymal	29.6	High
	CGGA_1005	3.38	Primary	Astrocytoma	II	Female	41	112.6	0	0	1	Mutant	Non-codel	methylated	NA	112.6	Low
	CGGA_1006	102.3	Primary	Anaplastic Astrocytoma	III	Male	42	8.4	1	1	1	Wildtype	Non-codel	un-methylated	Mesenchymal	8.4	High
	CGGA_1007	19.92	Primary	GBM	IV	Female	57	11.3	1	1	1	Wildtype	Non-codel	un-methylated	Classical	11.3	High
	CGGA_1008	20.64	Primary	GBM	IV	Female	54	10.4	1	1	1	Wildtype	Non-codel	un-methylated	Classical	10.4	High
	CGGA_1011	55.65	Primary	GBM	IV	Female	46	3.6	1	1	0	Wildtype	Non-codel	un-methylated	Mesenchymal	3.6	High
	CGGA_1013	1.81	Primary	Astrocytoma	II	Female	38	56.7	1	1	0	Mutant	Non-codel	methylated	NA	56.7	Low
	CGGA_1015	52.45	Primary	GBM	IV	Male	62	5.4	1	1	0	Wildtype	Non-codel	un-methylated	Mesenchymal	5.4	High
	CGGA_1019	147.43	Recurrent	GBM	IV	Male	60	7	1	0	1	Wildtype	Non-codel	methylated	Mesenchymal	7	High
	CGGA_1020	1.19	Primary	Astrocytoma	II	Female	38	36.8	1	1	0	Mutant	Non-codel	un-methylated	NA	36.8	Low
	CGGA_1022	84.3	Recurrent	Astrocytoma	II	Female	62	17	0	0	1	Wildtype	Non-codel	un-methylated	Classical	17	High
	CGGA_1023	36	Primary	GBM	IV	Female	56	22.4	1	1	1	Wildtype	Non-codel	un-methylated	Classical	22.4	High
	CGGA_1024	15.55	Primary	GBM	IV	Male	64	101.1	1	1	1	Wildtype	Non-codel	methylated	Proneural	101.1	High
	CGGA_1026	14.91	Primary	GBM	IV	Male	57	51.6	1	1	1	Wildtype	Non-codel	methylated	Classical	51.6	High
	CGGA_1027	17.93	Primary	Anaplastic Oligodendrolgioma	III	Male	37	88.4	0	1	1	Mutant	Codel	methylated	NA	88.4	High
	CGGA_1031	1.49	Primary	Astrocytoma	II	Female	31	80.8	1	0	1	Mutant	Non-codel	un-methylated	NA	80.8	Low
	CGGA_1034	11.38	Primary	Anaplastic Astrocytoma	III	Male	23	24.8	1	1	1	Wildtype	Non-codel	un-methylated	Classical	24.8	Low
	CGGA_1035	121.38	Primary	GBM	IV	Female	60	18.6	1	1	0	Wildtype	Non-codel	methylated	Mesenchymal	18.6	High
	CGGA_1039	11.07	Primary	GBM	IV	Male	40	23.9	1	0	1	Wildtype	Non-codel	methylated	Classical	23.9	Low
	CGGA_1045	147.81	Primary	GBM	IV	Male	79	11.4	1	1	1	Wildtype	Non-codel	un-methylated	Mesenchymal	11.4	High
	CGGA_1046	1.21	Primary	Astrocytoma	II	Male	21	93	0	NA	1	NA	NA	methylated	NA	93	Low
	CGGA_1049	96.01	Primary	GBM	IV	Male	58	26.6	1	1	1	Wildtype	Non-codel	un-methylated	Classical	26.6	High
	CGGA_1050	2.01	Primary	Oligodendroglioma	II	Male	39	99.9	0	1	1	Mutant	Codel	methylated	NA	99.9	Low
	CGGA_1052	23.93	Primary	Oligodendroglioma	II	Male	41	97.4	NA	NA	NA	Mutant	Codel	un-methylated	NA	97.4	High
	CGGA_1053	37.88	Primary	GBM	IV	Female	63	12.2	1	1	1	Wildtype	Non-codel	un-methylated	Proneural	12.2	High
	CGGA_1059	13.96	Recurrent	Astrocytoma	II	Female	54	0.7	1	1	0	Mutant	Non-codel	un-methylated	NA	0.7	Low
	CGGA_1060	5.8	Recurrent	GBM	IV	Male	42	7.5	1	0	1	Mutant	Non-codel	methylated	NA	7.5	Low
	CGGA_1061	2.6	Recurrent	Anaplastic Astrocytoma	III	Female	43	17.5	1	0	1	Mutant	Non-codel	un-methylated	NA	17.5	Low
	CGGA_1068	45.84	Secondary	GBM	IV	Male	29	2.2	1	0	0	Mutant	Non-codel	methylated	NA	2.2	High
	CGGA_1070	21.2	Primary	GBM	IV	Male	37	10.9	1	1	1	Wildtype	Non-codel	un-methylated	Classical	10.9	High
	CGGA_1071	58.6	Primary	Astrocytoma	II	Male	42	98.9	1	0	1	Wildtype	Non-codel	un-methylated	Classical	98.9	High
	CGGA_1072	31.71	Primary	GBM	IV	Male	26	35.8	1	1	1	Wildtype	Non-codel	un-methylated	Classical	35.8	High
	CGGA_1073	42.56	Primary	GBM	IV	Female	42	8.9	1	1	1	Wildtype	Non-codel	un-methylated	Classical	8.9	High
	CGGA_1074	45.88	Primary	GBM	IV	Male	50	2.8	1	1	1	Wildtype	Non-codel	methylated	Mesenchymal	2.8	High
	CGGA_1077	155.65	Primary	GBM	IV	Male	47	19.4	1	1	0	Wildtype	Non-codel	un-methylated	Mesenchymal	19.4	High
	CGGA_1078	26.04	Recurrent	GBM	IV	Female	61	10.4	1	1	1	Wildtype	Non-codel	methylated	Classical	10.4	High
	CGGA_1079	39.44	Primary	Anaplastic Astrocytoma	III	Male	38	15.5	1	NA	NA	Wildtype	Non-codel	un-methylated	Classical	15.5	High
	CGGA_1081	14.12	Recurrent	Anaplastic Astrocytoma	III	Female	30	7.1	1	0	0	Wildtype	Non-codel	un-methylated	Proneural	7.1	Low
	CGGA_1083	62.43	Primary	GBM	IV	Male	59	14.8	1	1	1	Wildtype	Non-codel	un-methylated	Mesenchymal	14.8	High
	CGGA_1091	45.53	Primary	GBM	IV	Female	51	36.7	1	1	1	Wildtype	Non-codel	methylated	Classical	36.7	High
	CGGA_1094	11.92	Recurrent	Anaplastic Astrocytoma	III	Female	40	8.3	1	0	1	Mutant	Non-codel	methylated	NA	8.3	Low
	CGGA_1095	15.78	NA	NA	NA	Male	29	91.3	1	1	1	Mutant	Non-codel	methylated	NA	91.3	High
	CGGA_1099	44.83	Secondary	GBM	IV	Male	8	4	1	0	1	Wildtype	Non-codel	un-methylated	Classical	4	High
	CGGA_1105	29.62	Secondary	GBM	IV	Male	29	20	1	1	1	Mutant	Non-codel	methylated	NA	20	High
	CGGA_1109	80.28	Primary	GBM	IV	Male	42	44.3	1	NA	NA	Wildtype	Non-codel	un-methylated	Classical	44.3	High
	CGGA_1113	5.9	Primary	Anaplastic Oligodendrolgioma	III	Male	34	41.6	1	0	1	Mutant	Codel	methylated	NA	41.6	Low
	CGGA_1114	66.9	Primary	GBM	IV	Male	53	15.1	1	1	1	Wildtype	Non-codel	un-methylated	Mesenchymal	15.1	High
	CGGA_1116	8.33	Recurrent	GBM	IV	Female	43	8.2	1	1	1	Mutant	Non-codel	methylated	NA	8.2	Low
	CGGA_1118	17.29	Recurrent	Anaplastic Astrocytoma	III	Male	31	13.1	1	0	0	Mutant	Non-codel	methylated	NA	13.1	High
	CGGA_1119	21.86	Recurrent	GBM	IV	Male	52	13.9	1	0	1	Mutant	Codel	methylated	NA	13.9	High
	CGGA_1124	124.69	Primary	GBM	IV	Male	47	15.9	1	1	1	Wildtype	Non-codel	un-methylated	Mesenchymal	15.9	High
	CGGA_1129	24.56	Secondary	GBM	IV	Male	34	5.5	1	1	0	Mutant	Non-codel	methylated	NA	5.5	High
	CGGA_1136	22.77	Secondary	GBM	IV	Female	38	7.8	1	0	1	Mutant	Non-codel	methylated	NA	7.8	High
	CGGA_1139	39.92	Primary	GBM	IV	Female	53	39.3	1	1	1	Wildtype	Non-codel	methylated	Classical	39.3	High
	CGGA_1140	5.95	Recurrent	Anaplastic Astrocytoma	III	Female	49	30.3	1	0	1	Wildtype	Non-codel	methylated	Proneural	30.3	Low
	CGGA_1145	61.88	Recurrent	Anaplastic Astrocytoma	III	Male	41	7.9	1	1	1	Wildtype	Non-codel	methylated	Classical	7.9	High
	CGGA_1146	8.91	Primary	Anaplastic Astrocytoma	III	Male	35	82.1	0	1	0	Mutant	Non-codel	methylated	NA	82.1	Low
	CGGA_1160	36.08	Primary	Anaplastic Astrocytoma	III	Female	43	14	1	NA	NA	Mutant	Non-codel	un-methylated	NA	14	High
	CGGA_1170	13.91	Secondary	GBM	IV	Male	25	11.4	1	1	1	Mutant	Non-codel	methylated	NA	11.4	Low
	CGGA_1171	56.83	Primary	GBM	IV	Male	40	13.5	1	1	0	Wildtype	Non-codel	methylated	Mesenchymal	13.5	High
	CGGA_1175	13.45	Secondary	GBM	IV	Female	36	14.5	1	0	1	Mutant	Non-codel	methylated	NA	14.5	Low
	CGGA_1177	239.84	Recurrent	GBM	IV	Male	40	14.8	1	1	1	Wildtype	Non-codel	un-methylated	Mesenchymal	14.8	High
	CGGA_1180	67.64	Primary	GBM	IV	Female	48	40.3	0	1	1	Wildtype	Non-codel	un-methylated	Mesenchymal	40.3	High
	CGGA_1188	73.15	Secondary	GBM	IV	Female	30	8.4	1	1	1	Mutant	Non-codel	un-methylated	NA	8.4	High
	CGGA_1189	2.41	Primary	Anaplastic Oligodendrolgioma	III	Female	34	88.6	0	0	1	Mutant	Codel	methylated	NA	88.6	Low
	CGGA_1190	2.34	Primary	Anaplastic Astrocytoma	III	Female	45	88.6	0	0	1	Mutant	Non-codel	methylated	NA	88.6	Low
	CGGA_1197	6.92	Secondary	GBM	IV	Male	43	31	1	1	1	Mutant	Codel	methylated	NA	31	Low
	CGGA_1214	16.98	Primary	GBM	IV	Female	49	19.9	1	1	1	Wildtype	Non-codel	methylated	Classical	19.9	High
	CGGA_1215	20.19	Recurrent	Anaplastic Astrocytoma	III	Male	37	1	1	1	1	Mutant	Non-codel	methylated	NA	1	High
	CGGA_1216	33.05	Primary	GBM	IV	Male	44	10.3	1	1	1	Wildtype	Non-codel	methylated	Classical	10.3	High
	CGGA_1218	56.49	Secondary	GBM	IV	Male	53	9.4	1	1	1	Wildtype	Non-codel	un-methylated	Classical	9.4	High
	CGGA_1219	20.39	Primary	GBM	IV	Female	57	69.7	1	1	1	Mutant	Non-codel	methylated	NA	69.7	High
	CGGA_1224	131.3	Primary	GBM	IV	Male	57	8.9	1	1	1	Wildtype	Non-codel	un-methylated	Mesenchymal	8.9	High
	CGGA_1227	35.28	Recurrent	GBM	IV	Female	46	39.4	1	1	1	Wildtype	Non-codel	methylated	Classical	39.4	High
	CGGA_1231	105.33	Recurrent	Anaplastic Astrocytoma	III	Female	31	74.9	1	1	1	Wildtype	Non-codel	un-methylated	Mesenchymal	74.9	High
	CGGA_1234	69.65	Primary	GBM	IV	Male	32	23.2	1	1	1	Wildtype	Non-codel	un-methylated	Mesenchymal	23.2	High
	CGGA_1237	61.65	Primary	GBM	IV	Male	62	9.7	1	1	1	Wildtype	Non-codel	un-methylated	Proneural	9.7	High
	CGGA_1240	33.88	Primary	GBM	IV	Male	33	0.6	1	0	0	Wildtype	Non-codel	un-methylated	Mesenchymal	0.6	High
	CGGA_1246	24.7	Primary	Anaplastic Oligodendrolgioma	III	Male	53	85	0	1	1	Mutant	Codel	methylated	NA	85	High
	CGGA_1251	8.97	Primary	GBM	IV	Female	42	8.9	1	1	1	Wildtype	Non-codel	un-methylated	Proneural	8.9	Low
	CGGA_1258	48.94	Primary	GBM	IV	Male	42	3.7	1	0	0	Wildtype	Non-codel	un-methylated	Proneural	3.7	High
	CGGA_1263	29.04	Primary	Anaplastic Astrocytoma	III	Male	50	25.4	1	1	0	Wildtype	Non-codel	un-methylated	Classical	25.4	High
	CGGA_1270	89.51	Primary	GBM	IV	Female	60	6.2	1	1	1	Wildtype	Non-codel	un-methylated	Proneural	6.2	High
	CGGA_1271	123.53	Recurrent	GBM	IV	Male	17	17.2	1	1	1	Wildtype	Non-codel	methylated	Classical	17.2	High
	CGGA_1272	30.97	Secondary	GBM	IV	Male	32	4.1	1	1	0	Mutant	Non-codel	methylated	NA	4.1	High
	CGGA_1275	335.98	Primary	GBM	IV	Male	70	6	1	1	1	Wildtype	Non-codel	un-methylated	Mesenchymal	6	High
	CGGA_1280	24.61	Primary	Anaplastic Astrocytoma	III	Male	74	14.7	1	1	1	Wildtype	Non-codel	un-methylated	Classical	14.7	High
	CGGA_1281	5.32	Primary	Anaplastic Astrocytoma	III	Male	45	82.9	0	1	1	Wildtype	Codel	methylated	Proneural	82.9	Low
	CGGA_1283	4.96	Secondary	GBM	IV	Male	17	0.7	1	1	1	Wildtype	Non-codel	un-methylated	Proneural	0.7	Low
	CGGA_1284	94.12	Primary	Anaplastic Astrocytoma	III	Male	73	3.2	1	0	1	Wildtype	Non-codel	un-methylated	Mesenchymal	3.2	High
	CGGA_1285	93.08	Recurrent	GBM	IV	Female	58	2.6	1	0	0	Wildtype	Non-codel	methylated	Mesenchymal	2.6	High
	CGGA_1287	33.22	Primary	GBM	IV	Male	29	17.5	1	1	1	Mutant	Non-codel	un-methylated	NA	17.5	High
	CGGA_1292	14.99	Primary	Anaplastic Astrocytoma	III	Male	17	82.6	0	1	1	Wildtype	Non-codel	methylated	Proneural	82.6	High
	CGGA_1299	21.44	Primary	GBM	IV	Male	54	18.1	1	1	1	Wildtype	Non-codel	un-methylated	Classical	18.1	High
	CGGA_1301	52.33	Secondary	GBM	IV	Male	48	7.9	1	1	1	Wildtype	Non-codel	un-methylated	Mesenchymal	7.9	High
	CGGA_1307	23.44	Primary	Anaplastic Astrocytoma	III	Female	25	31.7	0	1	1	Mutant	Non-codel	un-methylated	NA	31.7	High
	CGGA_1313	60.91	Primary	GBM	IV	Male	42	12.5	1	1	1	Wildtype	Non-codel	un-methylated	Classical	12.5	High
	CGGA_1314	45.01	Primary	GBM	IV	Female	27	5.7	1	0	0	Mutant	Non-codel	methylated	NA	5.7	High
	CGGA_1320	17.24	Primary	GBM	IV	Male	19	1.9	1	0	1	Wildtype	Non-codel	un-methylated	Proneural	1.9	High
	CGGA_1322	2.14	Primary	Anaplastic Astrocytoma	III	Male	10	8.3	1	1	1	Mutant	Non-codel	methylated	NA	8.3	Low
	CGGA_1324	17.66	Secondary	GBM	IV	Male	42	27.9	1	1	1	Mutant	Codel	methylated	NA	27.9	High
	CGGA_1329	8.36	Recurrent	Anaplastic Astrocytoma	III	Female	43	10.7	1	1	1	Mutant	Non-codel	methylated	NA	10.7	Low
	CGGA_1330	17.05	Primary	Astrocytoma	II	Male	47	80.8	0	1	1	Mutant	Non-codel	methylated	NA	80.8	High
	CGGA_1332	24.36	Primary	GBM	IV	Female	55	16.8	0	0	1	Wildtype	Non-codel	methylated	Classical	16.8	High
	CGGA_1338	137.35	Primary	GBM	IV	Female	61	36.9	1	1	1	Wildtype	Non-codel	methylated	Mesenchymal	36.9	High
	CGGA_1340	2.51	Primary	Anaplastic Astrocytoma	III	Male	35	36.5	1	1	1	Wildtype	Non-codel	un-methylated	Proneural	36.5	Low
	CGGA_1342	89.9	Primary	GBM	IV	Male	47	6.1	1	1	1	Wildtype	Non-codel	un-methylated	Mesenchymal	6.1	High
	CGGA_1343	65.69	Recurrent	GBM	IV	Male	34	3.1	1	1	1	Wildtype	Non-codel	methylated	Classical	3.1	High
	CGGA_1346	48.47	Secondary	GBM	IV	Female	57	9.3	1	1	1	Wildtype	Non-codel	un-methylated	Mesenchymal	9.3	High
	CGGA_1370	9.06	Recurrent	GBM	IV	Male	43	10.7	0	1	1	Wildtype	Non-codel	un-methylated	Classical	10.7	Low
	CGGA_1374	21.93	Recurrent	Anaplastic Astrocytoma	III	Male	22	4.6	1	1	0	Mutant	Non-codel	methylated	NA	4.6	High
	CGGA_1375	2.51	Secondary	GBM	IV	Female	50	3	1	1	0	Mutant	Non-codel	methylated	NA	3	Low
	CGGA_1381	28.37	Recurrent	GBM	IV	Female	36	1.5	1	1	1	Mutant	Non-codel	methylated	NA	1.5	High
	CGGA_1384	7.65	Primary	GBM	IV	Female	39	6.3	1	1	1	Mutant	Non-codel	methylated	NA	6.3	Low
	CGGA_1388	37.81	Recurrent	Anaplastic Astrocytoma	III	Male	37	15.9	1	1	1	Mutant	Non-codel	methylated	NA	15.9	High
	CGGA_1393	50.11	Secondary	GBM	IV	Male	41	9	1	1	1	Wildtype	Non-codel	methylated	Classical	9	High
	CGGA_1394	4.56	Recurrent	GBM	IV	Male	37	4.6	1	1	1	Mutant	Non-codel	methylated	NA	4.6	Low
	CGGA_1406	27.27	Primary	Astrocytoma	II	Male	34	70.8	1	1	1	Mutant	Non-codel	methylated	NA	70.8	High
	CGGA_1408	18.28	Primary	Anaplastic Astrocytoma	III	Female	64	44.8	1	1	1	Wildtype	Non-codel	un-methylated	Classical	44.8	High
	CGGA_1409	4.75	Primary	GBM	IV	Female	24	76.8	0	0	1	Mutant	Non-codel	un-methylated	NA	76.8	Low
	CGGA_1411	47.73	Recurrent	Anaplastic Astrocytoma	III	Female	40	10.8	1	1	1	Wildtype	Non-codel	methylated	Proneural	10.8	High
	CGGA_1412	11.58	Secondary	GBM	IV	Female	48	9.7	1	1	1	Mutant	Codel	methylated	NA	9.7	Low
	CGGA_1450	1.76	Secondary	GBM	IV	Male	37	31.5	1	1	1	Mutant	Codel	un-methylated	NA	31.5	Low
	CGGA_1460	12.08	Secondary	GBM	IV	Male	51	6.9	1	1	1	Wildtype	Non-codel	methylated	Classical	6.9	Low
	CGGA_1475	38.44	Secondary	GBM	IV	Male	38	6	1	1	0	Mutant	Non-codel	methylated	NA	6	High
	CGGA_171	10.1	Primary	Oligodendroglioma	II	Female	37	NA	NA	0	NA	Mutant	Codel	un-methylated	NA	NA	Low
	CGGA_235	2.25	Primary	Oligodendroglioma	II	Male	24	76.9	1	1	1	Mutant	Codel	methylated	NA	76.9	Low
	CGGA_236	1.69	Primary	Oligodendroglioma	II	Male	47	23.2	0	1	1	Mutant	Codel	methylated	NA	23.2	Low
	CGGA_241	34.68	Primary	Astrocytoma	II	Male	34	147.2	0	1	0	Mutant	Non-codel	methylated	NA	147.2	High
	CGGA_243	1.22	Primary	Oligodendroglioma	II	Female	30	97.9	0	1	0	Mutant	Codel	methylated	NA	97.9	Low
	CGGA_245	20.78	Recurrent	Anaplastic Astrocytoma	III	Female	39	10.5	1	1	1	Mutant	Non-codel	NA	NA	10.5	High
	CGGA_247	1.88	Primary	Anaplastic Astrocytoma	III	Male	60	20	1	1	1	Mutant	Non-codel	methylated	NA	20	Low
	CGGA_251	3.35	Primary	Astrocytoma	II	Male	45	42.7	0	1	0	Mutant	Non-codel	methylated	NA	42.7	Low
	CGGA_252	3.44	Primary	Astrocytoma	II	Female	24	5.4	0	1	0	Mutant	Non-codel	un-methylated	NA	5.4	Low
	CGGA_254	2.86	Primary	Oligodendroglioma	II	Male	38	146.6	0	1	1	Mutant	Codel	methylated	NA	146.6	Low
	CGGA_256	7.22	Primary	Astrocytoma	II	Male	39	5.2	0	1	1	Mutant	Non-codel	un-methylated	NA	5.2	Low
	CGGA_261	3.77	Primary	Astrocytoma	II	Male	27	135.8	0	1	0	Mutant	Non-codel	un-methylated	NA	135.8	Low
	CGGA_267	2.12	Primary	Astrocytoma	II	Male	36	45.2	1	0	0	Mutant	Non-codel	un-methylated	NA	45.2	Low
	CGGA_269	26.09	Primary	Astrocytoma	II	Female	45	96.4	0	1	0	Wildtype	Non-codel	un-methylated	Classical	96.4	High
	CGGA_272	129.6	Secondary	GBM	IV	Male	51	7.1	1	0	0	Wildtype	Non-codel	un-methylated	Proneural	7.1	High
	CGGA_273	4.61	Primary	Astrocytoma	II	Female	35	86.6	1	1	0	Mutant	Non-codel	un-methylated	NA	86.6	Low
	CGGA_274	56.64	Primary	GBM	IV	Female	55	20.1	0	1	1	Wildtype	Non-codel	un-methylated	Mesenchymal	20.1	High
	CGGA_276	4.33	Primary	Oligodendroglioma	II	Male	44	17.4	0	0	0	Mutant	Non-codel	methylated	NA	17.4	Low
	CGGA_277	3.55	Primary	Anaplastic Oligodendrolgioma	III	Male	40	134.4	0	1	1	Mutant	NA	methylated	NA	134.4	Low
	CGGA_283	21.93	Primary	Oligodendroglioma	II	Female	47	114.1	1	1	1	Mutant	Codel	methylated	NA	114.1	High
	CGGA_300	2.78	Primary	Astrocytoma	II	Female	35	72.3	1	1	1	Mutant	Non-codel	un-methylated	NA	72.3	Low
	CGGA_309	61.19	NA	NA	NA	Male	44	4.6	1	1	1	Wildtype	NA	un-methylated	Classical	4.6	High
	CGGA_314	0.97	Recurrent	Oligodendroglioma	III	Male	39	84.4	1	1	1	Mutant	Codel	un-methylated	NA	84.4	Low
	CGGA_318	65.73	Secondary	GBM	IV	Female	40	7.3	1	NA	1	Wildtype	Non-codel	un-methylated	Mesenchymal	7.3	High
	CGGA_323	4.07	Primary	Oligodendroglioma	II	Female	48	142.6	0	0	0	Wildtype	Non-codel	un-methylated	Proneural	142.6	Low
	CGGA_330	42.3	Primary	Anaplastic Astrocytoma	III	Male	45	36.9	1	1	1	Wildtype	Non-codel	un-methylated	Classical	36.9	High
	CGGA_333	29.67	Primary	Astrocytoma	II	Male	40	58.6	0	1	0	Mutant	Non-codel	un-methylated	NA	58.6	High
	CGGA_337	25.35	Primary	Anaplastic Astrocytoma	III	Female	50	33.1	1	NA	NA	Mutant	Non-codel	methylated	NA	33.1	High
	CGGA_342	59.91	Primary	GBM	IV	Female	49	16.4	1	1	1	Wildtype	NA	methylated	Classical	16.4	High
	CGGA_374	19.53	Secondary	GBM	IV	Male	37	16.2	1	1	1	Mutant	Non-codel	methylated	NA	16.2	High
	CGGA_400	23.21	Recurrent	Anaplastic Astrocytoma	III	Female	38	43.4	1	1	0	Mutant	Non-codel	methylated	NA	43.4	High
	CGGA_413	40.22	Primary	GBM	IV	Male	54	6	0	1	1	Wildtype	Non-codel	un-methylated	Classical	6	High
	CGGA_426	55.93	Primary	Anaplastic Astrocytoma	III	Male	50	51.3	1	1	1	Wildtype	Non-codel	un-methylated	Proneural	51.3	High
	CGGA_431	11.84	Recurrent	Oligodendroglioma	III	Male	41	137.4	0	1	1	Mutant	Codel	methylated	NA	137.4	Low
	CGGA_446	3.34	Primary	Oligodendroglioma	II	Female	35	137.2	0	1	0	Mutant	Codel	un-methylated	NA	137.2	Low
	CGGA_448	83.97	Primary	Anaplastic Astrocytoma	III	Male	64	11.6	1	1	1	Wildtype	Non-codel	un-methylated	Proneural	11.6	High
	CGGA_458	12.57	Recurrent	Astrocytoma	II	Male	51	13.8	1	1	1	Mutant	Non-codel	methylated	NA	13.8	Low
	CGGA_479	11.97	Primary	Oligodendroglioma	II	Female	36	135.4	0	1	0	Mutant	Codel	un-methylated	NA	135.4	Low
	CGGA_483	55.44	Primary	GBM	IV	Female	59	9.1	1	1	1	Wildtype	Non-codel	un-methylated	Mesenchymal	9.1	High
	CGGA_485	4.94	Primary	Oligodendroglioma	II	Male	31	80.1	0	1	1	Mutant	Codel	un-methylated	NA	80.1	Low
	CGGA_488	2.4	Primary	Anaplastic Astrocytoma	III	Male	23	14.3	1	1	1	Wildtype	Non-codel	un-methylated	Classical	14.3	Low
	CGGA_490	6.44	Primary	Anaplastic Oligodendrolgioma	III	Female	37	125.1	0	1	1	Mutant	Codel	methylated	NA	125.1	Low
	CGGA_491	10.62	Primary	GBM	IV	Female	36	35.3	1	1	1	Mutant	Non-codel	methylated	NA	35.3	Low
	CGGA_493	2.25	Primary	Astrocytoma	II	Female	32	78.3	1	1	1	Mutant	Non-codel	un-methylated	NA	78.3	Low
	CGGA_494	8.59	Primary	GBM	IV	Female	58	135.1	0	1	1	Wildtype	Non-codel	methylated	Classical	135.1	Low
	CGGA_495	63.16	NA	NA	NA	Male	53	9.7	1	0	0	Wildtype	NA	un-methylated	Mesenchymal	9.7	High
	CGGA_499	16.54	Primary	GBM	IV	Male	51	4	1	1	0	Wildtype	Non-codel	methylated	Mesenchymal	4	High
	CGGA_501	3.8	Primary	Oligodendroglioma	II	Male	40	134.8	0	1	0	Mutant	Codel	methylated	NA	134.8	Low
	CGGA_502	3.91	Primary	Astrocytoma	II	Male	39	134.4	0	1	0	Mutant	Non-codel	methylated	NA	134.4	Low
	CGGA_510	8.53	Primary	Anaplastic Oligodendrolgioma	III	Male	42	134	0	1	1	Mutant	Codel	methylated	NA	134	Low
	CGGA_518	4.69	Secondary	GBM	IV	Male	27	7	1	0	0	Mutant	NA	un-methylated	NA	7	Low
	CGGA_525	48.83	Primary	GBM	IV	Male	61	4.5	1	1	0	Wildtype	Non-codel	methylated	Mesenchymal	4.5	High
	CGGA_538	1.63	Primary	Oligodendroglioma	II	Female	43	NA	NA	0	NA	Mutant	Codel	un-methylated	NA	NA	Low
	CGGA_541	8.14	Primary	Astrocytoma	II	Female	36	133.1	0	1	0	Wildtype	Non-codel	un-methylated	Classical	133.1	Low
	CGGA_543	3.45	Primary	Oligodendroglioma	II	Male	43	132.9	0	1	0	Mutant	Codel	methylated	NA	132.9	Low
	CGGA_545	28.87	Recurrent	GBM	IV	Female	38	18.2	1	0	1	Mutant	Non-codel	methylated	NA	18.2	High
	CGGA_551	5.11	Primary	Oligodendroglioma	II	Male	44	132.6	0	1	0	Mutant	Codel	un-methylated	NA	132.6	Low
	CGGA_560	3.26	Primary	Anaplastic Astrocytoma	III	Male	43	132.3	0	1	0	Mutant	Non-codel	methylated	NA	132.3	Low
	CGGA_564	9.72	Primary	Anaplastic Astrocytoma	III	Male	47	22.3	1	1	1	Wildtype	Non-codel	methylated	Classical	22.3	Low
	CGGA_565	2.93	Primary	Anaplastic Astrocytoma	III	Male	51	118.5	0	1	0	Wildtype	Non-codel	un-methylated	Classical	118.5	Low
	CGGA_578	5.23	Primary	Anaplastic Astrocytoma	III	Female	61	11.9	1	1	1	Wildtype	Non-codel	methylated	Classical	11.9	Low
	CGGA_580	3	Primary	Astrocytoma	II	Male	43	45.8	1	1	0	Mutant	Non-codel	methylated	NA	45.8	Low
	CGGA_591	5.33	Primary	Anaplastic Astrocytoma	III	Female	50	54.4	1	1	1	Mutant	Non-codel	methylated	NA	54.4	Low
	CGGA_598	2.89	Primary	Anaplastic Oligodendrolgioma	III	Female	61	120.9	1	1	1	Mutant	Codel	methylated	NA	120.9	Low
	CGGA_599	9.92	Primary	Anaplastic Oligodendrolgioma	III	Female	66	13.7	1	1	0	Wildtype	Non-codel	un-methylated	Classical	13.7	Low
	CGGA_601	4.12	Primary	Astrocytoma	II	Male	36	37.2	1	1	0	Mutant	Non-codel	un-methylated	NA	37.2	Low
	CGGA_603	15.41	Recurrent	Anaplastic Astrocytoma	III	Male	32	5.5	0	1	1	Mutant	Non-codel	methylated	NA	5.5	High
	CGGA_604	61.47	Primary	GBM	IV	Male	46	12.5	1	1	1	Wildtype	Non-codel	methylated	Classical	12.5	High
	CGGA_605	77.27	Recurrent	Astrocytoma	III	Male	43	130.6	0	0	1	Mutant	Non-codel	methylated	NA	130.6	High
	CGGA_607	3.59	Primary	Astrocytoma	II	Male	25	45.7	0	1	0	Mutant	Non-codel	un-methylated	NA	45.7	Low
	CGGA_616	96.77	Primary	Anaplastic Astrocytoma	III	Male	43	31.3	1	1	1	Wildtype	Non-codel	methylated	Classical	31.3	High
	CGGA_624	76.33	Recurrent	GBM	IV	Female	50	4	1	NA	NA	Wildtype	Non-codel	un-methylated	Classical	4	High
	CGGA_630	3.12	Recurrent	Oligodendroglioma	III	Male	43	130.6	0	1	1	Mutant	Codel	methylated	NA	130.6	Low
	CGGA_632	6.59	Primary	Astrocytoma	II	Female	29	18.9	1	1	1	Mutant	Non-codel	un-methylated	NA	18.9	Low
	CGGA_633	1.97	Primary	Oligodendroglioma	II	Female	56	59.6	1	1	1	Wildtype	Non-codel	un-methylated	Proneural	59.6	Low
	CGGA_635	5.23	Primary	Oligodendroglioma	II	Male	45	129.3	0	1	1	Mutant	Codel	un-methylated	NA	129.3	Low
	CGGA_638	11.37	Primary	Oligodendroglioma	II	Male	42	78.4	0	1	0	Mutant	Codel	un-methylated	NA	78.4	Low
	CGGA_641	3.92	Primary	Anaplastic Oligodendrolgioma	III	Female	51	112.1	1	1	1	Mutant	Codel	un-methylated	NA	112.1	Low
	CGGA_642	0.89	Primary	Astrocytoma	II	Male	29	128.9	0	1	0	Mutant	Non-codel	un-methylated	NA	128.9	Low
	CGGA_643	4.66	Primary	Anaplastic Astrocytoma	III	Male	56	10.9	1	1	1	Wildtype	Non-codel	un-methylated	Proneural	10.9	Low
	CGGA_655	3.19	Primary	Oligodendroglioma	II	Male	35	128.3	0	1	0	Mutant	Codel	un-methylated	NA	128.3	Low
	CGGA_658	32.5	Primary	GBM	IV	Male	55	12.2	1	1	1	Wildtype	Non-codel	methylated	Classical	12.2	High
	CGGA_659	5	Primary	Oligodendroglioma	II	Female	50	24	0	1	1	Wildtype	Non-codel	un-methylated	Classical	24	Low
	CGGA_661	63.18	Primary	Anaplastic Astrocytoma	III	Male	42	NA	1	1	0	Wildtype	Non-codel	methylated	Mesenchymal	NA	High
	CGGA_662	4.4	Primary	Oligodendroglioma	II	Female	59	9.3	1	0	0	Mutant	Codel	un-methylated	NA	9.3	Low
	CGGA_666	2.76	Primary	Oligodendroglioma	II	Female	45	82.2	1	1	0	Mutant	Codel	methylated	NA	82.2	Low
	CGGA_669	3.79	Recurrent	GBM	IV	Female	56	20	1	0	1	Wildtype	Codel	un-methylated	Classical	20	Low
	CGGA_671	4.52	Primary	Oligodendroglioma	II	Female	36	127.7	0	1	0	Mutant	Codel	un-methylated	NA	127.7	Low
	CGGA_675	2.27	Primary	Oligodendroglioma	II	Female	23	127.6	0	1	1	Mutant	Codel	un-methylated	NA	127.6	Low
	CGGA_676	19.84	Primary	GBM	IV	Male	60	12.4	1	1	1	Wildtype	Non-codel	un-methylated	Classical	12.4	High
	CGGA_678	55.73	Recurrent	Anaplastic Astrocytoma	III	Male	56	12.7	1	0	1	Wildtype	Non-codel	un-methylated	Classical	12.7	High
	CGGA_679	38.9	Primary	GBM	IV	Female	63	8.6	1	1	0	Wildtype	Non-codel	methylated	Classical	8.6	High
	CGGA_680	9.31	Primary	GBM	IV	Male	44	78	1	1	1	Wildtype	Non-codel	un-methylated	Classical	78	Low
	CGGA_681	34.28	NA	NA	NA	Male	42	3.6	1	NA	NA	Wildtype	NA	methylated	Classical	3.6	High
	CGGA_685	0.74	Primary	Astrocytoma	II	Female	20	106.5	1	1	1	Mutant	Non-codel	methylated	NA	106.5	Low
	CGGA_689	3.13	Primary	Oligodendroglioma	II	Female	36	127	0	1	0	Mutant	Codel	methylated	NA	127	Low
	CGGA_694	15.59	Recurrent	Astrocytoma	II	Male	34	39.3	1	0	0	Mutant	Non-codel	un-methylated	NA	39.3	High
	CGGA_698	6.78	Primary	Astrocytoma	II	Female	61	60.9	1	1	1	Mutant	Non-codel	un-methylated	NA	60.9	Low
	CGGA_700	4.92	Primary	GBM	IV	Female	24	5.6	0	1	1	Mutant	Non-codel	methylated	NA	5.6	Low
	CGGA_704	5.15	Primary	Astrocytoma	II	Male	36	84.6	1	1	0	Mutant	Non-codel	methylated	NA	84.6	Low
	CGGA_710	22.19	Primary	GBM	IV	Male	41	21.7	1	0	1	Mutant	Non-codel	methylated	NA	21.7	High
	CGGA_715	5.18	Primary	Oligodendroglioma	II	Male	43	112.7	0	1	0	Mutant	Codel	methylated	NA	112.7	Low
	CGGA_719	55.6	Secondary	GBM	IV	Male	51	3.3	1	1	1	Mutant	NA	un-methylated	NA	3.3	High
	CGGA_725	3.52	Primary	Oligodendroglioma	II	Male	58	125.5	0	1	0	Mutant	Codel	un-methylated	NA	125.5	Low
	CGGA_727	9.07	Primary	Anaplastic Astrocytoma	III	Male	45	33.6	1	1	1	Wildtype	Non-codel	methylated	Classical	33.6	Low
	CGGA_731	79.81	Primary	GBM	IV	Male	50	16.5	1	1	0	Wildtype	Non-codel	un-methylated	Classical	16.5	High
	CGGA_732	17.52	Primary	Anaplastic Astrocytoma	III	Female	35	NA	NA	0	NA	Wildtype	Non-codel	un-methylated	Classical	NA	High
	CGGA_738	8.33	Primary	Astrocytoma	II	Male	43	125	0	1	1	Mutant	Non-codel	un-methylated	NA	125	Low
	CGGA_747	2.57	Primary	GBM	IV	Male	29	31.9	1	1	1	Mutant	Non-codel	methylated	NA	31.9	Low
	CGGA_752	4.16	Primary	Oligodendroglioma	II	Male	39	121	0	1	0	Mutant	Codel	methylated	NA	121	Low
	CGGA_757	3.76	Primary	Astrocytoma	II	Male	45	34.4	1	1	1	Mutant	Non-codel	un-methylated	NA	34.4	Low
	CGGA_759	7.5	Primary	GBM	IV	Male	30	41.5	1	1	0	Mutant	Non-codel	methylated	NA	41.5	Low
	CGGA_760	4.58	Primary	Oligodendroglioma	II	Female	34	124.3	0	1	0	Mutant	Codel	methylated	NA	124.3	Low
	CGGA_761	10.46	Primary	GBM	IV	Male	45	60.5	1	1	0	Mutant	Non-codel	methylated	NA	60.5	Low
	CGGA_762	1.37	Primary	Oligodendroglioma	II	Female	40	124.1	0	1	0	Mutant	Codel	un-methylated	NA	124.1	Low
	CGGA_766	4.15	Primary	Oligodendroglioma	II	Male	32	124	0	1	0	Mutant	Codel	methylated	NA	124	Low
	CGGA_773	8.96	Secondary	GBM	IV	Female	51	14.6	1	0	0	Mutant	Non-codel	un-methylated	NA	14.6	Low
	CGGA_782	34.92	Primary	GBM	IV	Male	60	9.5	1	1	0	Wildtype	Non-codel	un-methylated	Classical	9.5	High
	CGGA_785	2.13	Primary	Oligodendroglioma	II	Male	43	115.6	1	1	0	Mutant	Codel	methylated	NA	115.6	Low
	CGGA_789	62.95	Primary	GBM	IV	Male	50	11.3	1	1	0	Wildtype	Non-codel	un-methylated	Mesenchymal	11.3	High
	CGGA_791	20.04	Primary	Anaplastic Astrocytoma	III	Male	55	8.3	1	1	0	Wildtype	Non-codel	un-methylated	Classical	8.3	High
	CGGA_796	13.53	Primary	Astrocytoma	II	Male	60	18.4	0	1	1	Wildtype	Non-codel	un-methylated	Classical	18.4	Low
	CGGA_802	23.59	Primary	GBM	IV	Male	42	22.4	1	1	1	Wildtype	Non-codel	un-methylated	Classical	22.4	High
	CGGA_804	9.21	Primary	GBM	IV	Female	53	20.2	0	1	1	Wildtype	Non-codel	methylated	Proneural	20.2	Low
	CGGA_807	1.86	Primary	Astrocytoma	II	Male	42	122	0	1	1	Wildtype	Non-codel	NA	Proneural	122	Low
	CGGA_808	11.01	Primary	GBM	IV	Male	38	38.4	0	1	1	Wildtype	Non-codel	un-methylated	Classical	38.4	Low
	CGGA_812	14.39	Primary	Oligodendroglioma	II	Male	27	121.8	0	1	0	Mutant	Codel	NA	NA	121.8	Low
	CGGA_815	11.22	Primary	Astrocytoma	II	Female	53	73	1	1	0	Mutant	Non-codel	un-methylated	NA	73	Low
	CGGA_818	80.12	Primary	Astrocytoma	II	Male	46	121.5	0	1	0	Mutant	Non-codel	NA	NA	121.5	High
	CGGA_822	0.79	Secondary	GBM	IV	Male	46	73.5	1	0	1	Mutant	Non-codel	methylated	NA	73.5	Low
	CGGA_834	26.43	Primary	Astrocytoma	II	Male	24	121.1	0	1	0	Wildtype	Non-codel	methylated	Classical	121.1	High
	CGGA_835	4.21	Primary	Oligodendroglioma	II	Male	31	17	0	1	NA	Mutant	Codel	methylated	NA	17	Low
	CGGA_837	23.82	Primary	GBM	IV	Male	57	14.2	1	1	1	Wildtype	Non-codel	methylated	Classical	14.2	High
	CGGA_838	2.17	Primary	Oligodendroglioma	II	Female	36	121	0	1	1	Mutant	Codel	un-methylated	NA	121	Low
	CGGA_842	136.82	Primary	GBM	IV	Female	63	6.7	1	1	1	Wildtype	Non-codel	un-methylated	Proneural	6.7	High
	CGGA_843	3.8	Primary	Oligodendroglioma	II	Male	29	120.8	0	1	1	Mutant	Codel	NA	NA	120.8	Low
	CGGA_848	44.88	Primary	GBM	IV	Female	54	7.9	0	1	1	Wildtype	Non-codel	un-methylated	Classical	7.9	High
	CGGA_850	19.19	Primary	GBM	IV	Female	52	18.5	0	0	0	Wildtype	Non-codel	un-methylated	Classical	18.5	High
	CGGA_856	3.14	Primary	Oligodendroglioma	II	Male	53	42.6	0	1	NA	Mutant	Codel	methylated	NA	42.6	Low
	CGGA_858	0.58	Primary	Oligodendroglioma	II	Male	42	120.1	0	1	0	Mutant	Codel	un-methylated	NA	120.1	Low
	CGGA_859	74.45	Primary	GBM	IV	Male	56	12.7	1	1	0	Wildtype	Non-codel	un-methylated	Mesenchymal	12.7	High
	CGGA_864	4.94	Primary	Oligodendroglioma	II	Male	34	119.9	0	0	0	Mutant	Codel	NA	NA	119.9	Low
	CGGA_871	4.76	Primary	Oligodendroglioma	II	Male	37	119.5	0	1	0	Mutant	Codel	methylated	NA	119.5	Low
	CGGA_876	56.92	Primary	GBM	IV	Female	60	5.2	1	NA	NA	Wildtype	Non-codel	un-methylated	Mesenchymal	5.2	High
	CGGA_878	24.17	Primary	GBM	IV	Male	42	28.4	1	0	1	Wildtype	Non-codel	un-methylated	Classical	28.4	High
	CGGA_884	2.46	Primary	Astrocytoma	II	Female	48	37.2	1	1	1	Mutant	Non-codel	methylated	NA	37.2	Low
	CGGA_892	3.83	Primary	Oligodendroglioma	II	Male	34	14.7	0	1	NA	Mutant	Codel	methylated	NA	14.7	Low
	CGGA_893	3.06	Primary	Astrocytoma	II	Female	36	103.9	1	1	0	Mutant	Non-codel	methylated	NA	103.9	Low
	CGGA_898	2.22	Primary	Astrocytoma	II	Male	38	54.7	1	1	NA	Mutant	Non-codel	un-methylated	NA	54.7	Low
	CGGA_899	6.96	Recurrent	GBM	IV	Male	48	7.6	1	0	1	Mutant	Non-codel	methylated	NA	7.6	Low
	CGGA_902	71.27	Primary	GBM	IV	Male	54	6.3	1	NA	NA	Wildtype	Non-codel	un-methylated	Proneural	6.3	High
	CGGA_904	1.6	Primary	Astrocytoma	II	Male	33	25.4	1	1	0	Mutant	Non-codel	methylated	NA	25.4	Low
	CGGA_905	3.12	Primary	Astrocytoma	II	Male	46	104.4	1	1	0	Mutant	Non-codel	NA	NA	104.4	Low
	CGGA_908	0.71	Primary	Astrocytoma	II	Male	35	80.1	1	1	NA	Mutant	Non-codel	methylated	NA	80.1	Low
	CGGA_909	6.17	Primary	Astrocytoma	II	Female	39	117.8	0	1	0	Mutant	Non-codel	methylated	NA	117.8	Low
	CGGA_D02	31.58	Recurrent	GBM	IV	Male	44	NA	1	0	1	Wildtype	Non-codel	methylated	Classical	NA	High
	CGGA_D03	71.76	Primary	GBM	IV	Male	44	13.9	1	1	1	Wildtype	Non-codel	methylated	Proneural	13.9	High
	CGGA_D04	0.59	Primary	Astrocytoma	II	Male	37	110.4	0	1	1	Mutant	Non-codel	methylated	NA	110.4	Low
	CGGA_D06	18.81	Recurrent	Anaplastic Astrocytoma	III	Female	49	NA	1	1	1	Wildtype	Codel	un-methylated	Classical	NA	High
	CGGA_D07	2.48	Primary	Oligodendroglioma	II	Male	36	110.2	0	1	0	Mutant	Codel	NA	NA	110.2	Low
	CGGA_D09	48.84	Primary	GBM	IV	Male	57	7.7	1	1	0	Wildtype	Non-codel	un-methylated	Classical	7.7	High
	CGGA_D11	53.2	Primary	Anaplastic Astrocytoma	III	Female	53	27.2	1	1	1	Wildtype	Non-codel	methylated	Classical	27.2	High
	CGGA_D14	6.12	Recurrent	Anaplastic Astrocytoma	III	Male	27	NA	NA	NA	NA	Mutant	Non-codel	un-methylated	NA	NA	Low
	CGGA_D15	0.5	Primary	Oligodendroglioma	II	Female	38	109.5	0	1	1	Mutant	Codel	methylated	NA	109.5	Low
	CGGA_D16	52.28	Primary	Anaplastic Astrocytoma	III	Female	59	8.6	1	1	0	Wildtype	Non-codel	methylated	Proneural	8.6	High
	CGGA_D18	27.93	Primary	Anaplastic Astrocytoma	III	Male	20	NA	NA	NA	NA	Wildtype	Non-codel	methylated	Proneural	NA	High
	CGGA_D20	1.67	Primary	Astrocytoma	II	Female	40	77.8	1	0	0	Mutant	Non-codel	un-methylated	NA	77.8	Low
	CGGA_D21	26.77	Primary	Anaplastic Astrocytoma	III	Female	37	39.7	1	1	0	Mutant	Non-codel	NA	NA	39.7	High
	CGGA_D24	10.41	Primary	Anaplastic Astrocytoma	III	Female	37	27.5	1	1	0	Mutant	Non-codel	NA	NA	27.5	Low
	CGGA_D26	100.41	Recurrent	GBM	IV	Male	55	8.6	1	0	0	Wildtype	Non-codel	un-methylated	Mesenchymal	8.6	High
	CGGA_D27	3.41	Recurrent	Oligodendroglioma	III	Male	33	108.9	0	1	1	Mutant	Codel	un-methylated	NA	108.9	Low
	CGGA_D29	0.75	Primary	Oligodendroglioma	II	Male	36	108.9	0	1	0	Mutant	Codel	methylated	NA	108.9	Low
	CGGA_D30	136.65	Primary	GBM	IV	Male	70	7.1	1	1	0	Wildtype	Non-codel	NA	Classical	7.1	High
	CGGA_D32	98.28	Recurrent	GBM	IV	Male	61	11.8	1	0	1	Wildtype	Non-codel	un-methylated	Classical	11.8	High
	CGGA_D33	16.82	Recurrent	Anaplastic Astrocytoma	III	Male	38	3.8	1	0	0	Mutant	Non-codel	methylated	NA	3.8	High
	CGGA_D34	7.94	Secondary	GBM	IV	Male	45	4.8	1	0	1	Mutant	Non-codel	methylated	NA	4.8	Low
	CGGA_D35	72.69	Primary	GBM	IV	Female	68	21.7	1	1	0	Wildtype	Non-codel	methylated	Proneural	21.7	High
	CGGA_D36	67.06	Recurrent	GBM	IV	Male	58	1.1	1	0	0	Wildtype	Non-codel	methylated	Proneural	1.1	High
	CGGA_D37	122.95	Primary	GBM	IV	Male	55	31.7	1	1	1	Wildtype	Non-codel	un-methylated	Mesenchymal	31.7	High
	CGGA_D38	7.07	Recurrent	GBM	IV	Female	41	22.7	1	1	0	Mutant	Codel	methylated	NA	22.7	Low
	CGGA_D39	2.88	Recurrent	Astrocytoma	II	Female	27	NA	NA	NA	NA	Mutant	Non-codel	methylated	NA	NA	Low
	CGGA_D40	3.31	Recurrent	Astrocytoma	II	Male	44	105.8	0	0	1	Mutant	Non-codel	methylated	NA	105.8	Low
	CGGA_D44	17.92	Primary	Anaplastic Astrocytoma	III	Female	18	10.3	1	1	0	Wildtype	Non-codel	NA	Classical	10.3	High
	CGGA_D45	3.2	Recurrent	Anaplastic Astrocytoma	III	Male	32	28.1	0	1	1	Mutant	Non-codel	methylated	NA	28.1	Low
	CGGA_D46	8.71	Recurrent	Anaplastic Astrocytoma	III	Female	36	9.9	1	0	1	Mutant	Non-codel	methylated	NA	9.9	Low
	CGGA_D47	10.06	Primary	Oligodendroglioma	II	Male	36	34.5	1	1	1	Mutant	Codel	methylated	NA	34.5	Low
	CGGA_D48	4.86	Recurrent	Anaplastic Astrocytoma	III	Female	23	7.3	1	1	1	Mutant	Non-codel	methylated	NA	7.3	Low
	CGGA_D51	47.65	Recurrent	GBM	IV	Female	60	4.4	1	0	0	Wildtype	Non-codel	un-methylated	Mesenchymal	4.4	High
	CGGA_D52	3.61	Primary	Anaplastic Oligodendrolgioma	III	Male	46	104.9	0	1	1	Mutant	Codel	un-methylated	NA	104.9	Low
	CGGA_D56	15.58	Recurrent	Anaplastic Astrocytoma	III	Male	45	2.1	1	0	0	Mutant	Non-codel	methylated	NA	2.1	High
	CGGA_D57	37.3	Primary	GBM	IV	Male	40	25.2	1	1	1	Wildtype	Non-codel	NA	Classical	25.2	High
	CGGA_D58	13.7	Recurrent	Anaplastic Astrocytoma	III	Male	24	6	1	0	0	Wildtype	Codel	un-methylated	Classical	6	Low
	CGGA_D59	5.29	Secondary	GBM	IV	Female	30	91.3	NA	0	1	Mutant	Non-codel	methylated	NA	91.3	Low
	CGGA_J023	9.87	Primary	Anaplastic Oligodendrolgioma	III	Male	36	33.8	1	1	1	Mutant	Non-codel	NA	NA	33.8	Low
	CGGA_J024	5.85	Recurrent	Astrocytoma	II	Female	29	92.1	0	0	0	Mutant	Non-codel	NA	NA	92.1	Low
	CGGA_J030	1.63	Primary	Oligodendroglioma	II	Male	38	91.2	0	1	0	Mutant	Codel	NA	NA	91.2	Low
	CGGA_J042	28.07	Recurrent	Astrocytoma	II	Male	38	46.3	1	0	0	Mutant	Non-codel	NA	NA	46.3	High
	CGGA_J100	15.02	Recurrent	GBM	IV	Male	55	NA	NA	NA	NA	Mutant	Non-codel	NA	NA	NA	High
	CGGA_J130	12.04	Recurrent	Astrocytoma	II	Male	40	92.3	0	1	1	Wildtype	Non-codel	NA	Classical	92.3	Low

[truncated: 22 more sheets: Figure 6g, Figure 6i, Figure 6j, Figure 7b, Figure 7c, Figure 7d, Figure 7e, Supplementary Figure 2c, Supplementary Figure 2d, Supplementary Figure 4c, Supplementary Figure 4e, Supplementary Figure 5b, Supplementary Figure  6a, Supplementary Figure  6d, Supplementary Figure  7a, Supplementary Figure 7c, Supplementary Figure 9b, Supplementary Figure 9c, Supplementary Figure 9f, Supplementary Figure 9g …]
